# Supplementary material for: Reading and editing the Pleurodeles waltl genome reveals novel features of tetrapod regeneration
Source: Nat Commun. 2017 Dec 22;8:2286. doi: 10.1038/s41467-017-01964-9 (PMC5741667; doi:10.1038/s41467-017-01964-9)
Supplement: Supplementary file 4 — Supplementary Data 1 [file 41467_2017_1964_MOESM4_ESM.xlsx]

## Sheet: Annotated OrthoMCL Summary
Orthogroup	hsa	mmu	gga	aca	dre	xla	xtr	ame	nvi	pwaT	pwaG	annotation	vertebrate	frog	pwa	pwaG	nvi/ame	code		class	code	count
BBL000000	0	0	0	0	0	0	0	5303	0	0	0	Pfam:RVT_1	0	0	0	0	1	00001		core-vertebrate	72NNN	8259
BBL000001	0	0	0	0	0	0	0	2006	0	0	0	Pfam:Exo_endo_phos_2	0	0	0	0	1	00001		core-vertebrate + pwaG	72N1N	5354
BBL000002	0	0	0	3	14	4	13	922	12	212	0	BX649198.1	4	2	1	0	2	42102		core-vertebrate + pwaT - pwaG	7210N	2754
BBL000003	0	0	0	0	0	0	0	0	0	13	1152	unknown-salamander	0	0	2	1	0	00210		core-vertebrate + ame/nvi - pwa	7200[1-2]	82
BBL000004	0	0	0	0	0	0	0	0	0	8	1130	unknown-salamander	0	0	2	1	0	00210		core-vertebrate - ame/nvi/pwa	72000	69
BBL000005	0	0	0	0	0	0	0	0	0	4	1100	unknown-salamander	0	0	2	1	0	00210
BBL000006	0	0	0	0	0	0	0	0	0	13	1058	unknown-salamander	0	0	2	1	0	00210		all-vertebrate	10NNN|2[0-1]NNN|[3-7]NNNN	32210
BBL000007	0	0	0	0	0	0	0	0	0	24	904	unknown-salamander	0	0	2	1	0	00210		all-vertebrate + pwaG	10N1N|2[0-1]N1N|[3-7]NN1N	8754
BBL000008	268	101	2	393	35	0	53	11	11	7	35	ZNF43	6	1	2	1	2	61212		all-vertebrate + pwaT - pwaG	1010N|2[0-1]10N|[3-7]N10N	8444
BBL000009	2	147	1	45	77	217	389	6	5	14	10	unknown-conserved	7	2	2	1	2	72212		all-vertebrate + ame/nvi - pwa	10N0[1-2]|2[0-1]N0[1-2]|[3-7]N00[1-2]	1685
BBL000010	0	0	0	0	0	0	0	891	1	1	0	Pfam:Exo_endo_phos	0	0	1	0	2	00102		all-vertebrate - ame/nvi/pwa	10000|2[0-1]000|[3-7]N000	13327
BBL000011	0	0	0	0	0	0	0	0	0	15	835	unknown-salamander	0	0	2	1	0	00210
BBL000012	0	0	0	0	0	819	0	0	0	0	0	unknown-conserved	1	1	0	0	0	11000		amphibian	11NNN|22NNN	2770
BBL000013	0	0	0	0	0	0	0	786	1	0	0	Pfam:RVT_1	0	0	0	0	2	00002		amphibian + pwaG	11N1N|22N1N	337
BBL000014	0	0	0	0	0	0	0	0	0	26	744	unknown-salamander	0	0	2	1	0	00210		amphibian + pwaT - pwaG	1110N|2210N	793
BBL000015	0	0	0	0	0	0	0	0	0	19	669	unknown-salamander	0	0	2	1	0	00210		amphibian + ame/nvi - pwa	1100[1-2]|2200[1-2]	214
BBL000016	105	72	58	70	86	82	29	22	30	78	50	unknown-conserved	7	2	2	1	2	72212		amphibian - ame/nvi/pwa	11000|22000	1426
BBL000017	0	0	0	0	0	0	0	1	638	0	0	Pfam:RVT_1	0	0	0	0	2	00002
BBL000018	0	0	0	0	0	0	0	592	0	2	0	Pfam:RVT_1	0	0	1	0	1	00101		salamander		1575	with Pfam
BBL000019	0	0	0	0	587	0	0	0	0	0	0	unknown-conserved	1	0	0	0	0	10000		pwaT + pwaG + ame + nvi	00212	463
BBL000020	0	0	0	0	0	0	0	0	0	15	566	unknown-salamander	0	0	2	1	0	00210		pwaT + pwaG + (ame/nvi)	0021[1-2]	1135	795
BBL000021	0	0	0	0	0	0	0	0	0	9	568	unknown-salamander	0	0	2	1	0	00210		pwaT + pwaG	00210	2972	780
BBL000022	0	0	0	0	0	0	0	0	0	10	562	unknown-salamander	0	0	2	1	0	00210
BBL000023	0	0	0	0	0	0	0	0	0	3	567	unknown-salamander	0	0	2	1	0	00210
BBL000024	0	0	0	0	0	0	0	0	0	52	503	unknown-salamander	0	0	2	1	0	00210
BBL000025	0	0	0	0	0	0	0	0	0	8	547	unknown-salamander	0	0	2	1	0	00210
BBL000026	0	0	0	0	0	0	0	0	0	9	541	unknown-salamander	0	0	2	1	0	00210
BBL000027	0	0	0	0	0	0	0	0	0	543	0	Pfam:RVT_1	0	0	1	0	0	00100
BBL000028	0	0	0	0	0	0	0	0	0	16	527	unknown-salamander	0	0	2	1	0	00210
BBL000029	0	0	0	0	0	538	0	0	0	2	0	unknown-conserved	1	1	1	0	0	11100
BBL000030	0	0	0	0	0	0	0	0	0	16	519	unknown-salamander	0	0	2	1	0	00210
BBL000031	0	0	0	0	0	0	0	0	0	527	1	Pfam:RVT_1	0	0	2	1	0	00210
BBL000032	0	0	0	0	525	0	1	0	0	0	0	unknown-conserved	2	1	0	0	0	21000
BBL000033	37	29	43	13	41	29	22	50	108	126	23	MYH11	7	2	2	1	2	72212
BBL000034	0	0	0	0	0	0	0	0	0	6	512	unknown-salamander	0	0	2	1	0	00210
BBL000035	0	0	0	0	0	0	0	0	0	8	504	unknown-salamander	0	0	2	1	0	00210
BBL000036	47	36	18	23	26	20	24	56	63	169	29	DNAH10	7	2	2	1	2	72212
BBL000037	0	0	0	0	0	0	0	0	0	23	488	unknown-salamander	0	0	2	1	0	00210
BBL000038	0	0	0	0	0	0	0	55	451	0	0	Pfam:Exo_endo_phos^Exo_endo_phos_2	0	0	0	0	2	00002
BBL000039	0	0	0	0	0	0	0	0	0	4	496	unknown-salamander	0	0	2	1	0	00210
BBL000040	0	0	0	0	0	0	0	72	16	396	0	Pfam:RVT_1	0	0	1	0	2	00102
BBL000041	0	0	0	0	0	0	0	481	0	0	0	unknown-salamander	0	0	0	0	1	00001
BBL000042	0	0	0	0	0	0	0	0	0	437	40	unknown-salamander	0	0	2	1	0	00210
BBL000043	0	0	0	0	0	0	0	12	12	447	0	Pfam:RVT_1	0	0	1	0	2	00102
BBL000044	0	0	0	0	0	0	0	0	0	469	1	Pfam:Transposase_22	0	0	2	1	0	00210
BBL000045	0	0	0	0	0	0	0	0	0	16	450	unknown-salamander	0	0	2	1	0	00210
BBL000046	0	0	0	0	0	0	0	459	1	5	0	Pfam:Transposase_22	0	0	1	0	2	00102
BBL000047	0	0	0	0	0	0	0	0	0	14	444	unknown-salamander	0	0	2	1	0	00210
BBL000048	449	4	0	0	0	0	0	0	0	0	0	KIR2DL4	2	0	0	0	0	20000
BBL000049	0	0	0	0	0	0	0	451	0	0	0	unknown-salamander	0	0	0	0	1	00001
BBL000050	0	0	0	0	0	0	0	0	0	371	78	unknown-salamander	0	0	2	1	0	00210
BBL000051	0	0	0	0	0	0	0	0	0	4	445	unknown-salamander	0	0	2	1	0	00210
BBL000052	0	0	0	0	0	0	0	0	0	8	437	unknown-salamander	0	0	2	1	0	00210
BBL000053	0	0	0	63	4	0	0	308	56	8	0	CR388166.2	2	0	1	0	2	20102
BBL000054	0	0	0	0	0	0	0	2	3	431	0	Pfam:rve	0	0	1	0	2	00102
BBL000055	0	0	0	0	0	0	0	0	2	0	433	unknown-salamander	0	0	1	1	1	00111
BBL000056	43	31	24	11	23	14	12	37	50	172	12	ABCC12	7	2	2	1	2	72212
BBL000057	0	0	0	0	0	0	0	0	0	35	388	unknown-salamander	0	0	2	1	0	00210
BBL000058	28	22	14	6	17	13	9	57	86	156	10	OBSL1	7	2	2	1	2	72212
BBL000059	0	0	0	0	0	0	0	0	2	415	0	Pfam:RVT_1	0	0	1	0	1	00101
BBL000060	0	0	415	0	0	0	0	0	0	0	0	CHIR-B4	1	0	0	0	0	10000
BBL000061	0	0	0	0	0	0	0	0	1	404	0	Pfam:zf-CCHC	0	0	1	0	1	00101
BBL000062	0	0	0	0	0	0	0	0	1	404	0	Pfam:RVT_1	0	0	1	0	1	00101
BBL000063	0	0	0	0	0	0	0	403	0	0	0	Pfam:RVT_1	0	0	0	0	1	00001
BBL000064	0	0	0	0	0	0	0	0	0	5	394	unknown-salamander	0	0	2	1	0	00210
BBL000065	0	0	0	0	0	0	0	4	1	387	3	Pfam:Exo_endo_phos	0	0	2	1	2	00212
BBL000066	0	0	0	0	0	0	0	0	0	3	390	unknown-salamander	0	0	2	1	0	00210
BBL000067	38	29	23	15	38	25	19	36	36	119	14	SLC6A2	7	2	2	1	2	72212
BBL000068	46	36	27	14	37	25	17	30	42	102	14	EPHA5	7	2	2	1	2	72212
BBL000069	74	39	20	8	34	15	11	32	16	125	6	CACNA1C	7	2	2	1	2	72212
BBL000070	0	0	0	0	0	0	0	375	3	2	0	Pfam:Exo_endo_phos	0	0	1	0	2	00102
BBL000071	0	0	0	0	0	0	0	0	0	4	373	unknown-salamander	0	0	2	1	0	00210
BBL000072	0	0	0	0	0	0	0	0	0	264	110	unknown-salamander	0	0	2	1	0	00210
BBL000073	0	0	0	0	0	0	0	0	0	22	352	unknown-salamander	0	0	2	1	0	00210
BBL000074	27	27	21	13	21	22	17	56	44	110	13	ADAMTS20	7	2	2	1	2	72212
BBL000075	0	0	0	0	0	0	0	0	0	5	355	unknown-salamander	0	0	2	1	0	00210
BBL000076	0	0	0	0	0	0	0	0	0	4	351	unknown-salamander	0	0	2	1	0	00210
BBL000077	0	0	0	0	0	0	0	0	3	245	106	unknown-salamander	0	0	2	1	1	00211
BBL000078	28	17	16	10	30	25	11	23	54	120	14	FAT3	7	2	2	1	2	72212
BBL000079	0	0	0	0	0	0	0	347	0	0	0	Pfam:RVT_1	0	0	0	0	1	00001
BBL000080	0	0	0	0	0	0	0	0	0	40	306	unknown-salamander	0	0	2	1	0	00210
BBL000081	0	0	0	1	0	0	0	344	0	0	0	unknown-conserved	1	0	0	0	1	10001
BBL000082	0	0	0	0	0	0	0	0	2	297	43	unknown-salamander	0	0	2	1	1	00211
BBL000083	0	0	0	0	0	0	0	332	3	5	0	Pfam:Transposase_22	0	0	1	0	2	00102
BBL000084	0	0	0	0	0	0	0	0	0	336	1	Pfam:Exo_endo_phos	0	0	2	1	0	00210
BBL000085	0	0	0	1	0	0	0	0	0	332	0	unknown-conserved	1	0	1	0	0	10100
BBL000086	0	0	0	0	333	0	0	0	0	0	0	unknown-conserved	1	0	0	0	0	10000
BBL000087	0	0	0	0	0	329	0	1	0	0	0	unknown-conserved	1	1	0	0	1	11001
BBL000088	0	0	0	0	0	0	0	0	0	4	321	unknown-salamander	0	0	2	1	0	00210
BBL000089	11	20	19	9	21	42	51	25	24	89	12	Muc2	7	2	2	1	2	72212
BBL000090	0	0	0	0	0	0	0	0	0	6	315	unknown-salamander	0	0	2	1	0	00210
BBL000091	0	0	0	0	0	0	0	1	0	317	1	Pfam:RVT_1	0	0	2	1	1	00211
BBL000092	0	0	0	0	0	0	0	0	1	317	1	unknown-salamander	0	0	2	1	1	00211
BBL000093	0	0	0	0	0	1	0	1	1	314	1	unknown-conserved	1	1	2	1	2	11212
BBL000094	24	28	19	9	20	12	11	40	51	96	5	ATP11C	7	2	2	1	2	72212
BBL000095	18	15	10	7	22	12	9	31	39	144	7	LRP6	7	2	2	1	2	72212
BBL000096	0	0	0	0	0	0	0	314	0	0	0	unknown-salamander	0	0	0	0	1	00001
BBL000097	0	0	0	0	0	0	0	0	0	7	306	unknown-salamander	0	0	2	1	0	00210
BBL000098	36	46	10	6	16	8	6	43	54	81	4	Plec	7	2	2	1	2	72212
BBL000099	0	0	0	0	0	0	0	0	0	18	292	unknown-salamander	0	0	2	1	0	00210
BBL000100	0	0	0	0	0	0	0	0	0	19	287	unknown-salamander	0	0	2	1	0	00210
BBL000101	0	0	0	0	0	0	0	0	0	11	289	unknown-salamander	0	0	2	1	0	00210
BBL000102	56	35	20	8	25	11	9	25	14	89	7	SCN2A	7	2	2	1	2	72212
BBL000103	12	8	11	11	13	9	5	37	39	125	29	ZAN	7	2	2	1	2	72212
BBL000104	0	0	0	0	0	0	0	0	0	8	291	unknown-salamander	0	0	2	1	0	00210
BBL000105	28	22	10	6	18	11	6	27	54	109	6	SPTBN4	7	2	2	1	2	72212
BBL000106	35	25	10	8	14	9	9	32	52	97	4	DOCK9	7	2	2	1	2	72212
BBL000107	0	0	0	0	0	2	1	286	1	4	0	uncharacterized	2	2	1	0	2	22102
BBL000108	0	0	0	0	0	1	0	290	0	2	0	unknown-conserved	1	1	1	0	1	11101
BBL000109	0	0	0	0	0	1	0	288	0	1	1	unknown-conserved	1	1	2	1	1	11211
BBL000110	0	0	0	0	0	0	0	288	1	1	0	Pfam:rve	0	0	1	0	2	00102
BBL000111	0	0	0	0	0	3	1	276	2	7	0	unknown-conserved	2	2	1	0	2	22102
BBL000112	0	0	0	0	285	0	0	0	0	0	0	unknown-conserved	1	0	0	0	0	10000
BBL000113	50	20	17	11	24	14	8	26	35	71	5	SLC4A7	7	2	2	1	2	72212
BBL000114	42	24	19	9	27	10	12	30	13	84	8	GRIK1	7	2	2	1	2	72212
BBL000115	0	0	0	0	0	0	0	2	0	272	4	Pfam:Transposase_22	0	0	2	1	1	00211
BBL000116	0	277	0	0	0	0	0	0	0	0	0	Gm3127	1	0	0	0	0	10000
BBL000117	0	0	0	0	0	2	2	1	0	269	1	unknown-conserved	2	2	2	1	1	22211
BBL000118	0	0	0	0	0	0	0	0	0	178	96	unknown-salamander	0	0	2	1	0	00210
BBL000119	0	0	0	0	0	0	0	0	0	232	41	unknown-salamander	0	0	2	1	0	00210
BBL000120	40	24	19	12	23	18	12	24	22	65	13	CDH18	7	2	2	1	2	72212
BBL000121	39	24	22	4	17	9	5	25	47	77	3	PTPRD	7	2	2	1	2	72212
BBL000122	0	0	0	0	0	1	0	242	5	24	0	unknown-conserved	1	1	1	0	2	11102
BBL000123	0	0	0	0	0	0	0	272	0	0	0	Pfam:RVT_1	0	0	0	0	1	00001
BBL000124	0	0	0	0	0	0	0	0	0	270	1	unknown-salamander	0	0	2	1	0	00210
BBL000125	0	0	0	0	0	0	0	2	1	268	0	Pfam:RVT_1	0	0	1	0	2	00102
BBL000126	0	0	0	0	0	0	0	266	0	0	0	Pfam:RVT_1	0	0	0	0	1	00001
BBL000127	0	0	0	0	0	0	0	265	0	0	0	unknown-salamander	0	0	0	0	1	00001
BBL000128	0	0	0	0	0	264	0	0	0	1	0	unknown-conserved	1	1	1	0	0	11100
BBL000129	18	10	6	8	23	20	10	28	48	84	9	PLXNB2	7	2	2	1	2	72212
BBL000130	0	0	0	0	0	0	0	0	1	263	0	Pfam:GIY-YIG	0	0	1	0	1	00101
BBL000131	22	33	7	31	3	18	20	26	32	59	11	CYP2C8	7	2	2	1	2	72212
BBL000132	0	0	0	0	0	0	0	0	4	254	1	Pfam:Transposase_22	0	0	2	1	1	00211
BBL000133	0	0	0	0	0	0	0	0	0	1	258	unknown-salamander	0	0	2	1	0	00210
BBL000134	0	0	0	0	0	0	0	0	3	255	0	Pfam:Exo_endo_phos	0	0	1	0	1	00101
BBL000135	0	0	0	0	0	0	0	258	0	0	0	Pfam:Exo_endo_phos	0	0	0	0	1	00001
BBL000136	0	0	0	0	0	0	0	138	9	111	0	Pfam:RVT_1	0	0	1	0	2	00102
BBL000137	0	0	0	0	0	0	0	0	0	2	256	unknown-salamander	0	0	2	1	0	00210
BBL000138	0	0	0	0	0	2	0	2	1	252	0	unknown-conserved	1	1	1	0	2	11102
BBL000139	0	0	0	0	0	0	0	256	0	1	0	Pfam:zf-RVT	0	0	1	0	1	00101
BBL000140	0	0	0	0	0	0	0	0	1	253	0	Pfam:RVT_1	0	0	1	0	1	00101
BBL000141	0	0	0	0	0	1	0	250	3	0	0	unknown-conserved	1	1	0	0	2	11002
BBL000142	0	0	0	0	0	1	0	0	6	247	0	unknown-conserved	1	1	1	0	1	11101
BBL000143	28	16	11	8	27	14	9	26	26	82	6	ADCY3	7	2	2	1	2	72212
BBL000144	25	48	9	4	12	6	3	31	35	76	3	Ank3	7	2	2	1	2	72212
BBL000145	0	0	0	0	0	0	0	0	0	2	250	unknown-salamander	0	0	2	1	0	00210
BBL000146	37	17	9	7	9	9	10	16	57	73	7	DHX16	7	2	2	1	2	72212
BBL000147	0	0	0	0	0	0	0	0	0	6	245	unknown-salamander	0	0	2	1	0	00210
BBL000148	0	0	0	0	0	0	0	0	0	245	5	unknown-salamander	0	0	2	1	0	00210
BBL000149	0	0	0	0	0	0	0	0	0	217	31	unknown-salamander	0	0	2	1	0	00210
BBL000150	25	19	14	8	14	14	10	25	31	79	8	MYO1C	7	2	2	1	2	72212
BBL000151	23	19	11	8	17	9	5	33	38	77	7	ABCA2	7	2	2	1	2	72212
BBL000152	0	0	0	0	0	0	0	0	0	207	40	unknown-salamander	0	0	2	1	0	00210
BBL000153	22	19	16	10	21	12	11	26	28	73	8	ANO2	7	2	2	1	2	72212
BBL000154	0	0	0	0	0	1	0	0	1	243	1	unknown-conserved	1	1	2	1	1	11211
BBL000155	0	0	0	0	0	0	0	0	1	171	73	unknown-salamander	0	0	2	1	1	00211
BBL000156	8	6	14	6	29	15	18	34	31	81	2	A2ML1	7	2	2	1	2	72212
BBL000157	0	0	0	1	0	0	0	0	0	243	0	unknown-conserved	1	0	1	0	0	10100
BBL000158	0	0	0	0	0	0	0	0	2	241	1	unknown-salamander	0	0	2	1	1	00211
BBL000159	0	0	0	0	0	0	0	0	0	10	233	unknown-salamander	0	0	2	1	0	00210
BBL000160	0	0	0	0	0	0	0	0	0	0	243	unknown-salamander	0	0	1	1	0	00110
BBL000161	25	19	9	7	18	9	13	20	29	88	5	DYSF	7	2	2	1	2	72212
BBL000162	0	0	0	0	0	0	0	242	0	0	0	unknown-salamander	0	0	0	0	1	00001
BBL000163	0	0	0	0	0	242	0	0	0	0	0	unknown-conserved	1	1	0	0	0	11000
BBL000164	0	0	0	0	0	0	0	0	1	238	0	Pfam:RVT_1	0	0	1	0	1	00101
BBL000165	0	0	0	0	0	0	0	0	3	232	2	Pfam:Asp_protease_2	0	0	2	1	1	00211
BBL000166	34	26	12	7	17	13	10	22	44	43	8	HCK	7	2	2	1	2	72212
BBL000167	16	10	17	8	11	4	1	41	22	104	2	RYR3	7	2	2	1	2	72212
BBL000168	0	0	0	0	0	236	0	0	0	0	0	unknown-conserved	1	1	0	0	0	11000
BBL000169	0	0	0	0	0	0	0	0	0	234	2	Pfam:Baculo_PEP_C	0	0	2	1	0	00210
BBL000170	0	0	0	0	0	236	0	0	0	0	0	unknown-conserved	1	1	0	0	0	11000
BBL000171	0	0	0	0	0	2	0	204	6	23	0	unknown-conserved	1	1	1	0	2	11102
BBL000172	16	18	6	3	4	4	4	37	33	107	2	NEB	7	2	2	1	2	72212
BBL000173	13	12	10	8	3	11	11	23	38	97	8	ATP13A2	7	2	2	1	2	72212
BBL000174	0	0	0	0	0	0	0	0	0	2	231	unknown-salamander	0	0	2	1	0	00210
BBL000175	20	16	14	9	19	13	10	23	33	68	7	SEMA3B	7	2	2	1	2	72212
BBL000176	0	0	0	0	0	0	0	231	0	1	0	Pfam:LAP2alpha	0	0	1	0	1	00101
BBL000177	0	0	0	0	0	0	0	229	0	0	0	unknown-salamander	0	0	0	0	1	00001
BBL000178	0	0	0	0	0	0	0	0	0	229	0	Pfam:SCAN	0	0	1	0	0	00100
BBL000179	0	0	0	0	0	0	0	1	1	227	0	unknown-salamander	0	0	1	0	2	00102
BBL000180	0	0	0	0	0	0	0	219	1	5	0	Pfam:zf-RVT	0	0	1	0	2	00102
BBL000181	0	0	0	0	0	0	0	0	2	219	2	Pfam:zf-RVT	0	0	2	1	1	00211
BBL000182	0	0	0	0	0	0	0	3	3	216	0	Pfam:zf-CCHC	0	0	1	0	2	00102
BBL000183	0	0	0	0	0	0	0	0	0	7	214	unknown-salamander	0	0	2	1	0	00210
BBL000184	0	0	0	0	0	0	0	0	0	1	220	unknown-salamander	0	0	2	1	0	00210
BBL000185	33	19	11	9	18	9	11	21	33	50	4	CPNE1	7	2	2	1	2	72212
BBL000186	23	16	13	7	16	11	9	16	38	65	3	KIF13A	7	2	2	1	2	72212
BBL000187	0	0	0	0	0	214	0	0	1	2	0	unknown-conserved	1	1	1	0	1	11101
BBL000188	25	19	10	8	19	9	5	25	24	68	4	MYO7A	7	2	2	1	2	72212
BBL000189	14	9	8	5	13	10	7	24	26	94	6	DOCK4	7	2	2	1	2	72212
BBL000190	0	0	0	0	0	0	0	0	0	6	209	unknown-salamander	0	0	2	1	0	00210
BBL000191	0	0	0	0	0	0	0	1	2	209	2	Pfam:Exo_endo_phos	0	0	2	1	2	00212
BBL000192	0	0	0	0	0	0	0	213	0	0	0	Pfam:Exo_endo_phos_2	0	0	0	0	1	00001
BBL000193	0	0	0	0	0	0	0	0	0	4	208	unknown-salamander	0	0	2	1	0	00210
BBL000194	38	23	16	4	13	7	6	30	37	33	4	EPB41L1	7	2	2	1	2	72212
BBL000195	0	0	0	0	0	0	0	211	0	0	0	Pfam:zf-RVT	0	0	0	0	1	00001
BBL000196	0	0	0	0	0	0	0	0	1	210	0	Pfam:SCAN	0	0	1	0	1	00101
BBL000197	22	8	11	3	10	10	4	22	32	85	3	DMD	7	2	2	1	2	72212
BBL000198	0	0	0	0	0	0	0	1	1	207	1	Pfam:Exo_endo_phos	0	0	2	1	2	00212
BBL000199	0	0	210	0	0	0	0	0	0	0	0	BKJ	1	0	0	0	0	10000
BBL000200	0	0	0	0	0	0	0	0	0	3	207	unknown-salamander	0	0	2	1	0	00210
BBL000201	16	7	6	7	8	16	10	22	50	60	6	EPB42	7	2	2	1	2	72212
BBL000202	0	0	0	0	0	206	0	0	2	0	0	unknown-conserved	1	1	0	0	1	11001
BBL000203	0	0	0	0	0	0	0	0	0	20	188	unknown-salamander	0	0	2	1	0	00210
BBL000204	0	0	0	0	0	0	0	0	0	3	205	unknown-salamander	0	0	2	1	0	00210
BBL000205	0	0	0	0	0	0	0	0	0	7	201	unknown-salamander	0	0	2	1	0	00210
BBL000206	42	11	5	5	17	10	5	26	16	69	1	COL11A2	7	2	2	1	2	72212
BBL000207	0	0	0	0	0	0	0	0	1	206	0	unknown-salamander	0	0	1	0	1	00101
BBL000208	21	15	12	10	21	17	8	16	13	63	10	KCNH7	7	2	2	1	2	72212
BBL000209	0	0	0	0	0	0	0	0	0	204	1	Pfam:Transposase_22	0	0	2	1	0	00210
BBL000210	0	0	0	0	0	0	0	0	0	0	205	unknown-salamander	0	0	1	1	0	00110
BBL000211	0	0	0	0	0	0	1	186	13	4	0	unknown-conserved	1	1	1	0	2	11102
BBL000212	0	0	0	0	0	0	0	0	3	60	141	Pfam:Gag_spuma	0	0	2	1	1	00211
BBL000213	23	15	10	7	26	16	11	24	32	34	5	CAPN1	7	2	2	1	2	72212
BBL000214	0	0	0	0	0	0	0	0	0	203	0	Pfam:RVT_1	0	0	1	0	0	00100
BBL000215	0	0	0	0	0	203	0	0	0	0	0	unknown-conserved	1	1	0	0	0	11000
BBL000216	20	16	13	6	19	9	6	25	27	57	4	ATP2B1	7	2	2	1	2	72212
BBL000217	23	20	8	4	13	7	5	27	24	70	1	AKAP13	7	2	2	1	2	72212
BBL000218	19	15	3	4	7	9	8	18	44	72	2	CHD9	7	2	2	1	2	72212
BBL000219	0	0	0	0	0	0	0	1	78	122	0	Pfam:Exo_endo_phos	0	0	1	0	2	00102
BBL000220	0	0	0	0	0	0	0	0	0	201	0	Pfam:RVT_1	0	0	1	0	0	00100
BBL000221	0	0	0	0	0	0	0	0	0	8	193	unknown-salamander	0	0	2	1	0	00210
BBL000222	28	15	15	5	16	5	6	24	15	66	5	NFASC	7	2	2	1	2	72212
BBL000223	0	0	0	0	200	0	0	0	0	0	0	unknown-conserved	1	0	0	0	0	10000
BBL000224	32	29	11	9	22	9	4	14	11	55	3	NRXN1	7	2	2	1	2	72212
BBL000225	0	0	0	0	0	0	0	0	0	198	1	Pfam:RVP	0	0	2	1	0	00210
BBL000226	0	0	0	0	0	0	0	198	0	0	0	Pfam:rve	0	0	0	0	1	00001
BBL000227	0	0	0	0	0	0	7	164	10	17	0	unknown-conserved	1	1	1	0	2	11102
BBL000228	0	0	0	0	0	0	0	0	1	7	190	unknown-salamander	0	0	2	1	1	00211
BBL000229	0	0	0	0	0	0	0	0	0	27	170	unknown-salamander	0	0	2	1	0	00210
BBL000230	0	0	0	0	0	0	0	196	0	0	0	unknown-salamander	0	0	0	0	1	00001
BBL000231	0	0	0	0	0	0	0	0	10	23	163	Pfam:Asp_protease_2	0	0	2	1	1	00211
BBL000232	0	0	0	0	0	0	0	0	0	6	190	unknown-salamander	0	0	2	1	0	00210
BBL000233	0	0	0	0	0	0	0	0	0	0	196	unknown-salamander	0	0	1	1	0	00110
BBL000234	35	20	15	8	24	11	9	6	11	47	9	GRM4	7	2	2	1	2	72212
BBL000235	32	9	7	5	11	7	6	13	20	82	3	PTPRK	7	2	2	1	2	72212
BBL000236	0	0	0	0	0	0	0	2	7	186	0	unknown-salamander	0	0	1	0	2	00102
BBL000237	27	11	12	2	10	6	3	30	21	68	4	SYNE1	7	2	2	1	2	72212
BBL000238	23	20	8	4	15	8	5	24	22	61	3	SEMA6A	7	2	2	1	2	72212
BBL000239	26	22	13	4	11	12	4	15	32	52	1	MAP4K4	7	2	2	1	2	72212
BBL000240	0	0	0	0	0	0	0	191	0	0	0	Pfam:RVT_1	0	0	0	0	1	00001
BBL000241	0	0	0	0	0	0	0	1	1	187	1	Pfam:Transposase_22	0	0	2	1	2	00212
BBL000242	0	0	0	0	0	0	0	0	0	108	82	Pfam:zf-CCHC	0	0	2	1	0	00210
BBL000243	0	0	0	0	0	0	0	0	0	1	188	unknown-salamander	0	0	2	1	0	00210
BBL000244	0	0	0	0	0	0	0	1	4	182	1	Pfam:Exo_endo_phos_2	0	0	2	1	2	00212
BBL000245	0	0	0	0	0	0	0	0	1	187	0	Pfam:RVT_1	0	0	1	0	1	00101
BBL000246	0	0	0	0	0	0	0	0	1	184	2	Pfam:Exo_endo_phos_2	0	0	2	1	1	00211
BBL000247	0	0	0	0	0	0	0	0	0	5	182	unknown-salamander	0	0	2	1	0	00210
BBL000248	0	0	0	0	0	0	0	1	0	185	0	Pfam:Exo_endo_phos	0	0	1	0	1	00101
BBL000249	45	8	16	7	9	13	9	25	29	20	4	TUBB	7	2	2	1	2	72212
BBL000250	0	0	0	0	0	0	0	0	185	0	0	Pfam:RVT_1	0	0	0	0	1	00001
BBL000251	0	0	0	0	0	0	0	0	0	7	178	unknown-salamander	0	0	2	1	0	00210
BBL000252	49	44	7	2	6	5	3	17	28	23	0	TCF4	7	2	1	0	2	72102
BBL000253	0	0	0	0	0	0	0	184	0	0	0	Pfam:zf-RVT	0	0	0	0	1	00001
BBL000254	0	0	0	0	0	0	0	177	0	6	1	Pfam:LAP2alpha	0	0	2	1	1	00211
BBL000255	0	0	0	0	0	0	0	0	0	183	1	unknown-salamander	0	0	2	1	0	00210
BBL000256	0	0	0	0	0	0	0	0	0	10	174	unknown-salamander	0	0	2	1	0	00210
BBL000257	14	22	14	6	15	10	8	15	24	50	5	Prkcd	7	2	2	1	2	72212
BBL000258	0	0	0	0	0	0	0	0	0	2	181	unknown-salamander	0	0	2	1	0	00210
BBL000259	29	16	7	4	10	8	4	10	21	68	5	TRPM3	7	2	2	1	2	72212
BBL000260	0	0	0	0	0	1	0	0	2	179	0	unknown-conserved	1	1	1	0	1	11101
BBL000261	0	0	0	0	0	0	0	0	0	182	0	Pfam:DUF1664	0	0	1	0	0	00100
BBL000262	0	0	0	0	0	0	0	0	0	3	179	unknown-salamander	0	0	2	1	0	00210
BBL000263	0	0	0	0	0	0	0	0	2	178	1	Pfam:Exo_endo_phos	0	0	2	1	1	00211
BBL000264	41	33	5	4	20	8	4	16	21	26	2	FGFR2	7	2	2	1	2	72212
BBL000265	25	13	12	4	14	5	6	19	21	60	1	EYA1	7	2	2	1	2	72212
BBL000266	0	0	0	0	0	0	0	3	0	177	0	Pfam:Exo_endo_phos	0	0	1	0	1	00101
BBL000267	0	0	0	0	0	0	0	0	0	2	178	unknown-salamander	0	0	2	1	0	00210
BBL000268	24	24	11	4	8	7	4	25	27	44	1	HDAC9	7	2	2	1	2	72212
BBL000269	0	0	0	0	0	0	0	1	3	175	0	unknown-salamander	0	0	1	0	2	00102
BBL000270	0	0	0	0	0	0	0	8	0	171	0	Pfam:rve	0	0	1	0	1	00101
BBL000271	0	0	0	0	0	0	0	0	2	8	169	unknown-salamander	0	0	2	1	1	00211
BBL000272	21	24	9	4	10	11	5	19	22	47	5	WNK2	7	2	2	1	2	72212
BBL000273	32	24	15	4	14	10	5	11	8	51	2	DLGAP1	7	2	2	1	2	72212
BBL000274	25	14	6	6	15	8	6	10	34	47	5	ITGB2	7	2	2	1	2	72212
BBL000275	24	17	11	7	12	8	7	35	18	33	4	RPS6KA1	7	2	2	1	2	72212
BBL000276	0	0	0	0	0	0	0	0	3	172	1	unknown-salamander	0	0	2	1	1	00211
BBL000277	0	0	0	0	0	0	0	0	0	6	170	unknown-salamander	0	0	2	1	0	00210
BBL000278	0	0	0	0	0	0	0	174	1	0	0	unknown-salamander	0	0	0	0	2	00002
BBL000279	27	18	10	7	21	9	5	7	6	56	8	TRPC7	7	2	2	1	2	72212
BBL000280	13	6	11	3	11	6	4	31	33	53	3	TNRC6A	7	2	2	1	2	72212
BBL000281	0	0	0	0	0	174	0	0	0	0	0	unknown-conserved	1	1	0	0	0	11000
BBL000282	21	21	7	4	13	7	6	19	17	56	2	SYNGAP1	7	2	2	1	2	72212
BBL000283	11	10	5	3	6	6	6	23	28	72	3	CHD5	7	2	2	1	2	72212
BBL000284	36	9	7	6	12	7	9	20	27	33	7	HSPA8	7	2	2	1	2	72212
BBL000285	0	0	0	0	173	0	0	0	0	0	0	pimr58	1	0	0	0	0	10000
BBL000286	0	0	0	0	0	0	0	0	0	124	49	Pfam:LAP2alpha	0	0	2	1	0	00210
BBL000287	14	8	3	4	14	5	3	15	33	68	5	FLNB	7	2	2	1	2	72212
BBL000288	31	37	16	3	11	5	2	16	11	37	3	ADGRL2	7	2	2	1	2	72212
BBL000289	0	0	0	1	0	0	0	10	154	7	0	unknown-conserved	1	0	1	0	2	10102
BBL000290	0	0	0	0	0	0	0	172	0	0	0	unknown-salamander	0	0	0	0	1	00001
BBL000291	0	0	0	0	0	0	0	0	0	172	0	Pfam:Transposase_22	0	0	1	0	0	00100
BBL000292	0	0	0	0	0	0	0	0	0	5	167	unknown-salamander	0	0	2	1	0	00210
BBL000293	21	14	3	5	5	5	3	15	32	66	2	LTBP1	7	2	2	1	2	72212
BBL000294	44	17	8	3	10	4	3	19	13	44	6	CACNA1G	7	2	2	1	2	72212
BBL000295	0	0	0	0	0	0	0	86	2	83	0	Pfam:Asp_protease_2	0	0	1	0	2	00102
BBL000296	0	0	0	0	0	0	0	0	4	167	0	Pfam:rve	0	0	1	0	1	00101
BBL000297	0	0	0	0	0	0	0	0	0	1	170	unknown-salamander	0	0	2	1	0	00210
BBL000298	0	0	0	0	0	0	0	0	0	5	165	unknown-salamander	0	0	2	1	0	00210
BBL000299	0	0	0	0	0	0	0	0	0	169	0	Pfam:GIY-YIG	0	0	1	0	0	00100
BBL000300	0	0	0	0	0	0	0	0	1	168	0	Pfam:RVT_1	0	0	1	0	1	00101
BBL000301	0	0	0	0	0	0	0	0	0	23	145	unknown-salamander	0	0	2	1	0	00210
BBL000302	17	9	24	10	15	20	15	8	30	14	5	TUBA1A	7	2	2	1	2	72212
BBL000303	52	18	7	4	16	6	8	9	21	26	0	BRD2	7	2	1	0	2	72102
BBL000304	13	19	19	4	7	10	4	17	26	44	4	MAST4	7	2	2	1	2	72212
BBL000305	0	0	0	0	0	0	0	49	2	116	0	unknown-salamander	0	0	1	0	2	00102
BBL000306	0	0	0	0	0	0	0	0	3	164	0	Pfam:GIY-YIG	0	0	1	0	1	00101
BBL000307	0	0	0	0	0	0	0	0	0	109	58	unknown-salamander	0	0	2	1	0	00210
BBL000308	0	0	0	0	0	0	0	0	2	165	0	Pfam:Transposase_22	0	0	1	0	1	00101
BBL000309	0	0	0	0	0	0	0	0	0	6	161	unknown-salamander	0	0	2	1	0	00210
BBL000310	32	20	7	3	16	9	6	22	15	34	1	DLG1	7	2	2	1	2	72212
BBL000311	13	12	8	3	7	6	4	20	30	58	4	ZMYM3	7	2	2	1	2	72212
BBL000312	0	0	0	0	0	0	0	0	0	161	4	unknown-salamander	0	0	2	1	0	00210
BBL000313	0	0	0	0	0	0	0	159	3	2	0	unknown-salamander	0	0	1	0	2	00102
BBL000314	0	0	0	0	0	0	0	3	0	133	28	unknown-salamander	0	0	2	1	1	00211
BBL000315	0	0	0	0	0	1	160	0	0	1	0	unknown-conserved	2	2	1	0	0	22100
BBL000316	0	0	0	0	0	0	0	0	2	160	0	Pfam:RVT_1	0	0	1	0	1	00101
BBL000317	0	0	0	0	0	0	0	1	1	160	0	Pfam:RVT_1	0	0	1	0	2	00102
BBL000318	0	0	0	0	0	0	0	0	0	3	159	unknown-salamander	0	0	2	1	0	00210
BBL000319	0	0	0	0	0	0	0	0	2	159	0	Pfam:Exo_endo_phos	0	0	1	0	1	00101
BBL000320	0	0	0	0	0	160	0	0	0	1	0	unknown-conserved	1	1	1	0	0	11100
BBL000321	47	14	5	5	23	8	7	10	11	28	2	CACNB4	7	2	2	1	2	72212
BBL000322	68	10	4	3	7	4	3	13	24	20	4	DDR1	7	2	2	1	2	72212
BBL000323	0	0	0	0	0	0	0	160	0	0	0	Pfam:PNMA	0	0	0	0	1	00001
BBL000324	29	10	9	5	10	5	5	17	18	47	4	TNXB	7	2	2	1	2	72212
BBL000325	12	15	5	6	6	13	12	15	24	42	9	FMO1	7	2	2	1	2	72212
BBL000326	0	0	0	0	0	0	0	159	0	0	0	Pfam:zf-RVT	0	0	0	0	1	00001
BBL000327	0	0	0	0	0	0	2	155	0	1	0	unknown-conserved	1	1	1	0	1	11101
BBL000328	35	19	18	3	10	6	5	16	17	29	0	NFIB	7	2	1	0	2	72102
BBL000329	0	0	0	0	0	0	0	153	1	4	0	Pfam:gag-asp_proteas	0	0	1	0	2	00102
BBL000330	16	10	6	6	12	11	8	17	31	34	6	ATP1A1	7	2	2	1	2	72212
BBL000331	0	0	0	0	0	157	0	0	0	0	0	unknown-conserved	1	1	0	0	0	11000
BBL000332	0	0	0	0	0	0	0	0	1	156	0	Pfam:RVT_1	0	0	1	0	1	00101
BBL000333	0	0	0	0	0	0	0	0	0	8	149	unknown-salamander	0	0	2	1	0	00210
BBL000334	38	17	5	3	13	7	4	20	22	25	2	MAGI1	7	2	2	1	2	72212
BBL000335	25	25	10	5	13	11	7	19	15	20	6	PCDH9	7	2	2	1	2	72212
BBL000336	8	12	13	4	14	5	5	15	11	63	6	TENM2	7	2	2	1	2	72212
BBL000337	11	11	6	3	6	3	4	8	35	65	3	BRWD1	7	2	2	1	2	72212
BBL000338	16	19	4	2	7	6	3	12	36	49	1	NCOR1	7	2	2	1	2	72212
BBL000339	0	0	0	0	0	0	0	150	3	2	0	Pfam:Transposase_22	0	0	1	0	2	00102
BBL000340	0	0	0	0	0	1	0	0	2	147	5	unknown-conserved	1	1	2	1	1	11211
BBL000341	129	18	0	1	0	0	0	5	1	0	0	HLA-A	3	0	0	0	2	30002
BBL000342	17	14	8	6	13	11	9	17	23	32	4	VILL	7	2	2	1	2	72212
BBL000343	20	10	8	4	20	7	6	20	26	28	5	MYBPC1	7	2	2	1	2	72212
BBL000344	12	7	4	5	16	10	6	20	22	48	4	FREM1	7	2	2	1	2	72212
BBL000345	4	9	1	1	18	26	19	19	22	30	5	Urgcp	7	2	2	1	2	72212
BBL000346	10	20	5	3	17	4	11	14	26	38	5	gbp3	7	2	2	1	2	72212
BBL000347	23	16	7	3	10	7	3	15	10	58	1	MCF2L	7	2	2	1	2	72212
BBL000348	0	0	0	0	0	0	0	153	0	0	0	unknown-salamander	0	0	0	0	1	00001
BBL000349	0	0	0	0	0	0	0	0	0	134	19	unknown-salamander	0	0	2	1	0	00210
BBL000350	0	0	0	0	0	0	0	0	0	153	0	Pfam:GIY-YIG	0	0	1	0	0	00100
BBL000351	39	22	5	3	9	8	3	8	14	38	3	ARHGEF9	7	2	2	1	2	72212
BBL000352	23	13	8	8	33	9	47	2	6	3	0	hist1h4c	7	2	1	0	2	72102
BBL000353	20	28	12	4	13	6	5	17	21	24	2	PFKFB3	7	2	2	1	2	72212
BBL000354	0	0	0	0	0	0	0	38	113	0	1	Pfam:LAP2alpha	0	0	1	1	2	00112
BBL000355	140	12	0	0	0	0	0	0	0	0	0	LILRB2	2	0	0	0	0	20000
BBL000356	0	0	0	0	0	0	0	0	0	1	151	unknown-salamander	0	0	2	1	0	00210
BBL000357	20	3	10	6	20	8	22	11	10	36	5	C4A	7	2	2	1	2	72212
BBL000358	14	8	4	6	11	7	7	16	12	60	6	TRPM8	7	2	2	1	2	72212
BBL000359	17	4	11	10	2	11	10	18	20	38	10	ADH5	7	2	2	1	2	72212
BBL000360	0	0	0	0	0	0	0	151	0	0	0	unknown-salamander	0	0	0	0	1	00001
BBL000361	0	0	0	0	0	0	0	151	0	0	0	Pfam:RVT_1	0	0	0	0	1	00001
BBL000362	16	12	3	3	7	6	3	15	24	59	2	KDM5D	7	2	2	1	2	72212
BBL000363	12	14	13	7	17	11	7	7	14	43	5	Plcd4	7	2	2	1	2	72212
BBL000364	19	20	11	6	16	4	4	12	9	42	7	CNTN1	7	2	2	1	2	72212
BBL000365	0	0	0	0	0	0	0	0	0	148	2	Pfam:Exo_endo_phos_2	0	0	2	1	0	00210
BBL000366	30	25	5	3	13	8	4	24	27	9	1	PDE4D	7	2	2	1	2	72212
BBL000367	0	149	0	0	0	0	0	0	0	0	0	Gm20736	1	0	0	0	0	10000
BBL000368	22	16	6	3	5	7	5	14	23	44	3	ECE2	7	2	2	1	2	72212
BBL000369	9	4	8	4	12	7	6	24	22	46	6	LAMB2	7	2	2	1	2	72212
BBL000370	14	14	13	6	11	12	9	15	14	36	4	DPYSL2	7	2	2	1	2	72212
BBL000371	0	0	0	0	0	0	0	0	1	147	0	unknown-salamander	0	0	1	0	1	00101
BBL000372	0	0	148	0	0	0	0	0	0	0	0	Wpkci-8	1	0	0	0	0	10000
BBL000373	129	2	1	1	0	2	1	2	2	6	1	MUC4	6	2	2	1	2	62212
BBL000374	0	0	0	0	0	0	0	0	0	145	2	Pfam:Exo_endo_phos_2	0	0	2	1	0	00210
BBL000375	0	0	0	0	0	0	0	0	0	146	1	Pfam:Transposase_22	0	0	2	1	0	00210
BBL000376	0	0	0	0	0	0	0	0	0	65	82	unknown-salamander	0	0	2	1	0	00210
BBL000377	6	6	6	5	11	10	5	15	15	61	6	ANPEP	7	2	2	1	2	72212
BBL000378	15	18	5	4	10	7	3	18	8	56	2	ADGRB2	7	2	2	1	2	72212
BBL000379	0	0	0	0	0	0	0	0	0	145	1	Pfam:Exo_endo_phos_2	0	0	2	1	0	00210
BBL000380	34	110	0	1	0	0	0	0	0	0	0	ZNF44	3	0	0	0	0	30000
BBL000381	16	11	12	6	11	8	9	13	23	33	3	SMAD9	7	2	2	1	2	72212
BBL000382	12	8	9	4	7	10	8	6	29	44	8	ABCB4	7	2	2	1	2	72212
BBL000383	17	16	3	3	7	6	6	20	30	35	2	Kdm2b	7	2	2	1	2	72212
BBL000384	24	16	8	4	12	8	4	15	22	29	3	ARHGAP4	7	2	2	1	2	72212
BBL000385	38	18	9	4	13	6	5	12	6	29	5	KCNQ2	7	2	2	1	2	72212
BBL000386	9	6	8	5	15	10	8	32	30	18	4	COL3A1	7	2	2	1	2	72212
BBL000387	14	10	6	4	8	4	4	17	29	47	2	STAG2	7	2	2	1	2	72212
BBL000388	0	0	0	0	0	0	0	41	87	17	0	Pfam:DUF4939^Retrotrans_gag	0	0	1	0	2	00102
BBL000389	0	0	0	0	0	0	0	83	4	58	0	Pfam:RVT_1	0	0	1	0	2	00102
BBL000390	0	0	0	0	0	0	0	0	0	145	0	unknown-salamander	0	0	1	0	0	00100
BBL000391	0	0	0	0	0	0	0	0	0	10	135	unknown-salamander	0	0	2	1	0	00210
BBL000392	0	0	0	0	0	0	0	0	0	3	142	unknown-salamander	0	0	2	1	0	00210
BBL000393	23	17	5	4	6	5	5	10	28	40	1	WHSC1	7	2	2	1	2	72212
BBL000394	0	0	0	0	0	0	0	0	0	144	0	Pfam:RVT_1	0	0	1	0	0	00100
BBL000395	0	0	0	0	0	0	0	0	0	144	0	Pfam:RVT_1	0	0	1	0	0	00100
BBL000396	0	0	0	0	0	0	0	0	0	0	144	unknown-salamander	0	0	1	1	0	00110
BBL000397	27	90	0	1	8	6	3	1	2	5	0	Ighv1-5	6	2	1	0	2	62102
BBL000398	26	9	6	4	12	8	6	8	5	55	4	CNTNAP3	7	2	2	1	2	72212
BBL000399	32	24	13	4	19	5	9	21	11	4	1	CAMK2D	7	2	2	1	2	72212
BBL000400	1	2	127	1	1	2	1	3	1	3	1	ODF3	7	2	2	1	2	72212
BBL000401	0	0	0	0	0	0	0	1	7	135	0	Pfam:RVT_1	0	0	1	0	2	00102
BBL000402	25	13	3	5	15	8	3	10	32	26	2	MARK3	7	2	2	1	2	72212
BBL000403	0	0	0	0	0	0	0	0	1	139	2	unknown-salamander	0	0	2	1	1	00211
BBL000404	0	0	0	0	0	0	0	0	0	0	142	unknown-salamander	0	0	1	1	0	00110
BBL000405	0	2	5	19	0	2	1	15	26	59	12	Cyp2ab1	5	2	2	1	2	52212
BBL000406	0	0	0	0	0	0	0	0	2	137	2	unknown-salamander	0	0	2	1	1	00211
BBL000407	0	0	0	0	141	0	0	0	0	0	0	unknown-conserved	1	0	0	0	0	10000
BBL000408	0	0	0	0	0	0	0	0	0	1	140	unknown-salamander	0	0	2	1	0	00210
BBL000409	0	0	0	0	0	0	0	0	0	7	134	unknown-salamander	0	0	2	1	0	00210
BBL000410	23	23	8	3	9	7	3	8	20	34	2	CPEB2	7	2	2	1	2	72212
BBL000411	27	10	13	4	7	5	4	12	19	37	2	PPFIA2	7	2	2	1	2	72212
BBL000412	0	0	0	0	0	0	0	135	0	5	0	unknown-salamander	0	0	1	0	1	00101
BBL000413	0	0	0	0	0	0	0	0	1	137	2	Pfam:zf-RVT	0	0	2	1	1	00211
BBL000414	24	7	9	4	18	6	4	12	14	38	3	ERBB2	7	2	2	1	2	72212
BBL000415	0	0	0	0	0	1	0	134	1	3	0	unknown-conserved	1	1	1	0	2	11102
BBL000416	0	0	0	0	0	0	0	134	3	2	0	Pfam:GIY-YIG	0	0	1	0	2	00102
BBL000417	0	0	0	0	0	0	0	4	4	130	1	Pfam:RVT_1	0	0	2	1	2	00212
BBL000418	0	0	0	0	0	0	0	0	2	137	0	Pfam:RVT_1	0	0	1	0	1	00101
BBL000419	21	5	8	2	13	6	4	13	25	38	3	TJP1	7	2	2	1	2	72212
BBL000420	19	15	4	5	5	7	4	10	31	37	1	CDC42BPA	7	2	2	1	2	72212
BBL000421	21	14	4	4	13	19	10	8	12	28	5	SLC26A5	7	2	2	1	2	72212
BBL000422	13	6	5	4	16	9	5	11	24	39	6	COMP	7	2	2	1	2	72212
BBL000423	0	0	0	0	0	0	0	0	1	137	0	Pfam:GIY-YIG	0	0	1	0	1	00101
BBL000424	0	0	0	0	0	0	0	0	0	3	135	unknown-salamander	0	0	2	1	0	00210
BBL000425	13	10	6	6	7	5	3	9	7	70	1	UNC13B	7	2	2	1	2	72212
BBL000426	15	12	5	3	14	4	2	35	17	29	1	MICAL3	7	2	2	1	2	72212
BBL000427	16	13	2	7	9	5	5	16	25	34	5	ALOX5	7	2	2	1	2	72212
BBL000428	9	7	6	3	9	3	6	14	17	60	3	ITPR1	7	2	2	1	2	72212
BBL000429	0	0	0	0	0	0	0	137	0	0	0	unknown-salamander	0	0	0	0	1	00001
BBL000430	0	0	0	0	0	4	0	128	3	2	0	unknown-conserved	1	1	1	0	2	11102
BBL000431	0	0	0	0	0	0	0	0	3	134	0	Pfam:RVT_1	0	0	1	0	1	00101
BBL000432	19	8	7	5	18	11	4	9	10	41	4	SLC8A1	7	2	2	1	2	72212
BBL000433	10	7	7	5	4	7	5	6	22	60	3	TBC1D8B	7	2	2	1	2	72212
BBL000434	0	1	0	1	129	0	1	1	1	1	1	ftr04	4	1	2	1	2	41212
BBL000435	14	14	9	3	10	8	6	15	21	35	1	STAT3	7	2	2	1	2	72212
BBL000436	0	0	0	0	0	0	0	0	0	136	0	Pfam:Transposase_22	0	0	1	0	0	00100
BBL000437	11	8	8	5	11	11	8	18	24	21	10	LRRC8B	7	2	2	1	2	72212
BBL000438	26	11	6	5	10	5	4	5	11	47	5	SLC12A6	7	2	2	1	2	72212
BBL000439	0	0	0	0	0	0	0	111	22	2	0	Pfam:RVT_1	0	0	1	0	2	00102
BBL000440	18	11	27	12	15	13	6	8	11	4	9	ACTC1	7	2	2	1	2	72212
BBL000441	4	9	5	3	9	7	3	10	9	71	4	Celsr3	7	2	2	1	2	72212
BBL000442	17	8	9	4	10	4	2	8	21	49	2	COL12A1	7	2	2	1	2	72212
BBL000443	0	0	0	0	0	5	0	121	8	0	0	unknown-conserved	1	1	0	0	2	11002
BBL000444	0	0	0	0	0	0	0	0	0	134	0	Pfam:RVT_1	0	0	1	0	0	00100
BBL000445	10	9	6	4	8	5	6	10	20	53	2	LPIN1	7	2	2	1	2	72212
BBL000446	32	21	9	5	7	5	6	9	16	19	4	TLE3	7	2	2	1	2	72212
BBL000447	16	11	3	2	6	4	4	18	34	33	2	ITSN1	7	2	2	1	2	72212
BBL000448	0	0	0	0	0	0	0	2	0	131	0	Pfam:RVT_1	0	0	1	0	1	00101
BBL000449	0	0	0	0	0	0	0	104	0	28	0	Pfam:RVT_1	0	0	1	0	1	00101
BBL000450	0	0	0	0	0	0	0	126	0	6	0	Pfam:RVT_1	0	0	1	0	1	00101
BBL000451	0	0	0	0	0	0	0	0	1	130	1	unknown-salamander	0	0	2	1	1	00211
BBL000452	0	0	0	0	0	0	0	0	12	39	81	unknown-salamander	0	0	2	1	1	00211
BBL000453	0	0	0	0	0	0	0	0	0	0	132	unknown-salamander	0	0	1	1	0	00110
BBL000454	18	7	6	4	12	8	5	15	24	31	1	PPP2R5C	7	2	2	1	2	72212
BBL000455	0	0	0	0	0	0	0	128	0	1	2	Pfam:Myb_DNA-bind_5	0	0	2	1	1	00211
BBL000456	0	0	0	0	0	0	0	0	2	129	0	Pfam:RVT_1	0	0	1	0	1	00101
BBL000457	4	4	4	4	6	4	3	7	14	78	2	PLCG2	7	2	2	1	2	72212
BBL000458	16	10	6	3	6	4	3	18	28	35	1	UBAP2L	7	2	2	1	2	72212
BBL000459	0	0	0	0	0	0	0	130	0	0	0	Pfam:Exo_endo_phos_2	0	0	0	0	1	00001
BBL000460	0	0	0	0	0	0	0	1	1	127	1	Pfam:Exo_endo_phos	0	0	2	1	2	00212
BBL000461	0	0	0	0	0	0	0	0	2	64	64	Pfam:Gag_spuma	0	0	2	1	1	00211
BBL000462	0	0	0	0	0	0	0	0	0	130	0	Pfam:rve	0	0	1	0	0	00100
BBL000463	16	10	2	4	5	5	2	14	28	35	8	COL6A3	7	2	2	1	2	72212
BBL000464	4	4	1	2	3	5	4	11	39	54	2	SACS	7	2	2	1	2	72212
BBL000465	18	9	5	3	11	4	5	19	31	24	0	NAV2	7	2	1	0	2	72102
BBL000466	16	8	8	2	6	3	4	24	18	37	3	PPIP5K2	7	2	2	1	2	72212
BBL000467	35	23	8	7	6	14	4	9	11	10	2	KRT8	7	2	2	1	2	72212
BBL000468	23	22	3	4	13	6	2	22	15	19	0	ABLIM2	7	2	1	0	2	72102
BBL000469	0	0	0	0	0	0	0	129	0	0	0	Pfam:GIY-YIG	0	0	0	0	1	00001
BBL000470	0	0	0	0	0	1	0	0	1	127	0	unknown-conserved	1	1	1	0	1	11101
BBL000471	0	0	0	0	0	0	0	0	4	125	0	unknown-salamander	0	0	1	0	1	00101
BBL000472	0	0	0	0	0	0	0	0	0	0	129	unknown-salamander	0	0	1	1	0	00110
BBL000473	20	10	8	5	9	9	7	14	10	34	2	PCSK6	7	2	2	1	2	72212
BBL000474	13	8	5	3	16	5	3	16	11	43	5	MYO5A	7	2	2	1	2	72212
BBL000475	11	3	6	4	8	6	4	11	32	35	8	FBN2	7	2	2	1	2	72212
BBL000476	18	8	6	4	15	9	5	7	16	34	6	CDH1	7	2	2	1	2	72212
BBL000477	46	13	7	2	6	4	4	10	12	24	0	EHMT2	7	2	1	0	2	72102
BBL000478	0	0	0	0	0	0	0	0	0	128	0	Pfam:Exo_endo_phos	0	0	1	0	0	00100
BBL000479	0	0	0	0	0	0	0	0	0	128	0	Pfam:RVT_1	0	0	1	0	0	00100
BBL000480	0	0	0	0	0	0	0	0	0	128	0	unknown-salamander	0	0	1	0	0	00100
BBL000481	0	0	0	0	0	0	0	0	2	126	0	unknown-salamander	0	0	1	0	1	00101
BBL000482	0	0	0	0	0	0	0	0	0	9	119	unknown-salamander	0	0	2	1	0	00210
BBL000483	12	11	3	4	9	9	6	12	11	45	5	SHANK2	7	2	2	1	2	72212
BBL000484	20	12	4	3	5	9	8	11	23	29	3	TRPV4	7	2	2	1	2	72212
BBL000485	10	9	5	3	8	5	4	12	27	40	4	TYK2	7	2	2	1	2	72212
BBL000486	12	6	6	3	5	4	3	14	17	54	3	DENND4C	7	2	2	1	2	72212
BBL000487	8	8	3	2	7	4	4	15	25	51	0	FRYL	7	2	1	0	2	72102
BBL000488	16	6	5	3	6	5	3	17	15	48	3	ARAP1	7	2	2	1	2	72212
BBL000489	0	0	0	0	0	0	0	0	0	127	0	unknown-salamander	0	0	1	0	0	00100
BBL000490	0	0	0	0	0	0	0	0	0	13	114	unknown-salamander	0	0	2	1	0	00210
BBL000491	16	10	7	4	8	8	5	16	28	23	1	SMARCD1	7	2	2	1	2	72212
BBL000492	17	10	3	3	3	7	5	14	26	35	3	DIAPH3	7	2	2	1	2	72212
BBL000493	0	0	0	0	0	0	0	0	1	125	0	unknown-salamander	0	0	1	0	1	00101
BBL000494	0	0	0	0	0	0	0	12	2	112	0	Pfam:RVT_1	0	0	1	0	2	00102
BBL000495	0	0	0	0	0	0	0	0	0	6	120	unknown-salamander	0	0	2	1	0	00210
BBL000496	0	0	0	0	0	0	0	0	0	4	122	unknown-salamander	0	0	2	1	0	00210
BBL000497	20	10	5	4	3	6	5	12	18	39	3	PLCB1	7	2	2	1	2	72212
BBL000498	12	16	6	4	14	6	4	12	25	24	2	Asap1	7	2	2	1	2	72212
BBL000499	29	25	5	3	7	5	4	14	14	18	1	RASGRP4	7	2	2	1	2	72212
BBL000500	10	15	4	3	11	4	5	10	26	32	5	Kalrn	7	2	2	1	2	72212
BBL000501	35	31	2	1	6	3	2	12	12	20	1	CTNND1	7	2	2	1	2	72212
BBL000502	16	11	6	3	8	5	4	12	19	37	4	BRD1	7	2	2	1	2	72212
BBL000503	0	0	0	0	0	0	0	125	0	0	0	Pfam:DUF4939^Retrotrans_gag	0	0	0	0	1	00001
BBL000504	0	0	0	0	0	0	0	125	0	0	0	unknown-salamander	0	0	0	0	1	00001
BBL000505	26	11	16	3	16	6	4	16	20	6	0	MBNL1	7	2	1	0	2	72102
BBL000506	18	22	6	3	6	4	3	10	33	18	1	R3HDM1	7	2	2	1	2	72212
BBL000507	17	13	5	3	7	5	5	9	22	38	0	MAP4K1	7	2	1	0	2	72102
BBL000508	16	11	4	3	9	7	5	11	23	33	2	HIPK1	7	2	2	1	2	72212
BBL000509	10	3	9	3	7	6	4	11	22	45	4	CLTCL1	7	2	2	1	2	72212
BBL000510	30	24	7	4	9	4	5	6	10	23	2	FOXP1	7	2	2	1	2	72212
BBL000511	0	0	0	0	0	121	0	2	1	0	0	unknown-conserved	1	1	0	0	2	11002
BBL000512	0	0	0	0	0	1	0	119	1	3	0	unknown-conserved	1	1	1	0	2	11102
BBL000513	0	0	0	0	0	0	0	119	2	3	0	Pfam:TLV_coat	0	0	1	0	2	00102
BBL000514	0	0	0	0	0	0	0	0	0	124	0	Pfam:RVT_1	0	0	1	0	0	00100
BBL000515	0	0	0	0	0	0	0	0	124	0	0	unknown-salamander	0	0	0	0	1	00001
BBL000516	0	0	0	0	0	0	0	122	0	1	0	Pfam:Exo_endo_phos	0	0	1	0	1	00101
BBL000517	0	0	0	0	0	0	0	0	2	121	0	unknown-salamander	0	0	1	0	1	00101
BBL000518	0	0	0	0	0	0	0	0	1	122	0	unknown-salamander	0	0	1	0	1	00101
BBL000519	0	0	0	0	0	0	0	0	0	1	122	unknown-salamander	0	0	2	1	0	00210
BBL000520	20	9	10	4	7	8	5	6	24	26	3	ACTN1	7	2	2	1	2	72212
BBL000521	0	0	0	0	0	1	0	90	29	2	0	unknown-conserved	1	1	1	0	2	11102
BBL000522	11	8	9	2	7	4	3	19	19	38	2	MYO9B	7	2	2	1	2	72212
BBL000523	0	0	0	0	0	0	0	122	0	0	0	unknown-salamander	0	0	0	0	1	00001
BBL000524	0	0	0	0	0	0	0	1	0	121	0	Pfam:Exo_endo_phos_2	0	0	1	0	1	00101
BBL000525	0	0	0	0	0	0	0	0	0	121	1	Pfam:RVT_1	0	0	2	1	0	00210
BBL000526	0	0	0	0	0	0	0	0	3	35	84	unknown-salamander	0	0	2	1	1	00211
BBL000527	0	0	0	0	0	0	0	0	0	8	114	unknown-salamander	0	0	2	1	0	00210
BBL000528	7	10	4	4	6	7	5	16	16	42	4	PIEZO2	7	2	2	1	2	72212
BBL000529	19	16	7	4	10	6	5	22	20	9	3	ADD1	7	2	2	1	2	72212
BBL000530	20	10	9	2	4	4	3	7	24	37	1	ANKHD1	7	2	2	1	2	72212
BBL000531	0	0	0	0	0	0	10	0	2	108	1	unknown-conserved	1	1	2	1	1	11211
BBL000532	0	0	0	0	0	0	0	0	2	119	0	unknown-salamander	0	0	1	0	1	00101
BBL000533	0	0	0	0	0	0	0	0	1	118	2	unknown-salamander	0	0	2	1	1	00211
BBL000534	0	0	0	0	0	0	0	0	0	121	0	Pfam:RVT_1	0	0	1	0	0	00100
BBL000535	0	0	0	0	0	0	0	0	0	0	121	unknown-salamander	0	0	1	1	0	00110
BBL000536	7	4	0	3	0	3	4	18	22	51	8	NXPE1	5	2	2	1	2	52212
BBL000537	13	10	6	2	9	15	7	13	15	24	6	PCDH18	7	2	2	1	2	72212
BBL000538	11	7	12	4	7	5	3	11	15	41	4	KLHL2	7	2	2	1	2	72212
BBL000539	22	33	5	2	11	3	3	8	22	11	0	CELF2	7	2	1	0	2	72102
BBL000540	17	6	6	5	7	9	4	10	5	48	3	CSMD1	7	2	2	1	2	72212
BBL000541	15	22	5	2	9	3	2	12	22	27	1	Clasp1	7	2	2	1	2	72212
BBL000542	14	4	8	4	11	5	4	9	15	44	2	HERC4	7	2	2	1	2	72212
BBL000543	92	28	0	0	0	0	0	0	0	0	0	NLRP2	2	0	0	0	0	20000
BBL000544	0	0	0	0	0	0	0	0	0	109	11	unknown-salamander	0	0	2	1	0	00210
BBL000545	0	0	0	0	0	0	0	0	0	1	119	unknown-salamander	0	0	2	1	0	00210
BBL000546	16	7	15	4	12	8	7	9	16	21	4	PPP2R2C	7	2	2	1	2	72212
BBL000547	7	6	8	6	8	7	6	12	17	37	5	PLA2R1	7	2	2	1	2	72212
BBL000548	3	3	2	3	2	2	3	2	58	41	0	RNF213	7	2	1	0	2	72102
BBL000549	0	0	0	0	0	0	0	0	0	119	0	Pfam:RVT_1	0	0	1	0	0	00100
BBL000550	0	0	0	0	0	0	0	0	3	116	0	Pfam:Exo_endo_phos	0	0	1	0	1	00101
BBL000551	0	0	0	0	0	0	0	0	2	117	0	unknown-salamander	0	0	1	0	1	00101
BBL000552	0	0	0	0	0	0	0	0	0	102	17	Pfam:RVP	0	0	2	1	0	00210
BBL000553	0	0	0	0	0	0	0	0	0	8	111	unknown-salamander	0	0	2	1	0	00210
BBL000554	0	0	0	0	0	0	0	0	0	9	110	unknown-salamander	0	0	2	1	0	00210
BBL000555	0	0	0	0	0	0	0	0	0	0	119	unknown-salamander	0	0	1	1	0	00110
BBL000556	11	4	4	5	6	5	3	21	14	40	5	FLT1	7	2	2	1	2	72212
BBL000557	24	17	9	2	7	2	2	13	24	17	1	EIF4G1	7	2	2	1	2	72212
BBL000558	11	8	4	2	10	4	3	5	18	52	1	PER3	7	2	2	1	2	72212
BBL000559	12	9	5	3	12	5	4	13	24	28	3	ATP2A2	7	2	2	1	2	72212
BBL000560	0	0	0	0	0	0	0	0	1	2	115	unknown-salamander	0	0	2	1	1	00211
BBL000561	0	0	0	0	0	0	0	0	0	1	117	unknown-salamander	0	0	2	1	0	00210
BBL000562	22	12	4	3	6	5	7	11	9	35	3	ADAM15	7	2	2	1	2	72212
BBL000563	43	7	1	1	0	5	5	7	7	36	5	CYP2D6	6	2	2	1	2	62212
BBL000564	62	9	1	1	7	4	0	5	21	4	3	C2	6	1	2	1	2	61212
BBL000565	0	0	0	0	0	0	0	117	0	0	0	Pfam:RVT_1	0	0	0	0	1	00001
BBL000566	0	0	0	0	0	0	0	0	1	116	0	unknown-salamander	0	0	1	0	1	00101
BBL000567	0	0	0	0	116	0	0	1	0	0	0	unknown-conserved	1	0	0	0	1	10001
BBL000568	0	0	0	0	0	117	0	0	0	0	0	unknown-conserved	1	1	0	0	0	11000
BBL000569	0	0	0	0	0	0	0	0	0	117	0	unknown-salamander	0	0	1	0	0	00100
BBL000570	11	13	4	4	4	7	4	8	22	36	3	SIPA1L2	7	2	2	1	2	72212
BBL000571	14	5	7	2	4	6	3	8	19	48	0	ACACA	7	2	1	0	2	72102
BBL000572	22	19	6	4	9	9	6	10	14	12	5	SLC5A10	7	2	2	1	2	72212
BBL000573	34	13	5	3	5	2	2	9	21	19	3	KLC1	7	2	2	1	2	72212
BBL000574	20	10	13	4	12	8	5	7	5	28	4	NLGN3	7	2	2	1	2	72212
BBL000575	16	8	5	3	9	7	3	15	14	34	2	RAPGEF4	7	2	2	1	2	72212
BBL000576	7	12	7	2	5	5	4	16	32	24	2	FUBP1	7	2	2	1	2	72212
BBL000577	13	7	7	2	4	2	4	9	26	40	2	KIF21A	7	2	2	1	2	72212
BBL000578	7	7	4	1	3	1	6	12	17	56	2	KIAA1109	7	2	2	1	2	72212
BBL000579	0	0	0	0	0	0	0	116	0	0	0	Pfam:RVT_1	0	0	0	0	1	00001
BBL000580	0	0	0	0	0	0	0	1	2	113	0	Pfam:Exo_endo_phos_2	0	0	1	0	2	00102
BBL000581	0	0	0	0	0	0	0	0	0	0	116	unknown-salamander	0	0	1	1	0	00110
BBL000582	16	7	7	3	9	8	4	8	10	39	4	ROBO2	7	2	2	1	2	72212
BBL000583	12	11	12	3	8	6	5	5	21	29	3	ZNF687	7	2	2	1	2	72212
BBL000584	9	6	7	3	6	5	3	6	20	47	3	RALGAPA1	7	2	2	1	2	72212
BBL000585	24	16	4	2	7	7	2	8	4	38	3	RIMS1	7	2	2	1	2	72212
BBL000586	13	10	6	3	8	5	6	11	29	22	2	CLCN3	7	2	2	1	2	72212
BBL000587	12	8	7	5	8	7	5	11	15	34	3	CSAD	7	2	2	1	2	72212
BBL000588	20	12	8	5	6	7	6	11	14	23	3	EML2	7	2	2	1	2	72212
BBL000589	0	0	0	0	0	0	0	115	0	0	0	Pfam:Exo_endo_phos_2	0	0	0	0	1	00001
BBL000590	0	0	0	0	0	0	0	115	0	0	0	Pfam:Exo_endo_phos	0	0	0	0	1	00001
BBL000591	0	0	0	0	0	0	0	0	1	113	1	unknown-salamander	0	0	2	1	1	00211
BBL000592	12	4	5	5	6	5	4	8	22	41	2	LAMA3	7	2	2	1	2	72212
BBL000593	46	12	7	4	3	26	5	0	3	8	0	IGHV3-16	7	2	1	0	1	72101
BBL000594	19	10	7	3	6	4	4	10	16	32	3	OSBPL6	7	2	2	1	2	72212
BBL000595	9	9	6	3	12	6	4	14	17	32	2	FMNL2	7	2	2	1	2	72212
BBL000596	9	11	5	2	3	4	2	15	23	37	3	PITPNM3	7	2	2	1	2	72212
BBL000597	0	0	0	0	0	1	0	1	2	109	1	unknown-conserved	1	1	2	1	2	11212
BBL000598	0	0	0	0	0	0	0	0	2	111	1	Pfam:Exo_endo_phos	0	0	2	1	1	00211
BBL000599	0	0	0	0	0	0	0	0	1	113	0	Pfam:Transposase_22	0	0	1	0	1	00101
BBL000600	15	18	5	2	6	4	2	6	28	26	1	PUM1	7	2	2	1	2	72212
BBL000601	18	11	8	4	7	4	4	7	29	19	2	CORO1C	7	2	2	1	2	72212
BBL000602	4	4	1	1	7	4	2	16	5	64	5	PKHD1L1	7	2	2	1	2	72212
BBL000603	12	7	8	4	10	6	3	13	15	31	4	ITGA7	7	2	2	1	2	72212
BBL000604	0	0	0	0	0	0	0	105	1	7	0	Pfam:RVT_1	0	0	1	0	2	00102
BBL000605	0	0	0	0	0	0	0	0	0	113	0	Pfam:RVT_1	0	0	1	0	0	00100
BBL000606	6	6	4	4	9	7	6	10	21	35	4	ITGAV	7	2	2	1	2	72212
BBL000607	15	12	9	4	12	6	5	11	19	18	1	SNAP91	7	2	2	1	2	72212
BBL000608	11	5	4	3	8	4	3	9	32	31	2	ANKRD28	7	2	2	1	2	72212
BBL000609	12	15	3	2	6	6	3	8	6	51	0	Plch1	7	2	1	0	2	72102
BBL000610	0	0	0	0	0	0	0	112	0	0	0	unknown-salamander	0	0	0	0	1	00001
BBL000611	0	0	0	0	0	0	0	0	0	112	0	unknown-salamander	0	0	1	0	0	00100
BBL000612	0	0	0	0	0	0	0	1	12	47	52	Pfam:RNase_H	0	0	2	1	2	00212
BBL000613	2	1	7	4	14	17	40	2	8	12	4	uncharacterized	7	2	2	1	2	72212
BBL000614	13	6	4	7	12	6	4	13	10	33	3	SLC12A2	7	2	2	1	2	72212
BBL000615	10	12	3	4	6	4	3	15	22	29	3	Pik3cd	7	2	2	1	2	72212
BBL000616	11	7	5	4	8	7	5	14	18	28	4	DLC1	7	2	2	1	2	72212
BBL000617	23	20	6	2	16	5	5	10	12	11	1	DNM1	7	2	2	1	2	72212
BBL000618	29	8	3	3	4	4	2	13	15	29	1	AGAP3	7	2	2	1	2	72212
BBL000619	19	5	2	2	6	5	4	10	22	35	1	PPP6R3	7	2	2	1	2	72212
BBL000620	0	0	0	0	0	0	0	2	1	61	47	Pfam:DDE_Tnp_4^Plant_tran	0	0	2	1	2	00212
BBL000621	0	0	0	0	0	111	0	0	0	0	0	unknown-conserved	1	1	0	0	0	11000
BBL000622	0	0	0	0	0	0	0	2	2	103	4	unknown-salamander	0	0	2	1	2	00212
BBL000623	9	12	12	4	7	5	4	10	25	22	0	PHKA1	7	2	1	0	2	72102
BBL000624	20	13	6	3	6	4	2	20	8	26	2	KIAA1217	7	2	2	1	2	72212
BBL000625	9	7	24	3	7	4	3	13	24	15	1	ARHGAP32	7	2	2	1	2	72212
BBL000626	0	0	0	0	0	0	0	110	0	0	0	Pfam:rve	0	0	0	0	1	00001
BBL000627	0	0	0	0	0	0	0	1	0	109	0	unknown-salamander	0	0	1	0	1	00101
BBL000628	0	0	0	0	0	0	0	0	1	102	7	unknown-salamander	0	0	2	1	1	00211
BBL000629	0	0	0	0	0	0	0	0	0	72	38	Pfam:Asp_protease_2	0	0	2	1	0	00210
BBL000630	0	0	0	0	0	0	0	0	3	107	0	Pfam:RVT_1	0	0	1	0	1	00101
BBL000631	0	0	0	0	0	0	0	0	0	3	107	unknown-salamander	0	0	2	1	0	00210
BBL000632	30	15	4	3	9	2	3	8	13	19	3	ERC1	7	2	2	1	2	72212
BBL000633	10	7	5	3	5	5	3	16	15	38	2	TRAK1	7	2	2	1	2	72212
BBL000634	27	16	8	4	5	8	6	8	12	13	2	2008-09-01	7	2	2	1	2	72212
BBL000635	12	9	7	3	12	5	6	13	23	18	1	ARHGAP45	7	2	2	1	2	72212
BBL000636	10	9	7	4	6	6	5	8	17	35	2	ARHGAP26	7	2	2	1	2	72212
BBL000637	12	8	5	6	11	8	4	8	20	24	3	COL4A6	7	2	2	1	2	72212
BBL000638	9	10	3	3	9	6	4	15	18	30	2	TAOK1	7	2	2	1	2	72212
BBL000639	8	14	1	4	5	3	4	15	18	36	1	Itgam	7	2	2	1	2	72212
BBL000640	12	6	5	2	6	4	3	7	24	38	2	KMT2E	7	2	2	1	2	72212
BBL000641	6	2	2	2	5	4	2	6	17	62	1	SEC24C	7	2	2	1	2	72212
BBL000642	12	5	2	3	9	7	7	11	16	34	3	NOTCH4	7	2	2	1	2	72212
BBL000643	0	0	0	0	0	0	0	0	0	109	0	Pfam:DUF1664	0	0	1	0	0	00100
BBL000644	0	0	0	0	0	0	0	0	0	109	0	unknown-salamander	0	0	1	0	0	00100
BBL000645	0	0	0	0	0	0	0	0	3	106	0	Pfam:RVT_1	0	0	1	0	1	00101
BBL000646	0	0	0	0	0	0	0	0	0	100	9	unknown-salamander	0	0	2	1	0	00210
BBL000647	0	0	0	0	0	0	0	0	0	109	0	unknown-salamander	0	0	1	0	0	00100
BBL000648	0	0	0	0	0	0	0	0	0	3	106	unknown-salamander	0	0	2	1	0	00210
BBL000649	0	0	0	0	0	0	0	0	0	10	99	unknown-salamander	0	0	2	1	0	00210
BBL000650	20	22	6	2	7	4	4	5	12	25	1	Pard3	7	2	2	1	2	72212
BBL000651	1	1	6	4	1	4	5	10	26	46	4	FAAH	7	2	2	1	2	72212
BBL000652	9	9	5	5	14	12	5	12	8	23	6	LRFN3	7	2	2	1	2	72212
BBL000653	25	15	5	3	8	4	4	11	10	20	3	ACSL1	7	2	2	1	2	72212
BBL000654	9	9	7	2	9	6	5	13	25	22	1	DIP2C	7	2	2	1	2	72212
BBL000655	15	13	8	4	4	4	3	10	4	40	3	MYT1	7	2	2	1	2	72212
BBL000656	7	5	5	2	5	3	3	9	9	57	3	MYO3B	7	2	2	1	2	72212
BBL000657	15	10	8	5	11	5	7	8	17	19	3	ATP6V0A1	7	2	2	1	2	72212
BBL000658	0	0	0	105	0	0	2	1	0	0	0	unknown-conserved	2	1	0	0	1	21001
BBL000659	0	0	0	0	0	0	0	1	106	1	0	Pfam:RVT_1	0	0	1	0	2	00102
BBL000660	0	0	0	0	0	0	0	0	0	108	0	unknown-salamander	0	0	1	0	0	00100
BBL000661	0	0	0	0	0	0	0	0	0	108	0	Pfam:RVT_1	0	0	1	0	0	00100
BBL000662	0	0	0	0	0	0	0	0	1	8	99	unknown-salamander	0	0	2	1	1	00211
BBL000663	0	0	0	0	0	0	0	0	0	8	100	unknown-salamander	0	0	2	1	0	00210
BBL000664	0	0	0	0	0	0	0	0	0	5	103	unknown-salamander	0	0	2	1	0	00210
BBL000665	7	5	8	4	7	7	4	10	26	27	2	AGO3	7	2	2	1	2	72212
BBL000666	14	14	10	4	5	5	4	5	17	26	3	MED12L	7	2	2	1	2	72212
BBL000667	13	13	4	3	5	7	2	9	22	27	2	CUX1	7	2	2	1	2	72212
BBL000668	13	18	6	3	7	4	2	14	12	27	1	INPP4B	7	2	2	1	2	72212
BBL000669	18	11	2	3	4	4	2	14	22	23	4	KDM4C	7	2	2	1	2	72212
BBL000670	1	1	2	1	2	2	5	16	25	48	4	XPO5	7	2	2	1	2	72212
BBL000671	0	0	0	0	0	0	0	107	0	0	0	unknown-salamander	0	0	0	0	1	00001
BBL000672	0	0	0	0	107	0	0	0	0	0	0	unknown-conserved	1	0	0	0	0	10000
BBL000673	0	107	0	0	0	0	0	0	0	0	0	Vmn1r113	1	0	0	0	0	10000
BBL000674	0	0	0	0	0	0	0	0	3	104	0	Pfam:RVT_1	0	0	1	0	1	00101
BBL000675	7	9	3	2	4	2	1	8	13	55	2	PIK3C2G	7	2	2	1	2	72212
BBL000676	0	0	0	102	0	0	0	1	1	2	0	unknown-conserved	1	0	1	0	2	10102
BBL000677	6	9	8	2	5	5	3	11	20	36	1	SBF2	7	2	2	1	2	72212
BBL000678	11	8	7	4	7	8	5	7	19	26	4	ALDH1A2	7	2	2	1	2	72212
BBL000679	9	7	6	5	11	13	5	4	12	27	7	unknown-conserved	7	2	2	1	2	72212
BBL000680	0	0	0	0	0	0	0	106	0	0	0	Pfam:RVT_1	0	0	0	0	1	00001
BBL000681	0	0	0	0	0	0	0	0	0	70	36	unknown-salamander	0	0	2	1	0	00210
BBL000682	0	0	0	0	0	0	0	0	0	58	48	unknown-salamander	0	0	2	1	0	00210
BBL000683	0	0	0	0	0	0	0	0	0	1	105	unknown-salamander	0	0	2	1	0	00210
BBL000684	12	4	7	3	11	9	5	12	13	24	5	SLC1A7	7	2	2	1	2	72212
BBL000685	8	11	10	4	9	6	4	10	15	24	4	SLC7A2	7	2	2	1	2	72212
BBL000686	10	4	6	2	11	4	4	22	19	20	3	PPFIBP1	7	2	2	1	2	72212
BBL000687	13	17	13	4	5	4	2	11	20	15	1	TEAD4	7	2	2	1	2	72212
BBL000688	29	32	7	2	7	3	1	3	2	18	1	PCDH15	7	2	2	1	2	72212
BBL000689	6	3	4	1	4	3	3	20	22	31	8	ACSBG2	7	2	2	1	2	72212
BBL000690	9	8	9	2	5	6	3	9	15	38	1	TBC1D1	7	2	2	1	2	72212
BBL000691	26	6	2	3	8	5	3	11	10	28	3	SLC44A4	7	2	2	1	2	72212
BBL000692	7	6	5	4	15	6	5	11	18	25	3	RAF1	7	2	2	1	2	72212
BBL000693	0	0	0	0	1	0	0	104	0	0	0	unknown-conserved	1	0	0	0	1	10001
BBL000694	0	0	0	0	0	0	0	103	1	1	0	Pfam:zf-CCHC	0	0	1	0	2	00102
BBL000695	0	0	0	0	0	0	0	0	0	2	103	unknown-salamander	0	0	2	1	0	00210
BBL000696	20	23	4	5	5	4	8	4	12	15	4	CES5A	7	2	2	1	2	72212
BBL000697	20	8	5	4	6	4	5	9	13	25	5	ALDH3A1	7	2	2	1	2	72212
BBL000698	16	19	8	3	13	8	7	10	12	5	3	ELAVL4	7	2	2	1	2	72212
BBL000699	0	0	0	0	0	0	0	104	0	0	0	Pfam:RVT_1	0	0	0	0	1	00001
BBL000700	0	0	0	0	0	0	0	104	0	0	0	unknown-salamander	0	0	0	0	1	00001
BBL000701	104	0	0	0	0	0	0	0	0	0	0	NPIPB5	1	0	0	0	0	10000
BBL000702	0	0	0	0	0	0	0	0	104	0	0	unknown-salamander	0	0	0	0	1	00001
BBL000703	9	10	5	5	14	10	4	6	7	29	4	GRIN2A	7	2	2	1	2	72212
BBL000704	12	9	6	2	8	4	5	10	15	30	2	PIP5K1A	7	2	2	1	2	72212
BBL000705	20	16	5	3	12	4	5	6	13	19	0	ABI1	7	2	1	0	2	72102
BBL000706	19	11	8	4	14	6	5	8	14	11	3	PBX1	7	2	2	1	2	72212
BBL000707	14	10	11	7	13	10	7	11	10	6	4	GNAI2	7	2	2	1	2	72212
BBL000708	11	8	4	3	8	5	3	11	9	38	3	NOS1	7	2	2	1	2	72212
BBL000709	0	0	0	0	0	0	0	102	0	1	0	unknown-salamander	0	0	1	0	1	00101
BBL000710	0	0	0	0	0	0	0	0	0	103	0	unknown-salamander	0	0	1	0	0	00100
BBL000711	0	0	0	0	0	0	0	0	0	100	3	unknown-salamander	0	0	2	1	0	00210
BBL000712	0	0	0	0	0	0	0	0	0	4	99	unknown-salamander	0	0	2	1	0	00210
BBL000713	0	0	0	0	0	0	0	0	0	1	102	unknown-salamander	0	0	2	1	0	00210
BBL000714	9	9	2	3	12	4	4	9	18	32	0	IQSEC3	7	2	1	0	2	72102
BBL000715	8	5	12	2	6	3	3	4	18	39	2	CHD2	7	2	2	1	2	72212
BBL000716	8	5	9	3	6	5	7	12	19	23	5	HSP90AB1	7	2	2	1	2	72212
BBL000717	16	1	11	1	2	1	2	7	22	37	2	RANBP2	7	2	2	1	2	72212
BBL000718	16	9	5	3	7	4	3	11	13	29	2	ELMO1	7	2	2	1	2	72212
BBL000719	10	6	7	3	8	6	3	10	11	37	1	LRBA	7	2	2	1	2	72212
BBL000720	12	5	4	2	4	5	3	8	18	37	4	IQGAP2	7	2	2	1	2	72212
BBL000721	4	4	3	3	5	3	2	14	16	45	3	ZFHX3	7	2	2	1	2	72212
BBL000722	8	7	7	2	5	6	3	4	18	39	3	FNDC3B	7	2	2	1	2	72212
BBL000723	11	5	1	1	3	3	4	7	9	56	2	EP400NL	7	2	2	1	2	72212
BBL000724	0	0	0	0	0	0	0	102	0	0	0	Pfam:RVT_1	0	0	0	0	1	00001
BBL000725	0	0	0	0	0	0	0	2	3	94	3	unknown-salamander	0	0	2	1	2	00212
BBL000726	0	0	0	0	0	0	0	2	1	99	0	Pfam:RVT_1	0	0	1	0	2	00102
BBL000727	0	0	0	0	0	1	0	0	0	101	0	unknown-conserved	1	1	1	0	0	11100
BBL000728	0	0	0	0	0	0	0	0	1	93	8	unknown-salamander	0	0	2	1	1	00211
BBL000729	39	4	4	4	5	3	3	3	14	19	3	TAP2	7	2	2	1	2	72212
BBL000730	9	7	3	3	5	3	2	6	12	49	2	PCNX2	7	2	2	1	2	72212
BBL000731	14	4	1	4	10	5	4	14	29	13	3	CPT1B	7	2	2	1	2	72212
BBL000732	12	13	7	7	10	15	7	2	9	12	7	KCNA2	7	2	2	1	2	72212
BBL000733	12	6	5	3	10	4	2	8	12	36	3	RAP1GAP	7	2	2	1	2	72212
BBL000734	11	6	7	3	3	4	2	14	16	33	2	CCDC88A	7	2	2	1	2	72212
BBL000735	11	4	5	3	5	2	1	8	23	38	1	PPP1R12A	7	2	2	1	2	72212
BBL000736	19	12	10	2	7	4	4	9	20	11	3	FMR1	7	2	2	1	2	72212
BBL000737	9	11	6	3	4	8	7	9	18	23	3	HK1	7	2	2	1	2	72212
BBL000738	9	11	2	2	8	3	1	22	15	25	3	INPP5D	7	2	2	1	2	72212
BBL000739	11	15	4	2	12	3	1	6	14	32	1	Dnmt3b	7	2	2	1	2	72212
BBL000740	20	7	2	1	4	4	2	14	12	34	1	SEC31A	7	2	2	1	2	72212
BBL000741	11	9	11	2	7	3	4	10	16	26	2	RAPGEF2	7	2	2	1	2	72212
BBL000742	0	0	0	0	0	0	0	100	0	1	0	Pfam:RVT_1	0	0	1	0	1	00101
BBL000743	0	0	0	0	0	0	0	0	0	101	0	Pfam:RVT_1	0	0	1	0	0	00100
BBL000744	0	0	0	0	0	0	0	0	101	0	0	unknown-salamander	0	0	0	0	1	00001
BBL000745	0	0	0	0	0	0	0	0	101	0	0	unknown-salamander	0	0	0	0	1	00001
BBL000746	0	0	0	0	0	0	0	0	0	4	97	unknown-salamander	0	0	2	1	0	00210
BBL000747	11	7	5	6	6	4	3	12	12	31	3	OGDH	7	2	2	1	2	72212
BBL000748	14	9	4	1	4	4	5	6	19	34	0	SMARCA2	7	2	1	0	2	72102
BBL000749	9	5	7	4	9	5	4	7	12	35	3	MYOM2	7	2	2	1	2	72212
BBL000750	9	4	3	3	5	2	2	6	12	52	2	VPS13A	7	2	2	1	2	72212
BBL000751	0	4	0	0	0	1	88	1	0	0	6	Olfr1322	3	2	1	1	1	32111
BBL000752	9	9	8	5	2	10	6	14	17	15	5	MMP13	7	2	2	1	2	72212
BBL000753	0	0	0	0	1	0	0	90	5	4	0	BX664614.2	1	0	1	0	2	10102
BBL000754	0	0	0	0	0	0	0	0	0	100	0	unknown-salamander	0	0	1	0	0	00100
BBL000755	100	0	0	0	0	0	0	0	0	0	0	FCAR	1	0	0	0	0	10000
BBL000756	0	0	0	0	0	0	0	0	0	0	100	unknown-salamander	0	0	1	1	0	00110
BBL000757	0	0	0	0	0	0	0	0	0	0	100	unknown-salamander	0	0	1	1	0	00110
BBL000758	3	3	64	18	5	1	2	0	1	1	1	BF1	7	2	2	1	1	72211
BBL000759	15	12	7	4	9	8	4	6	9	23	2	UNC5D	7	2	2	1	2	72212
BBL000760	23	7	7	5	12	7	5	8	6	16	3	NTRK3	7	2	2	1	2	72212
BBL000761	7	6	5	3	4	4	3	11	31	22	3	USP15	7	2	2	1	2	72212
BBL000762	10	10	5	5	9	5	4	10	4	33	4	SYT9	7	2	2	1	2	72212
BBL000763	8	3	1	4	38	11	20	4	8	2	0	HIST1H2AC	7	2	1	0	2	72102
BBL000764	15	15	3	1	10	4	5	11	18	16	1	Fnbp1	7	2	2	1	2	72212
BBL000765	20	7	7	3	11	5	4	11	5	23	3	NR4A2	7	2	2	1	2	72212
BBL000766	6	6	3	2	7	4	2	13	27	27	2	TANC1	7	2	2	1	2	72212
BBL000767	10	16	5	2	6	4	3	15	12	25	1	Myo18a	7	2	2	1	2	72212
BBL000768	0	0	0	0	0	0	0	99	0	0	0	unknown-salamander	0	0	0	0	1	00001
BBL000769	0	0	0	0	0	0	0	0	0	97	2	Pfam:Exo_endo_phos	0	0	2	1	0	00210
BBL000770	0	0	0	0	0	0	0	0	2	96	1	unknown-salamander	0	0	2	1	1	00211
BBL000771	0	0	0	0	0	0	0	0	0	99	0	unknown-salamander	0	0	1	0	0	00100
BBL000772	0	0	0	0	0	0	0	0	2	97	0	Pfam:RVT_1	0	0	1	0	1	00101
BBL000773	0	99	0	0	0	0	0	0	0	0	0	Gm3286	1	0	0	0	0	10000
BBL000774	0	99	0	0	0	0	0	0	0	0	0	Gm21118	1	0	0	0	0	10000
BBL000775	0	0	0	0	0	0	0	0	0	96	3	unknown-salamander	0	0	2	1	0	00210
BBL000776	12	17	6	2	9	4	4	11	5	26	2	Ebf3	7	2	2	1	2	72212
BBL000777	8	9	3	2	8	6	5	20	6	30	1	rfx3	7	2	2	1	2	72212
BBL000778	10	14	8	5	6	4	3	5	16	26	1	BTK	7	2	2	1	2	72212
BBL000779	13	14	6	3	6	6	7	11	21	10	1	GNB1	7	2	2	1	2	72212
BBL000780	12	6	2	2	4	4	4	9	17	36	2	MIB2	7	2	2	1	2	72212
BBL000781	6	7	6	2	8	4	3	6	21	32	3	Tln2	7	2	2	1	2	72212
BBL000782	11	9	5	2	5	4	4	10	21	26	1	ILF3	7	2	2	1	2	72212
BBL000783	11	11	6	2	8	5	3	16	9	26	1	MTMR1	7	2	2	1	2	72212
BBL000784	0	0	0	0	0	0	0	98	0	0	0	unknown-salamander	0	0	0	0	1	00001
BBL000785	0	0	0	0	0	0	0	0	42	51	5	unknown-salamander	0	0	2	1	1	00211
BBL000786	0	0	0	0	0	0	0	0	91	7	0	Pfam:RVT_3	0	0	1	0	1	00101
BBL000787	0	0	0	0	0	0	0	1	0	95	2	unknown-salamander	0	0	2	1	1	00211
BBL000788	16	10	7	3	7	3	2	9	11	26	3	MTA3	7	2	2	1	2	72212
BBL000789	16	11	7	3	10	5	5	7	13	17	3	PABPC1	7	2	2	1	2	72212
BBL000790	16	12	2	3	10	6	3	4	14	25	2	LDLR	7	2	2	1	2	72212
BBL000791	7	3	16	2	10	8	4	12	18	14	3	EEF1A1	7	2	2	1	2	72212
BBL000792	0	0	0	0	0	0	0	0	0	23	74	Pfam:DDE_Tnp_4	0	0	2	1	0	00210
BBL000793	0	0	0	0	97	0	0	0	0	0	0	unknown-conserved	1	0	0	0	0	10000
BBL000794	0	0	0	0	0	0	0	0	0	97	0	Pfam:zf-CCHC_6	0	0	1	0	0	00100
BBL000795	0	0	0	0	0	0	0	0	1	96	0	Pfam:rve	0	0	1	0	1	00101
BBL000796	0	0	0	0	0	0	0	0	0	97	0	Pfam:RVT_1	0	0	1	0	0	00100
BBL000797	0	0	0	0	0	0	0	0	0	0	97	unknown-salamander	0	0	1	1	0	00110
BBL000798	13	10	4	2	5	4	1	11	15	28	3	CLIP1	7	2	2	1	2	72212
BBL000799	6	8	5	4	4	5	4	13	19	24	4	TMEM63B	7	2	2	1	2	72212
BBL000800	13	5	5	3	6	4	3	8	13	34	2	DGKD	7	2	2	1	2	72212
BBL000801	18	8	5	3	4	6	5	16	11	17	3	ST5	7	2	2	1	2	72212
BBL000802	4	3	1	1	2	1	1	4	20	59	0	HUWE1	7	2	1	0	2	72102
BBL000803	4	3	7	3	2	6	3	12	19	34	3	ZSWIM4	7	2	2	1	2	72212
BBL000804	6	7	1	2	5	2	2	6	23	41	1	KMT2C	7	2	2	1	2	72212
BBL000805	0	0	0	0	0	0	0	0	0	96	0	unknown-salamander	0	0	1	0	0	00100
BBL000806	0	0	0	0	0	0	0	94	2	0	0	Pfam:RVT_1	0	0	0	0	2	00002
BBL000807	0	0	0	0	0	0	0	0	0	66	30	Pfam:RVP	0	0	2	1	0	00210
BBL000808	9	10	2	3	8	6	4	10	16	26	1	PHF8	7	2	2	1	2	72212
BBL000809	3	5	2	3	3	4	5	10	20	39	1	ATG2A	7	2	2	1	2	72212
BBL000810	10	7	6	2	4	6	4	12	14	28	2	RABGAP1L	7	2	2	1	2	72212
BBL000811	7	4	5	3	2	3	3	16	15	35	2	CDK13	7	2	2	1	2	72212
BBL000812	0	0	0	0	0	0	0	0	1	94	0	unknown-salamander	0	0	1	0	1	00101
BBL000813	0	0	0	0	0	0	0	0	0	95	0	Pfam:rve	0	0	1	0	0	00100
BBL000814	0	0	0	0	0	0	0	0	0	1	94	unknown-salamander	0	0	2	1	0	00210
BBL000815	7	6	3	2	6	2	3	19	11	33	2	cad	7	2	2	1	2	72212
BBL000816	4	6	5	3	5	3	2	7	17	38	4	USP24	7	2	2	1	2	72212
BBL000817	16	7	5	3	8	4	4	13	13	20	1	PTK2	7	2	2	1	2	72212
BBL000818	65	28	0	0	0	0	1	0	0	0	0	ZNF334	3	1	0	0	0	31000
BBL000819	10	6	6	1	7	2	2	19	8	31	2	LMO7	7	2	2	1	2	72212
BBL000820	4	4	5	2	8	4	2	7	22	35	1	CREBBP	7	2	2	1	2	72212
BBL000821	14	5	7	2	6	5	5	7	13	27	3	STXBP1	7	2	2	1	2	72212
BBL000822	10	13	3	2	6	3	3	6	15	31	2	CACNA2D2	7	2	2	1	2	72212
BBL000823	4	8	4	1	8	3	2	20	13	30	1	SVIL	7	2	2	1	2	72212
BBL000824	12	7	4	3	6	6	4	13	4	33	2	JAKMIP1	7	2	2	1	2	72212
BBL000825	14	17	4	2	12	2	3	9	22	7	2	TCF7L2	7	2	2	1	2	72212
BBL000826	8	3	8	2	3	5	3	6	7	46	3	CEMIP	7	2	2	1	2	72212
BBL000827	0	0	0	0	0	0	0	94	0	0	0	unknown-salamander	0	0	0	0	1	00001
BBL000828	0	0	0	0	0	0	0	94	0	0	0	unknown-salamander	0	0	0	0	1	00001
BBL000829	0	0	0	0	0	0	0	0	5	89	0	Pfam:Retrotrans_gag	0	0	1	0	1	00101
BBL000830	0	0	0	0	0	0	0	0	0	94	0	Pfam:RVT_1	0	0	1	0	0	00100
BBL000831	0	0	0	0	0	0	0	0	0	93	1	Pfam:RVT_1	0	0	2	1	0	00210
BBL000832	0	0	0	0	0	1	0	0	1	92	0	unknown-conserved	1	1	1	0	1	11101
BBL000833	0	0	0	0	0	0	0	0	0	3	91	Pfam:Myb_DNA-bind_5	0	0	2	1	0	00210
BBL000834	0	0	0	0	0	0	0	0	94	0	0	Pfam:LAP2alpha	0	0	0	0	1	00001
BBL000835	0	0	0	0	0	0	0	0	0	94	0	unknown-salamander	0	0	1	0	0	00100
BBL000836	0	0	0	0	0	0	0	0	0	0	94	unknown-salamander	0	0	1	1	0	00110
BBL000837	0	0	0	0	0	0	0	0	0	44	50	unknown-salamander	0	0	2	1	0	00210
BBL000838	0	0	0	0	0	0	0	0	0	92	2	Pfam:LAP2alpha	0	0	2	1	0	00210
BBL000839	12	10	4	4	8	8	5	11	15	13	3	SLC38A5	7	2	2	1	2	72212
BBL000840	21	6	4	1	5	6	2	10	13	23	2	ABR	7	2	2	1	2	72212
BBL000841	13	10	6	4	15	7	2	3	9	22	2	ITIH4	7	2	2	1	2	72212
BBL000842	10	13	12	4	4	4	4	11	17	11	3	EIF4A3	7	2	2	1	2	72212
BBL000843	0	0	0	0	0	2	0	0	5	86	0	unknown-conserved	1	1	1	0	1	11101
BBL000844	0	0	0	0	0	0	0	2	1	89	1	Pfam:Exo_endo_phos	0	0	2	1	2	00212
BBL000845	0	0	0	0	0	2	0	0	0	90	1	unknown-conserved	1	1	2	1	0	11210
BBL000846	0	0	0	0	93	0	0	0	0	0	0	unknown-conserved	1	0	0	0	0	10000
BBL000847	0	0	0	0	0	0	0	0	0	17	76	unknown-salamander	0	0	2	1	0	00210
BBL000848	0	0	0	0	0	0	0	0	0	0	93	unknown-salamander	0	0	1	1	0	00110
BBL000849	0	0	0	0	0	0	0	0	0	1	92	unknown-salamander	0	0	2	1	0	00210
BBL000850	17	5	6	3	7	6	3	10	28	6	1	GRB10	7	2	2	1	2	72212
BBL000851	3	4	6	1	2	2	4	6	15	49	0	MYCBP2	7	2	1	0	2	72102
BBL000852	11	12	4	4	5	4	3	16	14	18	1	FGD4	7	2	2	1	2	72212
BBL000853	10	8	3	4	9	5	4	10	13	23	3	Mapk14	7	2	2	1	2	72212
BBL000854	8	18	13	3	6	4	3	7	9	20	1	SPAG9	7	2	2	1	2	72212
BBL000855	13	7	3	3	6	6	6	12	12	21	3	LMNA	7	2	2	1	2	72212
BBL000856	17	10	3	2	7	5	8	12	14	13	1	CSNK1G1	7	2	2	1	2	72212
BBL000857	14	13	9	6	17	2	6	4	10	9	2	unknown-conserved	7	2	2	1	2	72212
BBL000858	11	10	3	2	7	4	3	19	13	18	2	ARHGAP21	7	2	2	1	2	72212
BBL000859	17	7	8	2	11	4	3	6	7	26	1	NCAM1	7	2	2	1	2	72212
BBL000860	0	0	0	0	0	0	0	86	0	6	0	unknown-salamander	0	0	1	0	1	00101
BBL000861	0	0	0	0	0	0	0	25	1	66	0	Pfam:rve	0	0	1	0	2	00102
BBL000862	0	0	0	0	0	0	0	0	1	87	4	Pfam:zf-RVT	0	0	2	1	1	00211
BBL000863	0	0	0	0	0	92	0	0	0	0	0	unknown-conserved	1	1	0	0	0	11000
BBL000864	0	0	0	0	0	0	0	0	6	86	0	Pfam:RVT_1	0	0	1	0	1	00101
BBL000865	0	0	0	0	0	0	0	0	0	3	89	unknown-salamander	0	0	2	1	0	00210
BBL000866	6	7	6	2	8	5	3	9	18	27	0	PKN2	7	2	1	0	2	72102
BBL000867	15	10	3	3	5	5	5	9	11	22	3	JADE1	7	2	2	1	2	72212
BBL000868	13	6	3	4	7	5	3	7	18	24	1	MTCL1	7	2	2	1	2	72212
BBL000869	9	8	2	3	4	4	2	8	21	26	4	UBA6	7	2	2	1	2	72212
BBL000870	17	8	3	2	8	4	2	11	24	10	2	HNRNPL	7	2	2	1	2	72212
BBL000871	55	6	0	1	2	1	1	2	20	2	1	PPT2	6	2	2	1	2	62212
BBL000872	13	9	4	1	7	3	2	14	15	22	1	GIT2	7	2	2	1	2	72212
BBL000873	8	6	5	2	9	4	3	14	15	23	2	SULF1	7	2	2	1	2	72212
BBL000874	0	0	0	0	0	1	0	90	0	0	0	unknown-conserved	1	1	0	0	1	11001
BBL000875	0	0	0	0	0	0	0	91	0	0	0	Pfam:RVT_1	0	0	0	0	1	00001
BBL000876	0	0	0	0	0	0	0	0	2	86	3	unknown-salamander	0	0	2	1	1	00211
BBL000877	0	0	0	0	0	0	0	0	0	91	0	Pfam:RVT_1	0	0	1	0	0	00100
BBL000878	0	0	0	0	0	0	0	0	0	2	89	unknown-salamander	0	0	2	1	0	00210
BBL000879	15	9	5	6	18	7	6	2	4	15	3	KCNC2	7	2	2	1	2	72212
BBL000880	8	7	4	3	3	5	3	8	12	35	2	LRIG3	7	2	2	1	2	72212
BBL000881	4	9	1	8	5	8	7	9	15	19	5	clca1	7	2	2	1	2	72212
BBL000882	10	14	6	3	16	5	4	4	4	22	2	DCLK2	7	2	2	1	2	72212
BBL000883	9	7	6	3	7	6	5	11	18	16	2	WWP2	7	2	2	1	2	72212
BBL000884	3	1	1	2	2	1	2	10	10	56	2	CD109	7	2	2	1	2	72212
BBL000885	14	6	2	3	4	6	5	13	16	21	0	CDK18	7	2	1	0	2	72102
BBL000886	14	10	6	3	7	2	2	11	14	19	2	ERG	7	2	2	1	2	72212
BBL000887	14	9	6	5	5	2	2	10	17	18	2	MGAM	7	2	2	1	2	72212
BBL000888	15	11	3	2	6	5	4	5	12	26	1	KCNT1	7	2	2	1	2	72212
BBL000889	10	6	2	3	3	5	3	10	10	36	2	MYPN	7	2	2	1	2	72212
BBL000890	11	10	5	3	7	4	3	8	10	27	2	ERBIN	7	2	2	1	2	72212
BBL000891	0	0	0	0	0	0	0	90	0	0	0	Pfam:Apolipoprotein	0	0	0	0	1	00001
BBL000892	0	0	0	0	0	0	0	0	88	2	0	unknown-salamander	0	0	1	0	1	00101
BBL000893	0	0	0	0	0	0	0	0	0	89	1	Pfam:RVT_1	0	0	2	1	0	00210
BBL000894	0	0	0	0	0	0	0	0	0	15	75	unknown-salamander	0	0	2	1	0	00210
BBL000895	0	0	0	0	0	0	0	0	0	90	0	Pfam:Transposase_22	0	0	1	0	0	00100
BBL000896	0	0	0	0	0	0	0	0	0	1	89	unknown-salamander	0	0	2	1	0	00210
BBL000897	12	2	4	3	4	4	3	3	10	40	4	WWC2	7	2	2	1	2	72212
BBL000898	9	4	4	3	3	4	4	22	14	18	4	SLC7A7	7	2	2	1	2	72212
BBL000899	12	10	8	3	8	4	3	4	12	24	1	SLIT2	7	2	2	1	2	72212
BBL000900	9	9	7	4	5	3	3	7	5	35	2	SORCS1	7	2	2	1	2	72212
BBL000901	14	13	8	2	7	2	2	10	6	25	0	CADPS2	7	2	1	0	2	72102
BBL000902	16	8	3	3	9	5	3	7	11	23	1	AMPD3	7	2	2	1	2	72212
BBL000903	4	6	4	2	3	3	2	4	23	36	2	SMARCA1	7	2	2	1	2	72212
BBL000904	9	5	5	5	10	4	5	6	13	25	2	ITGA2	7	2	2	1	2	72212
BBL000905	16	11	4	1	6	3	3	6	16	21	2	ARHGEF10	7	2	2	1	2	72212
BBL000906	9	4	3	4	4	4	3	6	12	38	2	DHX36	7	2	2	1	2	72212
BBL000907	24	12	6	2	12	4	1	6	4	17	1	DTNA	7	2	2	1	2	72212
BBL000908	5	4	3	3	6	6	3	12	10	34	3	IGF1R	7	2	2	1	2	72212
BBL000909	38	4	0	3	3	3	2	8	9	17	2	VARS2	6	2	2	1	2	62212
BBL000910	0	0	0	0	0	0	0	61	4	24	0	unknown-salamander	0	0	1	0	2	00102
BBL000911	0	0	0	0	0	0	0	0	1	88	0	Pfam:Transposase_22	0	0	1	0	1	00101
BBL000912	0	0	0	0	0	0	0	2	1	86	0	Pfam:GIY-YIG	0	0	1	0	2	00102
BBL000913	0	0	0	0	0	2	85	1	0	0	1	tripartite	2	2	1	1	1	22111
BBL000914	87	2	0	0	0	0	0	0	0	0	0	ZNF195	2	0	0	0	0	20000
BBL000915	0	0	0	0	0	0	0	0	0	89	0	unknown-salamander	0	0	1	0	0	00100
BBL000916	0	0	0	0	0	0	0	0	0	89	0	Pfam:zf-CCHC	0	0	1	0	0	00100
BBL000917	12	4	3	2	3	4	2	8	13	36	1	ZCCHC11	7	2	2	1	2	72212
BBL000918	15	10	5	3	8	5	3	6	14	18	1	PAK3	7	2	2	1	2	72212
BBL000919	7	6	2	2	4	3	4	3	19	36	2	DMXL2	7	2	2	1	2	72212
BBL000920	10	6	4	1	3	4	3	7	17	30	3	padi2	7	2	2	1	2	72212
BBL000921	15	6	3	2	5	2	0	6	22	26	1	KAT6B	6	1	2	1	2	61212
BBL000922	14	13	7	3	6	6	5	12	16	4	2	PTBP1	7	2	2	1	2	72212
BBL000923	26	9	5	2	5	3	3	5	19	9	2	ZEB2	7	2	2	1	2	72212
BBL000924	5	4	10	2	12	6	3	17	12	15	2	EEF2	7	2	2	1	2	72212
BBL000925	9	9	6	3	5	5	5	7	16	22	1	PIAS2	7	2	2	1	2	72212
BBL000926	15	5	6	4	8	6	3	9	12	15	5	SLC2A14	7	2	2	1	2	72212
BBL000927	7	4	3	3	6	2	2	8	10	42	1	MAP3K6	7	2	2	1	2	72212
BBL000928	4	6	5	2	5	3	4	6	14	38	1	DOPEY1	7	2	2	1	2	72212
BBL000929	23	19	6	2	3	5	4	4	8	12	2	Txnrd2	7	2	2	1	2	72212
BBL000930	10	7	4	2	3	2	1	9	20	30	0	RANBP17	7	2	1	0	2	72102
BBL000931	0	0	0	0	0	0	0	0	87	1	0	Pfam:zf-RVT	0	0	1	0	1	00101
BBL000932	0	0	0	0	0	0	0	0	0	88	0	Pfam:rve	0	0	1	0	0	00100
BBL000933	0	0	0	0	0	88	0	0	0	0	0	unknown-conserved	1	1	0	0	0	11000
BBL000934	0	0	0	0	0	0	0	0	0	84	4	Pfam:LAP2alpha	0	0	2	1	0	00210
BBL000935	0	0	0	0	0	0	0	0	0	87	1	unknown-salamander	0	0	2	1	0	00210
BBL000936	0	0	0	0	0	0	0	0	0	84	4	unknown-salamander	0	0	2	1	0	00210
BBL000937	0	0	0	0	0	0	0	0	0	27	61	unknown-salamander	0	0	2	1	0	00210
BBL000938	22	12	3	2	10	4	2	4	14	12	2	TP63	7	2	2	1	2	72212
BBL000939	11	4	5	3	5	8	4	8	21	16	2	GRK6	7	2	2	1	2	72212
BBL000940	12	7	7	4	15	6	3	5	12	13	3	ckba	7	2	2	1	2	72212
BBL000941	5	6	10	3	3	5	6	4	15	29	1	LRRC16A	7	2	2	1	2	72212
BBL000942	12	8	5	4	8	4	4	8	18	10	6	CHIA	7	2	2	1	2	72212
BBL000943	2	3	5	2	1	4	4	20	14	29	3	PPP4R1	7	2	2	1	2	72212
BBL000944	11	7	5	2	5	4	3	13	23	11	3	HNRNPUL1	7	2	2	1	2	72212
BBL000945	10	9	5	2	8	6	3	6	12	23	3	PLS1	7	2	2	1	2	72212
BBL000946	8	7	4	3	15	6	3	13	13	13	2	ctbp2a	7	2	2	1	2	72212
BBL000947	14	3	3	3	7	4	5	5	10	31	2	SRPK3	7	2	2	1	2	72212
BBL000948	3	2	9	3	3	3	3	4	3	51	3	EML5	7	2	2	1	2	72212
BBL000949	49	6	0	1	3	2	2	2	8	14	0	BAG6	6	2	1	0	2	62102
BBL000950	11	2	2	1	0	0	0	33	12	19	7	NLRP3	4	0	2	1	2	40212
BBL000951	0	0	0	0	0	0	0	87	0	0	0	Pfam:zf-CCHC	0	0	0	0	1	00001
BBL000952	0	0	0	0	0	0	0	0	0	84	3	unknown-salamander	0	0	2	1	0	00210
BBL000953	0	0	0	0	0	0	0	0	0	9	78	Pfam:Myb_DNA-bind_5	0	0	2	1	0	00210
BBL000954	0	0	0	0	0	0	0	0	2	85	0	Pfam:Exo_endo_phos	0	0	1	0	1	00101
BBL000955	0	0	0	0	0	0	0	0	1	86	0	unknown-salamander	0	0	1	0	1	00101
BBL000956	0	0	0	0	0	0	0	0	0	81	6	Pfam:LAP2alpha	0	0	2	1	0	00210
BBL000957	0	0	0	0	0	0	0	0	0	2	85	unknown-salamander	0	0	2	1	0	00210
BBL000958	22	5	3	3	8	4	3	9	18	8	3	TPO	7	2	2	1	2	72212
BBL000959	12	8	7	2	7	3	3	14	7	22	1	TNS1	7	2	2	1	2	72212
BBL000960	12	7	3	2	6	6	4	7	13	25	1	VAV3	7	2	2	1	2	72212
BBL000961	6	2	3	2	4	3	4	17	13	29	3	TOP1MT	7	2	2	1	2	72212
BBL000962	15	7	3	5	7	5	4	8	14	15	3	SLC27A3	7	2	2	1	2	72212
BBL000963	5	6	3	2	4	4	2	6	20	32	2	SEC24B	7	2	2	1	2	72212
BBL000964	4	4	1	4	2	2	2	5	17	44	1	UBR4	7	2	2	1	2	72212
BBL000965	4	6	5	3	6	4	3	4	8	39	4	Mtmr7	7	2	2	1	2	72212
BBL000966	18	10	5	3	7	4	2	4	16	15	2	AKT3	7	2	2	1	2	72212
BBL000967	5	4	2	4	11	6	5	8	12	26	3	kif5c	7	2	2	1	2	72212
BBL000968	7	6	8	5	7	7	6	9	10	19	2	CNNM2	7	2	2	1	2	72212
BBL000969	10	5	4	3	5	4	5	7	28	12	3	MERTK	7	2	2	1	2	72212
BBL000970	5	6	5	2	5	4	3	3	20	31	2	pds5a	7	2	2	1	2	72212
BBL000971	5	10	6	3	4	3	2	7	14	31	1	NBEAL1	7	2	2	1	2	72212
BBL000972	9	18	2	3	2	3	2	6	7	33	1	Synj2	7	2	2	1	2	72212
BBL000973	6	7	2	3	6	6	4	6	16	28	2	PYGL	7	2	2	1	2	72212
BBL000974	8	9	5	3	10	8	7	10	10	12	4	tfap2b	7	2	2	1	2	72212
BBL000975	10	10	8	3	5	6	3	4	12	24	1	JMJD1C	7	2	2	1	2	72212
BBL000976	9	4	4	2	6	3	3	15	12	28	0	USP28	7	2	1	0	2	72102
BBL000977	9	10	6	5	8	5	5	4	9	23	2	NDST1	7	2	2	1	2	72212
BBL000978	12	4	6	2	8	4	3	6	6	34	1	SCMH1	7	2	2	1	2	72212
BBL000979	20	15	1	2	4	0	2	10	10	21	1	APBB1	6	1	2	1	2	61212
BBL000980	15	14	3	2	9	2	2	10	13	16	0	Phldb1	7	2	1	0	2	72102
BBL000981	15	12	7	2	8	4	2	6	17	12	1	HNRNPR	7	2	2	1	2	72212
BBL000982	0	0	0	0	0	0	0	83	0	3	0	Pfam:Transposase_22	0	0	1	0	1	00101
BBL000983	0	0	0	0	0	0	0	1	1	84	0	Pfam:zf-H2C2	0	0	1	0	2	00102
BBL000984	0	0	0	0	0	0	0	0	3	81	2	unknown-salamander	0	0	2	1	1	00211
BBL000985	0	0	0	0	0	0	0	0	0	86	0	unknown-salamander	0	0	1	0	0	00100
BBL000986	0	0	0	0	0	0	0	0	0	2	84	unknown-salamander	0	0	2	1	0	00210
BBL000987	0	0	0	0	0	0	0	0	0	0	86	unknown-salamander	0	0	1	1	0	00110
BBL000988	7	8	7	1	7	3	2	13	12	23	2	MTMR3	7	2	2	1	2	72212
BBL000989	6	5	3	2	9	6	4	11	10	28	1	ACAP2	7	2	2	1	2	72212
BBL000990	14	22	4	3	5	3	1	7	6	19	1	Anks1b	7	2	2	1	2	72212
BBL000991	5	4	1	5	2	2	2	16	14	31	3	ZNFX1	7	2	2	1	2	72212
BBL000992	4	2	5	2	5	3	3	3	20	36	2	top2a	7	2	2	1	2	72212
BBL000993	6	6	4	3	5	5	4	5	16	29	2	PTPN11	7	2	2	1	2	72212
BBL000994	17	6	3	3	5	4	2	7	20	17	1	ARID1B	7	2	2	1	2	72212
BBL000995	8	5	8	3	12	4	2	7	18	16	2	PFKM	7	2	2	1	2	72212
BBL000996	3	3	2	2	4	4	3	10	10	42	2	RHBDF2	7	2	2	1	2	72212
BBL000997	6	5	7	3	5	5	3	10	6	33	2	ADAMTS14	7	2	2	1	2	72212
BBL000998	0	0	0	2	0	11	70	1	1	0	0	unknown-conserved	3	2	0	0	2	32002
BBL000999	0	0	0	0	0	1	0	84	0	0	0	unknown-conserved	1	1	0	0	1	11001
BBL001000	0	0	0	0	0	0	0	0	2	83	0	unknown-salamander	0	0	1	0	1	00101
BBL001001	0	0	0	0	0	0	0	0	0	59	26	unknown-salamander	0	0	2	1	0	00210
BBL001002	0	0	0	0	0	0	0	0	0	85	0	Pfam:RVT_1	0	0	1	0	0	00100
BBL001003	0	0	0	0	0	0	0	0	0	0	85	unknown-salamander	0	0	1	1	0	00110
BBL001004	4	5	6	3	7	8	5	6	9	27	4	MMP16	7	2	2	1	2	72212
BBL001005	19	14	4	3	7	4	4	12	8	6	3	SGK2	7	2	2	1	2	72212
BBL001006	14	5	6	2	9	4	3	11	15	15	0	APP	7	2	1	0	2	72102
BBL001007	14	5	6	8	1	5	40	1	3	0	1	hist2h2bf	7	2	1	1	2	72112
BBL001008	9	5	6	4	8	8	5	7	18	11	3	EHD1	7	2	2	1	2	72212
BBL001009	11	7	3	2	6	2	1	6	9	34	3	TIAM2	7	2	2	1	2	72212
BBL001010	7	10	4	4	8	7	3	5	14	20	2	Ppp1r9a	7	2	2	1	2	72212
BBL001011	7	3	5	3	4	3	3	3	15	37	1	DENND5A	7	2	2	1	2	72212
BBL001012	40	5	5	2	4	3	2	4	6	11	2	MYB	7	2	2	1	2	72212
BBL001013	39	7	0	2	4	3	3	4	15	5	2	DDX39B	6	2	2	1	2	62212
BBL001014	18	16	4	3	11	1	4	10	8	8	1	MAPK10	7	2	2	1	2	72212
BBL001015	17	11	6	3	7	4	4	7	12	13	0	RBMS3	7	2	1	0	2	72102
BBL001016	3	3	3	4	3	4	2	4	14	41	3	MED13L	7	2	2	1	2	72212
BBL001017	13	7	5	3	12	7	3	8	6	18	2	ASIC1	7	2	2	1	2	72212
BBL001018	0	0	0	0	0	0	0	3	1	80	0	Pfam:RVT_1	0	0	1	0	2	00102
BBL001019	0	0	0	0	0	0	0	0	3	81	0	Pfam:zf-H2C2	0	0	1	0	1	00101
BBL001020	0	0	0	0	0	0	0	0	0	83	1	Pfam:zf-RVT	0	0	2	1	0	00210
BBL001021	0	0	0	0	0	0	0	0	0	82	2	Pfam:zf-RVT	0	0	2	1	0	00210
BBL001022	0	0	0	0	84	0	0	0	0	0	0	unknown-conserved	1	0	0	0	0	10000
BBL001023	0	0	0	0	0	0	0	0	10	74	0	Pfam:GIY-YIG	0	0	1	0	1	00101
BBL001024	0	0	0	0	0	0	0	0	2	82	0	unknown-salamander	0	0	1	0	1	00101
BBL001025	8	4	1	2	2	4	3	11	14	30	4	TRPV5	7	2	2	1	2	72212
BBL001026	5	7	2	3	7	5	3	10	10	28	3	BICD1	7	2	2	1	2	72212
BBL001027	6	5	2	3	5	5	4	10	23	19	1	HOOK2	7	2	2	1	2	72212
BBL001028	6	6	7	3	11	4	4	7	9	24	2	CLSTN1	7	2	2	1	2	72212
BBL001029	9	4	3	3	5	6	4	8	19	20	2	PLOD2	7	2	2	1	2	72212
BBL001030	9	8	5	4	9	9	5	6	10	12	6	SLITRK4	7	2	2	1	2	72212
BBL001031	7	2	3	2	5	4	3	10	19	25	3	MCM3	7	2	2	1	2	72212
BBL001032	13	15	2	6	3	7	5	6	7	15	4	CYP4A11	7	2	2	1	2	72212
BBL001033	22	9	4	4	7	5	4	2	5	18	3	GABRA1	7	2	2	1	2	72212
BBL001034	16	13	5	2	3	3	3	11	7	19	1	MPDZ	7	2	2	1	2	72212
BBL001035	4	2	2	1	2	5	1	10	19	35	2	TNRC18	7	2	2	1	2	72212
BBL001036	14	15	3	2	3	4	2	13	5	21	1	MECOM	7	2	2	1	2	72212
BBL001037	0	0	0	0	0	0	0	0	1	82	0	Pfam:rve	0	0	1	0	1	00101
BBL001038	82	1	0	0	0	0	0	0	0	0	0	PRAMEF25	2	0	0	0	0	20000
BBL001039	0	0	0	0	0	0	0	0	1	82	0	Pfam:RVT_1	0	0	1	0	1	00101
BBL001040	0	0	0	0	0	0	0	0	0	83	0	unknown-salamander	0	0	1	0	0	00100
BBL001041	0	0	0	0	0	0	0	0	0	0	83	unknown-salamander	0	0	1	1	0	00110
BBL001042	0	0	0	0	0	0	0	0	0	2	81	unknown-salamander	0	0	2	1	0	00210
BBL001043	21	14	4	2	9	3	3	3	14	8	1	MEIS2	7	2	2	1	2	72212
BBL001044	6	4	3	1	7	4	3	9	20	24	1	SYK	7	2	2	1	2	72212
BBL001045	9	5	4	3	5	5	5	8	11	24	3	RDX	7	2	2	1	2	72212
BBL001046	15	9	3	4	8	4	4	7	8	17	3	PPARG	7	2	2	1	2	72212
BBL001047	4	5	5	2	7	3	3	9	17	25	2	PTPRZ1	7	2	2	1	2	72212
BBL001048	3	9	4	3	6	5	3	10	10	27	2	Lnx1	7	2	2	1	2	72212
BBL001049	18	6	12	2	3	4	3	7	14	13	0	NEDD4	7	2	1	0	2	72102
BBL001050	12	8	3	2	5	3	2	4	11	30	2	CYFIP2	7	2	2	1	2	72212
BBL001051	14	7	4	2	8	4	4	16	3	19	1	MPP2	7	2	2	1	2	72212
BBL001052	23	9	7	2	6	4	5	6	11	7	2	ESRRG	7	2	2	1	2	72212
BBL001053	6	4	3	2	6	4	3	6	17	27	4	ATP10B	7	2	2	1	2	72212
BBL001054	7	4	2	2	5	4	3	3	12	38	2	LLGL2	7	2	2	1	2	72212
BBL001055	10	9	4	3	3	1	2	10	12	26	2	STXBP5	7	2	2	1	2	72212
BBL001056	6	3	6	3	5	4	2	5	15	33	0	NF1	7	2	1	0	2	72102
BBL001057	19	13	3	1	7	3	4	1	3	26	2	SEZ6L	7	2	2	1	2	72212
BBL001058	14	17	5	5	15	4	2	7	3	9	1	SLCO1C1	7	2	2	1	2	72212
BBL001059	0	0	0	0	0	0	0	82	0	0	0	unknown-salamander	0	0	0	0	1	00001
BBL001060	0	0	0	0	0	0	0	82	0	0	0	Pfam:GIY-YIG	0	0	0	0	1	00001
BBL001061	0	0	0	0	0	0	0	82	0	0	0	Pfam:RVT_1	0	0	0	0	1	00001
BBL001062	0	0	0	0	0	0	0	0	2	79	1	Pfam:Myosin_tail_1	0	0	2	1	1	00211
BBL001063	0	0	0	0	0	0	0	0	0	76	6	unknown-salamander	0	0	2	1	0	00210
BBL001064	0	0	0	0	0	0	0	0	2	80	0	Pfam:Exo_endo_phos	0	0	1	0	1	00101
BBL001065	0	0	0	0	0	0	0	0	1	81	0	Pfam:Exo_endo_phos	0	0	1	0	1	00101
BBL001066	0	0	0	0	0	0	0	0	0	74	8	unknown-salamander	0	0	2	1	0	00210
BBL001067	0	0	0	0	0	0	0	0	0	82	0	Pfam:RVT_1	0	0	1	0	0	00100
BBL001068	0	0	0	0	0	0	0	0	0	25	57	unknown-salamander	0	0	2	1	0	00210
BBL001069	0	0	0	0	0	0	0	0	0	82	0	Pfam:RVT_1	0	0	1	0	0	00100
BBL001070	16	4	6	4	5	6	3	13	7	14	3	SALL3	7	2	2	1	2	72212
BBL001071	7	9	5	3	4	4	2	10	8	27	2	SCUBE1	7	2	2	1	2	72212
BBL001072	15	6	3	3	5	6	3	7	11	19	3	PAK4	7	2	2	1	2	72212
BBL001073	14	11	7	3	5	5	3	8	3	19	3	MEGF11	7	2	2	1	2	72212
BBL001074	22	11	8	3	7	6	4	5	4	11	0	RUNX1T1	7	2	1	0	2	72102
BBL001075	11	16	4	2	8	3	2	7	5	23	0	Grip1	7	2	1	0	2	72102
BBL001076	7	11	1	1	6	4	2	10	7	31	1	Camta2	7	2	2	1	2	72212
BBL001077	5	3	4	3	10	5	3	13	17	15	3	MAP1B	7	2	2	1	2	72212
BBL001078	12	7	3	2	7	4	3	14	10	17	2	ARHGEF7	7	2	2	1	2	72212
BBL001079	5	5	4	3	7	5	3	8	9	29	3	ACSS2	7	2	2	1	2	72212
BBL001080	9	6	6	2	5	4	2	4	11	30	2	APC	7	2	2	1	2	72212
BBL001081	3	4	5	3	4	6	4	3	21	27	1	TM9SF4	7	2	2	1	2	72212
BBL001082	12	13	11	1	7	4	4	5	23	0	1	HNRNPH1	7	2	1	1	2	72112
BBL001083	0	0	0	0	0	0	0	81	0	0	0	unknown-salamander	0	0	0	0	1	00001
BBL001084	0	0	0	0	0	0	0	81	0	0	0	Pfam:RVT_1	0	0	0	0	1	00001
BBL001085	0	0	0	0	0	0	0	81	0	0	0	Pfam:RVP	0	0	0	0	1	00001
BBL001086	0	0	0	0	0	0	0	81	0	0	0	Pfam:RVT_1	0	0	0	0	1	00001
BBL001087	0	0	0	0	0	0	0	0	3	78	0	Pfam:rve	0	0	1	0	1	00101
BBL001088	0	81	0	0	0	0	0	0	0	0	0	Zfp950	1	0	0	0	0	10000
BBL001089	0	1	0	0	0	79	0	0	0	1	0	Gm2310	2	1	1	0	0	21100
BBL001090	0	0	0	0	0	0	0	0	36	45	0	unknown-salamander	0	0	1	0	1	00101
BBL001091	0	0	0	0	0	0	0	0	0	78	3	unknown-salamander	0	0	2	1	0	00210
BBL001092	0	0	0	0	0	0	0	0	0	81	0	unknown-salamander	0	0	1	0	0	00100
BBL001093	0	0	0	0	0	0	0	0	0	9	72	unknown-salamander	0	0	2	1	0	00210
BBL001094	0	0	0	0	0	0	0	0	0	0	81	unknown-salamander	0	0	1	1	0	00110
BBL001095	5	8	7	3	6	8	5	11	13	10	4	KPNA2	7	2	2	1	2	72212
BBL001096	19	11	3	2	7	3	3	9	9	12	2	2005-09-01	7	2	2	1	2	72212
BBL001097	9	4	11	3	10	6	5	12	16	2	2	FAM49B	7	2	2	1	2	72212
BBL001098	10	8	4	3	3	4	5	10	10	22	1	ENPP2	7	2	2	1	2	72212
BBL001099	8	6	3	4	9	8	4	8	9	17	4	KCNJ2	7	2	2	1	2	72212
BBL001100	8	8	3	2	4	4	2	6	14	27	2	SIN3B	7	2	2	1	2	72212
BBL001101	5	7	2	2	1	4	3	7	22	25	2	TRIM33	7	2	2	1	2	72212
BBL001102	15	7	6	2	11	3	3	9	10	14	0	NRP1	7	2	1	0	2	72102
BBL001103	8	3	4	4	8	4	3	5	10	30	1	ESYT2	7	2	2	1	2	72212
BBL001104	11	12	6	3	5	6	8	7	4	17	1	ADAM22	7	2	2	1	2	72212
BBL001105	17	9	4	3	1	3	7	9	12	13	2	ABCA5	7	2	2	1	2	72212
BBL001106	0	0	0	0	0	0	0	80	0	0	0	unknown-salamander	0	0	0	0	1	00001
BBL001107	0	0	0	0	0	0	0	0	0	79	1	unknown-salamander	0	0	2	1	0	00210
BBL001108	80	0	0	0	0	0	0	0	0	0	0	NBPF14	1	0	0	0	0	10000
BBL001109	0	0	0	0	0	0	0	0	2	27	51	unknown-salamander	0	0	2	1	1	00211
BBL001110	0	0	0	0	0	0	0	0	0	73	7	unknown-salamander	0	0	2	1	0	00210
BBL001111	0	0	0	0	0	0	0	0	0	6	74	unknown-salamander	0	0	2	1	0	00210
BBL001112	0	0	0	0	0	0	0	0	0	78	2	Pfam:rve	0	0	2	1	0	00210
BBL001113	4	2	3	2	3	5	4	5	18	32	1	SNRNP200	7	2	2	1	2	72212
BBL001114	12	3	4	4	7	5	4	5	16	17	2	FERMT2	7	2	2	1	2	72212
BBL001115	11	13	3	1	5	2	2	15	12	15	0	Sorbs2	7	2	1	0	2	72102
BBL001116	10	5	3	3	6	5	4	5	15	21	2	ATL2	7	2	2	1	2	72212
BBL001117	19	4	1	1	1	3	3	2	8	37	0	YY1AP1	7	2	1	0	2	72102
BBL001118	5	6	4	2	8	4	2	12	5	29	2	IGSF9	7	2	2	1	2	72212
BBL001119	2	4	11	3	4	3	2	8	20	20	2	SPATA5	7	2	2	1	2	72212
BBL001120	6	3	2	1	4	4	2	7	16	32	2	PHLPP2	7	2	2	1	2	72212
BBL001121	12	7	6	2	4	4	2	5	10	24	3	PTCH1	7	2	2	1	2	72212
BBL001122	7	6	12	7	4	4	3	3	13	18	2	PLA2G4F	7	2	2	1	2	72212
BBL001123	3	4	3	2	59	0	0	5	0	2	1	unknown-conserved	5	0	2	1	1	50211
BBL001124	0	0	0	0	0	0	0	79	0	0	0	unknown-salamander	0	0	0	0	1	00001
BBL001125	0	0	0	0	0	0	0	77	2	0	0	unknown-salamander	0	0	0	0	2	00002
BBL001126	0	0	0	0	0	0	0	0	0	77	2	unknown-salamander	0	0	2	1	0	00210
BBL001127	0	0	0	0	0	0	0	0	1	75	3	unknown-salamander	0	0	2	1	1	00211
BBL001128	0	0	0	0	0	0	0	0	0	64	15	unknown-salamander	0	0	2	1	0	00210
BBL001129	10	7	3	2	6	2	3	7	12	24	2	TARS2	7	2	2	1	2	72212
BBL001130	6	2	4	2	9	4	2	5	21	20	3	ROCK2	7	2	2	1	2	72212
BBL001131	13	4	5	1	8	7	4	10	7	16	3	APBA2	7	2	2	1	2	72212
BBL001132	8	3	5	2	4	3	2	8	16	27	0	FARP2	7	2	1	0	2	72102
BBL001133	8	6	4	3	6	3	4	15	12	14	3	CTNND2	7	2	2	1	2	72212
BBL001134	5	3	3	3	6	3	2	6	17	27	3	NCKAP1L	7	2	2	1	2	72212
BBL001135	9	6	3	2	3	4	2	6	18	24	1	TNPO2	7	2	2	1	2	72212
BBL001136	6	4	8	3	6	4	6	4	11	25	1	CNKSR2	7	2	2	1	2	72212
BBL001137	10	7	4	3	3	3	3	7	12	25	1	SBNO2	7	2	2	1	2	72212
BBL001138	3	3	2	2	5	3	3	4	15	36	2	ipo7	7	2	2	1	2	72212
BBL001139	76	2	0	0	0	0	0	0	0	0	0	BAG6	2	0	0	0	0	20000
BBL001140	0	0	0	0	0	0	0	1	2	75	0	Pfam:Exo_endo_phos	0	0	1	0	2	00102
BBL001141	0	0	0	0	0	0	0	78	0	0	0	unknown-salamander	0	0	0	0	1	00001
BBL001142	0	0	0	0	0	0	0	78	0	0	0	unknown-salamander	0	0	0	0	1	00001
BBL001143	0	0	0	0	0	0	0	78	0	0	0	unknown-salamander	0	0	0	0	1	00001
BBL001144	0	0	0	0	0	0	0	78	0	0	0	unknown-salamander	0	0	0	0	1	00001
BBL001145	0	0	0	0	78	0	0	0	0	0	0	unknown-conserved	1	0	0	0	0	10000
BBL001146	76	2	0	0	0	0	0	0	0	0	0	NCR1	2	0	0	0	0	20000
BBL001147	0	0	0	0	0	0	0	0	23	28	27	Pfam:Asp_protease_2	0	0	2	1	1	00211
BBL001148	0	0	0	0	0	0	0	0	0	78	0	unknown-salamander	0	0	1	0	0	00100
BBL001149	0	0	0	0	0	0	0	0	0	78	0	unknown-salamander	0	0	1	0	0	00100
BBL001150	0	0	0	0	0	0	0	0	0	2	76	unknown-salamander	0	0	2	1	0	00210
BBL001151	0	0	0	0	0	26	51	0	0	0	0	znf527	2	2	0	0	0	22000
BBL001152	9	5	6	3	5	6	4	7	18	12	2	GRHL3	7	2	2	1	2	72212
BBL001153	10	15	2	1	1	2	2	5	5	33	1	Madd	7	2	2	1	2	72212
BBL001154	8	8	5	3	10	6	3	7	8	18	1	OLFM3	7	2	2	1	2	72212
BBL001155	8	4	3	2	2	4	4	2	14	33	1	MAN2A2	7	2	2	1	2	72212
BBL001156	7	3	5	2	5	3	2	4	14	32	0	TTC7A	7	2	1	0	2	72102
BBL001157	11	5	8	2	9	4	2	7	20	7	2	JUP	7	2	2	1	2	72212
BBL001158	11	6	9	3	3	6	3	8	19	6	3	YTHDF3	7	2	2	1	2	72212
BBL001159	5	12	5	2	8	3	3	5	10	22	2	CAMSAP2	7	2	2	1	2	72212
BBL001160	18	6	4	4	8	6	5	5	4	13	4	GABRB3	7	2	2	1	2	72212
BBL001161	5	8	3	2	4	4	4	6	20	21	0	KMT2A	7	2	1	0	2	72102
BBL001162	6	5	7	4	9	3	2	6	5	29	1	KSR1	7	2	2	1	2	72212
BBL001163	12	12	6	4	12	6	3	2	14	5	1	CYTH1	7	2	2	1	2	72212
BBL001164	9	19	2	1	4	2	2	4	25	9	0	Ktn1	7	2	1	0	2	72102
BBL001165	6	5	3	1	6	4	2	9	8	32	1	sytl5	7	2	2	1	2	72212
BBL001166	15	7	4	3	7	6	3	8	14	7	3	PIK3R1	7	2	2	1	2	72212
BBL001167	5	7	3	2	4	3	3	2	13	33	2	unc45a	7	2	2	1	2	72212
BBL001168	0	0	0	0	0	0	0	77	0	0	0	unknown-salamander	0	0	0	0	1	00001
BBL001169	0	0	0	0	0	0	0	25	52	0	0	Pfam:rve	0	0	0	0	2	00002
BBL001170	0	0	0	0	0	0	0	0	2	69	6	Pfam:DUF4939	0	0	2	1	1	00211
BBL001171	0	0	0	0	0	0	0	0	72	5	0	Pfam:RVP_2	0	0	1	0	1	00101
BBL001172	0	0	0	0	0	0	0	0	0	77	0	Pfam:RVT_1	0	0	1	0	0	00100
BBL001173	0	0	0	0	0	0	0	0	0	35	42	unknown-salamander	0	0	2	1	0	00210
BBL001174	13	18	5	4	2	5	4	7	4	14	0	PDE1C	7	2	1	0	2	72102
BBL001175	7	6	5	3	4	5	3	8	13	19	3	GLI2	7	2	2	1	2	72212
BBL001176	14	5	3	2	3	4	3	8	8	25	1	PARP6	7	2	2	1	2	72212
BBL001177	4	5	3	3	0	1	2	9	24	25	0	Cul7	6	2	1	0	2	62102
BBL001178	6	7	5	2	6	4	4	10	11	19	2	MFN1	7	2	2	1	2	72212
BBL001179	5	9	3	2	5	2	1	7	21	20	1	Rbm10	7	2	2	1	2	72212
BBL001180	21	15	6	1	8	4	3	5	4	8	1	CELF4	7	2	2	1	2	72212
BBL001181	5	5	3	3	7	4	2	4	20	21	2	SSH1	7	2	2	1	2	72212
BBL001182	5	2	3	3	3	4	2	7	15	30	2	ATAD2B	7	2	2	1	2	72212
BBL001183	5	4	4	3	4	0	3	8	6	39	0	COL27A1	6	1	1	0	2	61102
BBL001184	8	11	2	2	7	4	3	4	13	21	1	TRIM3	7	2	2	1	2	72212
BBL001185	0	0	0	0	0	76	0	0	0	0	0	unknown-conserved	1	1	0	0	0	11000
BBL001186	57	4	2	1	2	2	1	7	0	0	0	MSH5	7	2	0	0	1	72001
BBL001187	0	0	0	0	0	0	0	68	0	8	0	Pfam:RVT_1	0	0	1	0	1	00101
BBL001188	0	0	0	0	0	0	0	76	0	0	0	Pfam:RVT_1	0	0	0	0	1	00001
BBL001189	0	0	0	0	0	0	0	0	3	73	0	Pfam:rve	0	0	1	0	1	00101
BBL001190	0	0	0	0	0	0	0	2	0	74	0	unknown-salamander	0	0	1	0	1	00101
BBL001191	0	0	0	0	0	0	0	0	76	0	0	unknown-salamander	0	0	0	0	1	00001
BBL001192	0	0	0	0	0	0	0	0	0	76	0	unknown-salamander	0	0	1	0	0	00100
BBL001193	0	0	0	0	0	0	0	0	2	74	0	unknown-salamander	0	0	1	0	1	00101
BBL001194	0	0	0	0	0	0	0	0	0	75	1	Pfam:RVT_1	0	0	2	1	0	00210
BBL001195	0	0	0	0	0	0	0	0	0	0	76	unknown-salamander	0	0	1	1	0	00110
BBL001196	9	7	2	2	4	4	3	4	21	19	0	SCRIB	7	2	1	0	2	72102
BBL001197	20	7	4	3	5	5	4	7	10	10	0	PCBP2	7	2	1	0	2	72102
BBL001198	8	4	5	3	2	3	3	10	18	18	1	PKD2	7	2	2	1	2	72212
BBL001199	9	16	3	2	6	4	4	7	4	17	3	Ntng1	7	2	2	1	2	72212
BBL001200	8	4	5	2	5	4	2	5	4	34	2	MAP3K13	7	2	2	1	2	72212
BBL001201	8	5	4	2	7	4	2	6	13	22	2	POSTN	7	2	2	1	2	72212
BBL001202	4	3	3	3	4	3	3	15	10	25	2	lama1	7	2	2	1	2	72212
BBL001203	10	8	3	4	8	3	2	8	6	21	2	PRKD1	7	2	2	1	2	72212
BBL001204	10	8	3	2	7	3	4	12	17	7	2	IFFO1	7	2	2	1	2	72212
BBL001205	16	12	1	2	9	6	3	10	6	8	2	RXRB	7	2	2	1	2	72212
BBL001206	3	3	2	2	4	4	2	4	12	38	1	POLR2A	7	2	2	1	2	72212
BBL001207	12	13	2	2	4	2	1	12	4	22	1	ODF2	7	2	2	1	2	72212
BBL001208	10	9	4	3	4	4	2	9	13	17	0	KIF2A	7	2	1	0	2	72102
BBL001209	12	7	4	3	9	6	5	4	11	12	2	PPP3CB	7	2	2	1	2	72212
BBL001210	10	8	4	3	7	6	3	4	7	21	2	DVL3	7	2	2	1	2	72212
BBL001211	8	13	7	2	3	3	2	12	19	6	0	RALGPS1	7	2	1	0	2	72102
BBL001212	10	4	4	2	1	2	1	4	20	25	2	NUMA1	7	2	2	1	2	72212
BBL001213	0	0	0	0	0	0	0	12	3	60	0	Pfam:RVT_1	0	0	1	0	2	00102
BBL001214	0	0	0	0	0	0	0	75	0	0	0	unknown-salamander	0	0	0	0	1	00001
BBL001215	0	0	0	0	0	1	0	0	0	74	0	unknown-conserved	1	1	1	0	0	11100
BBL001216	0	0	0	0	0	0	0	0	0	75	0	Pfam:GIY-YIG	0	0	1	0	0	00100
BBL001217	0	0	0	0	0	0	0	0	0	75	0	Pfam:Asp_protease_2	0	0	1	0	0	00100
BBL001218	0	0	0	0	0	0	0	1	42	32	0	Pfam:RVT_1	0	0	1	0	2	00102
BBL001219	75	0	0	0	0	0	0	0	0	0	0	ZNF415	1	0	0	0	0	10000
BBL001220	0	0	0	0	0	0	0	0	3	72	0	unknown-salamander	0	0	1	0	1	00101
BBL001221	0	0	0	0	0	0	0	0	0	11	64	unknown-salamander	0	0	2	1	0	00210
BBL001222	0	0	0	0	0	0	0	0	0	10	65	unknown-salamander	0	0	2	1	0	00210
BBL001223	0	0	0	0	0	0	0	0	0	2	73	unknown-salamander	0	0	2	1	0	00210
BBL001224	7	7	4	2	8	8	4	11	7	14	2	NR2F1	7	2	2	1	2	72212
BBL001225	8	6	3	2	3	4	4	5	19	18	2	CUL4A	7	2	2	1	2	72212
BBL001226	9	5	4	2	5	3	2	9	5	28	2	GREB1	7	2	2	1	2	72212
BBL001227	10	8	3	3	10	4	3	11	12	7	3	PRICKLE1	7	2	2	1	2	72212
BBL001228	16	4	6	4	9	5	4	7	7	9	3	STK25	7	2	2	1	2	72212
BBL001229	1	2	2	1	0	2	1	4	15	45	1	DNAJC13	6	2	2	1	2	62212
BBL001230	7	4	3	2	3	3	3	6	9	32	2	INPP5B	7	2	2	1	2	72212
BBL001231	7	6	5	2	1	3	2	9	10	27	2	SIDT2	7	2	2	1	2	72212
BBL001232	13	5	3	3	5	6	3	7	11	16	2	SLC16A1	7	2	2	1	2	72212
BBL001233	9	8	5	2	5	5	4	12	14	9	1	EPS15L1	7	2	2	1	2	72212
BBL001234	14	7	4	2	6	2	2	8	11	16	2	L3MBTL1	7	2	2	1	2	72212
BBL001235	13	8	2	2	3	2	2	13	14	14	1	DGKZ	7	2	2	1	2	72212
BBL001236	9	5	3	2	4	4	3	6	15	22	1	FES	7	2	2	1	2	72212
BBL001237	2	5	3	3	8	6	2	4	10	26	5	aox6	7	2	2	1	2	72212
BBL001238	5	8	3	2	6	4	2	15	9	18	2	AUTS2	7	2	2	1	2	72212
BBL001239	9	6	6	2	5	6	3	5	17	12	3	KIF3C	7	2	2	1	2	72212
BBL001240	17	16	5	2	17	4	2	4	0	6	1	Pax5	7	2	2	1	1	72211
BBL001241	8	6	5	2	2	2	2	4	12	30	1	IKBKB	7	2	2	1	2	72212
BBL001242	0	0	0	0	0	0	0	1	71	2	0	Pfam:RVT_1	0	0	1	0	2	00102
BBL001243	0	0	0	0	0	0	0	74	0	0	0	unknown-salamander	0	0	0	0	1	00001
BBL001244	0	0	0	0	0	0	0	72	0	2	0	Pfam:rve	0	0	1	0	1	00101
BBL001245	0	0	0	0	0	0	0	74	0	0	0	unknown-salamander	0	0	0	0	1	00001
BBL001246	0	0	0	0	0	0	0	1	0	73	0	Pfam:Transposase_22	0	0	1	0	1	00101
BBL001247	0	0	0	0	0	0	0	0	0	1	73	unknown-salamander	0	0	2	1	0	00210
BBL001248	9	4	5	2	4	5	4	6	10	23	1	TLL1	7	2	2	1	2	72212
BBL001249	7	10	4	2	5	4	4	15	10	11	1	Osbpl1a	7	2	2	1	2	72212
BBL001250	8	7	4	2	7	2	3	13	8	18	1	ZMIZ2	7	2	2	1	2	72212
BBL001251	53	20	0	0	0	0	0	0	0	0	0	ZNF780A	2	0	0	0	0	20000
BBL001252	15	5	2	2	4	4	1	9	6	24	1	KIAA0319L	7	2	2	1	2	72212
BBL001253	7	2	2	2	4	3	2	16	17	17	1	ZNF608	7	2	2	1	2	72212
BBL001254	12	14	2	1	6	4	2	6	7	17	2	Specc1	7	2	2	1	2	72212
BBL001255	12	12	3	2	5	4	2	4	10	18	1	GRAMD1B	7	2	2	1	2	72212
BBL001256	19	12	3	3	7	2	2	8	6	11	0	ETV1	7	2	1	0	2	72102
BBL001257	7	5	5	2	7	4	3	8	10	18	4	ALPL	7	2	2	1	2	72212
BBL001258	10	9	9	1	7	3	2	8	11	10	3	ENO1	7	2	2	1	2	72212
BBL001259	4	4	4	3	4	7	4	4	11	25	3	SLC9A1	7	2	2	1	2	72212
BBL001260	10	4	2	2	4	3	2	7	8	29	2	KIFC3	7	2	2	1	2	72212
BBL001261	16	7	4	1	4	4	3	4	13	15	2	AP1B1	7	2	2	1	2	72212
BBL001262	3	4	3	1	7	3	2	1	3	46	0	CNGB1	7	2	1	0	2	72102
BBL001263	8	2	61	2	0	0	0	0	0	0	0	OR14J1	4	0	0	0	0	40000
BBL001264	7	2	2	2	2	3	2	11	8	33	1	SKIV2L	7	2	2	1	2	72212
BBL001265	17	9	3	3	8	2	4	7	5	14	1	ALDOA	7	2	2	1	2	72212
BBL001266	0	0	0	0	0	1	0	72	0	0	0	unknown-conserved	1	1	0	0	1	11001
BBL001267	0	0	0	0	0	0	0	73	0	0	0	Pfam:Exo_endo_phos	0	0	0	0	1	00001
BBL001268	0	0	0	0	0	0	0	1	1	71	0	Pfam:RVT_1	0	0	1	0	2	00102
BBL001269	0	0	0	0	0	0	0	8	4	61	0	unknown-salamander	0	0	1	0	2	00102
BBL001270	0	0	0	0	0	0	0	72	1	0	0	unknown-salamander	0	0	0	0	2	00002
BBL001271	0	0	0	0	0	0	0	72	1	0	0	unknown-salamander	0	0	0	0	2	00002
BBL001272	0	0	0	0	0	0	0	0	1	72	0	Pfam:rve	0	0	1	0	1	00101
BBL001273	0	0	0	0	0	0	0	0	36	32	5	Pfam:DDE_Tnp_4	0	0	2	1	1	00211
BBL001274	0	0	0	0	0	0	0	0	0	72	1	Pfam:RVT_1	0	0	2	1	0	00210
BBL001275	0	0	0	0	0	0	0	0	72	1	0	unknown-salamander	0	0	1	0	1	00101
BBL001276	0	0	0	0	0	0	0	0	0	61	12	unknown-salamander	0	0	2	1	0	00210
BBL001277	0	0	0	0	0	0	0	0	0	72	1	Pfam:RVT_1	0	0	2	1	0	00210
BBL001278	0	0	0	0	0	0	0	0	0	14	59	unknown-salamander	0	0	2	1	0	00210
BBL001279	0	0	0	0	0	0	0	0	0	18	55	unknown-salamander	0	0	2	1	0	00210
BBL001280	8	0	7	4	2	4	4	9	7	24	3	STS	6	2	2	1	2	62212
BBL001281	20	13	4	1	10	1	2	2	13	6	0	MEF2C	7	2	1	0	2	72102
BBL001282	5	4	5	3	5	5	4	6	6	28	1	CLOCK	7	2	2	1	2	72212
BBL001283	17	9	5	2	3	4	3	9	9	10	1	NFATC1	7	2	2	1	2	72212
BBL001284	2	3	3	3	7	6	4	9	20	12	3	NTN3	7	2	2	1	2	72212
BBL001285	5	5	6	3	6	5	2	6	8	23	3	RHOBTB2	7	2	2	1	2	72212
BBL001286	6	5	1	3	2	4	2	8	15	22	4	THSD4	7	2	2	1	2	72212
BBL001287	8	5	4	2	9	5	2	7	7	23	0	CLCN2	7	2	1	0	2	72102
BBL001288	7	4	4	3	7	4	3	5	11	23	1	ME3	7	2	2	1	2	72212
BBL001289	13	8	3	2	8	2	1	5	11	17	2	ARNTL2	7	2	2	1	2	72212
BBL001290	11	8	3	4	6	4	2	3	8	21	2	HSPA4	7	2	2	1	2	72212
BBL001291	8	3	3	2	4	4	3	5	9	30	1	TBC1D15	7	2	2	1	2	72212
BBL001292	13	5	7	4	8	4	4	2	8	16	1	DGKB	7	2	2	1	2	72212
BBL001293	7	6	6	3	6	6	3	7	18	9	1	SESN1	7	2	2	1	2	72212
BBL001294	20	12	4	2	2	3	3	6	13	6	1	ST7	7	2	2	1	2	72212
BBL001295	14	9	6	2	5	5	1	5	11	13	1	ADGRG2	7	2	2	1	2	72212
BBL001296	11	5	5	3	5	4	4	13	14	8	0	DENND1B	7	2	1	0	2	72102
BBL001297	1	1	0	67	1	1	1	0	0	0	0	NANOS2	6	2	0	0	0	62000
BBL001298	14	10	3	3	4	5	3	5	14	11	0	RUFY1	7	2	1	0	2	72102
BBL001299	5	7	3	2	4	3	3	7	16	21	1	SMARCC2	7	2	2	1	2	72212
BBL001300	7	10	3	2	11	6	3	10	8	8	4	Lingo2	7	2	2	1	2	72212
BBL001301	4	6	1	2	6	3	2	7	21	18	2	rnf40	7	2	2	1	2	72212
BBL001302	7	6	4	3	9	8	5	8	10	8	4	FAM46A	7	2	2	1	2	72212
BBL001303	13	4	1	1	2	2	1	15	19	14	0	SORBS1	7	2	1	0	2	72102
BBL001304	5	5	6	2	5	5	4	10	4	24	2	PCLO	7	2	2	1	2	72212
BBL001305	3	4	2	2	4	2	2	4	10	38	1	PREX1	7	2	2	1	2	72212
BBL001306	33	5	3	1	3	2	2	7	9	7	0	MAPT	7	2	1	0	2	72102
BBL001307	0	0	0	1	18	5	6	6	19	15	2	zgc	4	2	2	1	2	42212
BBL001308	0	0	0	0	0	0	0	72	0	0	0	Pfam:Transposase_22	0	0	0	0	1	00001
BBL001309	0	0	0	0	0	0	0	72	0	0	0	unknown-salamander	0	0	0	0	1	00001
BBL001310	0	0	0	0	0	0	0	0	0	71	1	Pfam:RVT_1	0	0	2	1	0	00210
BBL001311	0	0	0	0	0	0	0	0	2	67	3	Pfam:LAP2alpha	0	0	2	1	1	00211
BBL001312	0	0	0	0	0	0	0	0	0	65	7	Pfam:RVT_1	0	0	2	1	0	00210
BBL001313	18	10	0	1	4	3	5	2	6	18	4	Ighv3-3	6	2	2	1	2	62212
BBL001314	6	4	2	2	4	4	2	2	16	28	1	SOS1	7	2	2	1	2	72212
BBL001315	6	5	1	1	2	2	2	10	17	23	2	CNOT1	7	2	2	1	2	72212
BBL001316	29	8	2	2	11	2	3	5	4	5	0	EEF1D	7	2	1	0	2	72102
BBL001317	4	2	3	2	4	6	3	5	24	16	2	TNKS	7	2	2	1	2	72212
BBL001318	5	6	2	2	3	4	2	4	16	25	2	USP13	7	2	2	1	2	72212
BBL001319	13	4	2	1	3	4	2	5	11	25	1	RASA4	7	2	2	1	2	72212
BBL001320	5	5	9	2	2	2	3	6	16	20	1	CYBB	7	2	2	1	2	72212
BBL001321	4	5	2	2	2	3	3	6	16	25	3	LAMC1	7	2	2	1	2	72212
BBL001322	7	6	3	1	6	2	2	9	20	15	0	DIDO1	7	2	1	0	2	72102
BBL001323	5	2	3	2	4	3	2	4	15	27	4	PPL	7	2	2	1	2	72212
BBL001324	3	4	4	2	3	2	2	4	12	34	1	ckap5	7	2	2	1	2	72212
BBL001325	8	4	9	2	6	4	3	5	19	11	0	PANK2	7	2	1	0	2	72102
BBL001326	8	6	3	4	4	3	3	9	19	10	2	STRN3	7	2	2	1	2	72212
BBL001327	14	6	3	2	6	3	3	4	20	9	1	DYRK1B	7	2	2	1	2	72212
BBL001328	5	6	5	2	2	3	2	6	8	31	1	CTPS1	7	2	2	1	2	72212
BBL001329	2	1	2	1	5	1	1	4	15	39	0	PSME4	7	2	1	0	2	72102
BBL001330	9	4	4	3	7	6	3	9	14	11	1	SLC41A3	7	2	2	1	2	72212
BBL001331	10	7	5	2	4	4	2	11	10	14	2	BNC2	7	2	2	1	2	72212
BBL001332	11	8	5	3	7	3	3	6	10	14	1	CASK	7	2	2	1	2	72212
BBL001333	0	0	0	0	0	0	0	0	3	68	0	Pfam:Exo_endo_phos	0	0	1	0	1	00101
BBL001334	0	0	0	0	0	0	0	0	1	70	0	Pfam:rve	0	0	1	0	1	00101
BBL001335	0	0	0	0	70	1	0	0	0	0	0	unknown-conserved	2	1	0	0	0	21000
BBL001336	70	1	0	0	0	0	0	0	0	0	0	LST1	2	0	0	0	0	20000
BBL001337	0	0	0	0	0	0	0	0	3	68	0	unknown-salamander	0	0	1	0	1	00101
BBL001338	0	0	0	0	0	0	0	0	0	71	0	Pfam:RVT_1	0	0	1	0	0	00100
BBL001339	0	0	0	0	0	0	0	0	0	71	0	Pfam:RVT_1	0	0	1	0	0	00100
BBL001340	0	0	0	0	0	0	0	0	0	2	69	unknown-salamander	0	0	2	1	0	00210
BBL001341	0	0	0	0	0	0	0	0	0	3	68	unknown-salamander	0	0	2	1	0	00210
BBL001342	0	0	0	0	0	0	0	0	0	1	70	unknown-salamander	0	0	2	1	0	00210
BBL001343	0	0	0	0	0	0	0	0	0	2	69	unknown-salamander	0	0	2	1	0	00210
BBL001344	17	7	4	2	12	4	3	10	3	8	0	KCNAB2	7	2	1	0	2	72102
BBL001345	13	4	4	3	7	2	3	7	11	16	0	MCTP1	7	2	1	0	2	72102
BBL001346	11	9	2	4	7	4	7	6	12	4	4	CYP3A43	7	2	2	1	2	72212
BBL001347	6	3	5	2	3	4	2	7	17	19	2	UGGT2	7	2	2	1	2	72212
BBL001348	1	2	2	2	50	0	0	2	0	9	2	TRIM35	5	0	2	1	1	50211
BBL001349	8	7	6	2	11	5	2	5	6	15	3	LOXL3	7	2	2	1	2	72212
BBL001350	10	9	4	3	5	2	2	4	5	25	1	HEPH	7	2	2	1	2	72212
BBL001351	11	4	1	2	8	5	3	5	7	21	3	SH2D3C	7	2	2	1	2	72212
BBL001352	12	8	4	3	6	4	2	5	7	16	3	LGI1	7	2	2	1	2	72212
BBL001353	11	9	1	2	4	2	3	5	8	24	1	UNC13D	7	2	2	1	2	72212
BBL001354	1	9	2	1	2	3	2	7	21	22	0	Birc6	7	2	1	0	2	72102
BBL001355	13	8	4	2	5	6	3	4	14	9	2	ACVR1B	7	2	2	1	2	72212
BBL001356	6	1	4	1	7	2	1	11	12	22	3	MYLK	7	2	2	1	2	72212
BBL001357	4	7	0	1	1	2	2	1	13	39	0	Srcap	6	2	1	0	2	62102
BBL001358	9	2	4	2	8	4	3	10	14	12	2	ERAP1	7	2	2	1	2	72212
BBL001359	2	1	1	2	9	3	7	12	9	21	3	CYP46A1	7	2	2	1	2	72212
BBL001360	14	6	6	2	9	4	7	7	12	3	0	SSBP2	7	2	1	0	2	72102
BBL001361	12	6	5	1	0	1	2	5	22	15	1	BCLAF1	6	2	2	1	2	62212
BBL001362	0	0	0	0	0	1	1	68	0	0	0	unknown-conserved	2	2	0	0	1	22001
BBL001363	0	0	0	0	0	0	0	0	2	68	0	Pfam:Transposase_22	0	0	1	0	1	00101
BBL001364	0	0	0	0	0	0	0	1	0	69	0	Pfam:zf-H2C2	0	0	1	0	1	00101
BBL001365	0	0	0	0	0	0	0	0	5	65	0	unknown-salamander	0	0	1	0	1	00101
BBL001366	68	2	0	0	0	0	0	0	0	0	0	LILRB4	2	0	0	0	0	20000
BBL001367	0	0	0	0	0	0	0	0	0	24	46	unknown-salamander	0	0	2	1	0	00210
BBL001368	0	0	0	0	0	0	0	0	0	70	0	Pfam:Transposase_22	0	0	1	0	0	00100
BBL001369	0	0	0	0	0	0	0	0	0	7	63	unknown-salamander	0	0	2	1	0	00210
BBL001370	0	0	0	0	0	0	0	0	0	0	70	unknown-salamander	0	0	1	1	0	00110
BBL001371	14	8	2	2	5	3	3	4	9	17	2	PHTF1	7	2	2	1	2	72212
BBL001372	7	4	2	2	3	4	3	5	20	17	2	CDON	7	2	2	1	2	72212
BBL001373	6	8	3	2	4	4	4	5	17	12	4	P3H2	7	2	2	1	2	72212
BBL001374	11	5	5	2	6	4	2	12	9	12	1	CDC14B	7	2	2	1	2	72212
BBL001375	8	7	3	5	6	6	5	3	12	12	2	UBP1	7	2	2	1	2	72212
BBL001376	5	9	2	3	6	3	3	8	9	20	1	Evi5l	7	2	2	1	2	72212
BBL001377	6	3	4	3	3	4	3	7	13	22	1	KPNA6	7	2	2	1	2	72212
BBL001378	4	2	2	1	5	2	1	9	14	28	1	HERC1	7	2	2	1	2	72212
BBL001379	2	6	2	2	6	4	3	6	4	31	3	gucy2f	7	2	2	1	2	72212
BBL001380	8	6	9	5	12	5	3	2	7	10	2	GLRA1	7	2	2	1	2	72212
BBL001381	13	9	5	4	6	2	3	5	8	10	4	CTNNA2	7	2	2	1	2	72212
BBL001382	9	14	4	2	9	3	2	6	3	15	2	Kcnn1	7	2	2	1	2	72212
BBL001383	9	7	7	2	8	4	4	7	9	10	2	ARNT	7	2	2	1	2	72212
BBL001384	0	0	0	0	0	0	0	69	0	0	0	unknown-salamander	0	0	0	0	1	00001
BBL001385	0	0	0	0	0	0	0	69	0	0	0	unknown-salamander	0	0	0	0	1	00001
BBL001386	0	0	0	0	0	0	0	68	1	0	0	unknown-salamander	0	0	0	0	2	00002
BBL001387	0	0	0	0	0	0	0	67	2	0	0	Pfam:RVT_1	0	0	0	0	2	00002
BBL001388	0	0	0	0	0	0	0	1	0	68	0	Pfam:Exo_endo_phos	0	0	1	0	1	00101
BBL001389	0	0	0	0	0	0	0	0	0	69	0	Pfam:RVP	0	0	1	0	0	00100
BBL001390	0	0	0	0	0	0	0	0	1	67	1	Pfam:rve	0	0	2	1	1	00211
BBL001391	0	0	0	0	0	0	0	1	67	1	0	unknown-salamander	0	0	1	0	2	00102
BBL001392	0	0	0	0	0	0	0	2	27	24	16	Pfam:DDE_Tnp_4^Plant_tran	0	0	2	1	2	00212
BBL001393	69	0	0	0	0	0	0	0	0	0	0	LST1	1	0	0	0	0	10000
BBL001394	0	0	0	0	0	0	0	0	1	68	0	unknown-salamander	0	0	1	0	1	00101
BBL001395	0	0	0	0	0	0	0	0	1	68	0	unknown-salamander	0	0	1	0	1	00101
BBL001396	0	0	0	0	0	0	0	0	2	67	0	unknown-salamander	0	0	1	0	1	00101
BBL001397	0	0	0	0	0	0	0	0	0	69	0	unknown-salamander	0	0	1	0	0	00100
BBL001398	0	0	0	0	0	0	0	0	18	50	1	unknown-salamander	0	0	2	1	1	00211
BBL001399	0	0	0	0	0	0	0	0	0	3	66	unknown-salamander	0	0	2	1	0	00210
BBL001400	0	0	0	0	0	69	0	0	0	0	0	unknown-conserved	1	1	0	0	0	11000
BBL001401	4	4	5	3	6	5	3	7	7	22	2	AEBP1	7	2	2	1	2	72212
BBL001402	3	3	4	2	6	4	2	5	15	22	2	ULK2	7	2	2	1	2	72212
BBL001403	7	1	4	2	2	2	1	6	10	31	2	PTPRB	7	2	2	1	2	72212
BBL001404	18	9	0	1	0	4	32	0	0	4	0	Igkv5-39	5	2	1	0	0	52100
BBL001405	7	3	3	2	6	4	2	10	12	17	2	ARHGAP5	7	2	2	1	2	72212
BBL001406	4	4	2	1	1	3	1	4	16	32	0	USP34	7	2	1	0	2	72102
BBL001407	8	8	6	2	4	2	2	8	9	18	1	ESRP1	7	2	2	1	2	72212
BBL001408	5	5	10	3	4	5	3	6	10	15	2	HDAC2	7	2	2	1	2	72212
BBL001409	7	4	1	2	6	4	2	3	14	23	2	AIM1L	7	2	2	1	2	72212
BBL001410	11	5	0	3	7	5	5	6	14	9	3	TCAF2	6	2	2	1	2	62212
BBL001411	7	6	6	1	3	4	3	7	14	15	2	NFKB2	7	2	2	1	2	72212
BBL001412	9	4	3	2	5	3	4	5	17	15	1	GGA3	7	2	2	1	2	72212
BBL001413	8	4	2	2	11	4	5	6	14	12	0	NDRG3	7	2	1	0	2	72102
BBL001414	6	5	6	3	9	7	4	5	4	16	3	HCN3	7	2	2	1	2	72212
BBL001415	16	9	20	1	3	3	3	5	1	6	1	PRSS1	7	2	2	1	2	72212
BBL001416	11	22	4	1	15	1	3	5	5	1	0	Tnnt3	7	2	1	0	2	72102
BBL001417	11	6	5	3	7	3	4	6	11	11	1	SLC9A6	7	2	2	1	2	72212
BBL001418	12	8	2	4	3	4	2	9	18	6	0	TOM1L2	7	2	1	0	2	72102
BBL001419	0	0	0	0	56	1	0	1	9	1	0	unknown-conserved	2	1	1	0	2	21102
BBL001420	6	6	6	1	4	3	3	8	15	12	4	WDFY4	7	2	2	1	2	72212
BBL001421	7	9	5	2	5	6	3	7	6	16	2	Shc1	7	2	2	1	2	72212
BBL001422	8	4	4	2	4	5	2	9	13	16	1	FBLN1	7	2	2	1	2	72212
BBL001423	27	1	5	1	0	2	2	6	13	9	2	CAST	6	2	2	1	2	62212
BBL001424	7	5	3	2	3	4	2	7	8	26	1	TEK	7	2	2	1	2	72212
BBL001425	10	6	4	2	6	4	3	7	12	13	1	TLK1	7	2	2	1	2	72212
BBL001426	0	0	0	0	0	0	0	1	0	63	4	unknown-salamander	0	0	2	1	1	00211
BBL001427	0	0	0	0	0	0	0	68	0	0	0	Pfam:TLV_coat	0	0	0	0	1	00001
BBL001428	0	0	0	0	0	0	0	68	0	0	0	Pfam:RVT_1	0	0	0	0	1	00001
BBL001429	0	0	0	0	0	0	0	68	0	0	0	unknown-salamander	0	0	0	0	1	00001
BBL001430	0	0	0	0	0	1	0	0	3	64	0	unknown-conserved	1	1	1	0	1	11101
BBL001431	0	0	0	0	0	0	0	3	0	65	0	Pfam:RVT_1	0	0	1	0	1	00101
BBL001432	0	0	0	0	0	0	0	2	1	54	11	Pfam:Lipase_GDSL_2	0	0	2	1	2	00212
BBL001433	0	0	0	0	0	0	0	0	0	68	0	Pfam:Exo_endo_phos	0	0	1	0	0	00100
BBL001434	0	0	0	0	0	0	0	0	0	9	59	unknown-salamander	0	0	2	1	0	00210
BBL001435	0	0	0	0	0	0	0	0	0	0	68	unknown-salamander	0	0	1	1	0	00110
BBL001436	0	0	0	0	0	0	0	0	0	1	67	unknown-salamander	0	0	2	1	0	00210
BBL001437	0	0	0	0	0	0	0	0	0	0	68	unknown-salamander	0	0	1	1	0	00110
BBL001438	0	0	0	0	0	0	0	0	0	1	67	unknown-salamander	0	0	2	1	0	00210
BBL001439	7	9	6	2	9	4	2	7	5	14	2	KIRREL	7	2	2	1	2	72212
BBL001440	5	6	6	2	2	4	2	12	7	18	3	EXOC1	7	2	2	1	2	72212
BBL001441	3	2	3	2	8	4	2	10	15	17	1	JAG2	7	2	2	1	2	72212
BBL001442	2	1	2	1	5	1	2	9	29	14	1	lyst	7	2	2	1	2	72212
BBL001443	9	16	5	3	6	2	4	5	2	15	0	Psd3	7	2	1	0	2	72102
BBL001444	9	6	3	2	2	4	2	5	11	22	1	PPP4R3A	7	2	2	1	2	72212
BBL001445	10	8	3	3	3	3	2	12	2	19	2	KLHL5	7	2	2	1	2	72212
BBL001446	5	5	5	3	5	5	3	10	7	16	3	SLC23A1	7	2	2	1	2	72212
BBL001447	11	9	5	4	12	6	4	1	3	8	4	CNGA1	7	2	2	1	2	72212
BBL001448	2	2	6	2	4	2	1	4	4	39	1	stab2	7	2	2	1	2	72212
BBL001449	8	4	3	2	6	4	2	5	11	20	2	SEC23B	7	2	2	1	2	72212
BBL001450	3	3	4	3	1	3	1	7	17	24	1	PRRC2B	7	2	2	1	2	72212
BBL001451	7	5	2	2	5	3	2	5	9	24	3	MST1R	7	2	2	1	2	72212
BBL001452	23	13	1	3	16	1	2	1	1	5	1	unknown-conserved	7	2	2	1	2	72212
BBL001453	48	3	0	1	1	2	1	1	8	1	1	PPP1R11	6	2	2	1	2	62212
BBL001454	4	4	2	2	3	5	2	3	11	29	2	ERN2	7	2	2	1	2	72212
BBL001455	13	13	3	2	5	3	3	12	9	4	0	SOX5	7	2	1	0	2	72102
BBL001456	2	1	1	1	6	3	5	11	16	17	4	ADGRF5	7	2	2	1	2	72212
BBL001457	0	0	0	0	0	0	0	65	1	1	0	unknown-salamander	0	0	1	0	2	00102
BBL001458	0	0	0	0	0	0	0	67	0	0	0	Pfam:rve	0	0	0	0	1	00001
BBL001459	0	0	0	0	0	0	0	12	0	54	1	unknown-salamander	0	0	2	1	1	00211
BBL001460	0	0	0	0	0	0	0	0	3	63	1	Pfam:zf-CCHC	0	0	2	1	1	00211
BBL001461	0	0	0	0	0	0	0	0	0	67	0	Pfam:zf-H2C2	0	0	1	0	0	00100
BBL001462	0	0	0	0	0	0	0	0	1	65	1	unknown-salamander	0	0	2	1	1	00211
BBL001463	0	0	0	0	0	0	0	0	0	67	0	Pfam:RVP^gag-asp_proteas	0	0	1	0	0	00100
BBL001464	0	0	0	0	0	0	0	1	0	39	27	Pfam:RNase_H	0	0	2	1	1	00211
BBL001465	0	0	67	0	0	0	0	0	0	0	0	unknown-conserved	1	0	0	0	0	10000
BBL001466	0	0	0	0	0	0	0	0	10	57	0	unknown-salamander	0	0	1	0	1	00101
BBL001467	0	0	0	0	0	0	0	0	1	66	0	unknown-salamander	0	0	1	0	1	00101
BBL001468	0	0	0	0	0	0	0	0	0	67	0	Pfam:rve	0	0	1	0	0	00100
BBL001469	0	0	0	0	0	0	0	0	0	67	0	unknown-salamander	0	0	1	0	0	00100
BBL001470	17	3	4	3	4	1	1	4	4	23	2	CACNA2D4	7	2	2	1	2	72212
BBL001471	10	6	4	2	7	3	4	11	10	8	1	TBL1X	7	2	2	1	2	72212
BBL001472	4	9	3	2	6	4	3	13	7	13	2	FRMD4A	7	2	2	1	2	72212
BBL001473	6	4	2	2	6	3	2	4	4	31	2	ASB15	7	2	2	1	2	72212
BBL001474	7	8	4	1	15	2	2	5	6	14	2	KYAT3	7	2	2	1	2	72212
BBL001475	3	5	3	4	7	5	4	7	11	16	1	NPR2	7	2	2	1	2	72212
BBL001476	15	9	4	2	1	5	2	5	11	10	2	ATP2C1	7	2	2	1	2	72212
BBL001477	13	8	6	3	7	4	4	2	9	8	2	RARB	7	2	2	1	2	72212
BBL001478	6	4	4	3	7	6	4	9	12	8	3	TWF1	7	2	2	1	2	72212
BBL001479	12	5	4	4	2	8	4	6	6	13	2	BEST3	7	2	2	1	2	72212
BBL001480	6	2	4	3	4	3	2	9	10	21	2	PACS2	7	2	2	1	2	72212
BBL001481	19	7	3	1	5	2	2	6	7	14	0	UTY	7	2	1	0	2	72102
BBL001482	11	6	2	1	4	2	2	5	14	17	2	KLHL13	7	2	2	1	2	72212
BBL001483	9	9	5	2	5	4	2	9	4	16	1	IKZF2	7	2	2	1	2	72212
BBL001484	10	9	2	2	7	5	3	4	12	10	2	SLC25A25	7	2	2	1	2	72212
BBL001485	19	17	9	2	2	1	1	3	2	10	0	KCNMA1	7	2	1	0	2	72102
BBL001486	5	7	3	3	6	7	2	1	7	21	4	KCNJ5	7	2	2	1	2	72212
BBL001487	27	5	3	2	3	4	2	2	8	7	3	NFATC4	7	2	2	1	2	72212
BBL001488	8	6	7	2	7	5	3	7	7	12	2	ADARB1	7	2	2	1	2	72212
BBL001489	42	5	0	1	2	2	2	5	2	5	0	ATAT1	6	2	1	0	2	62102
BBL001490	14	4	3	2	7	4	3	3	6	19	1	PKM	7	2	2	1	2	72212
BBL001491	10	4	6	2	6	4	2	7	8	14	3	ABL2	7	2	2	1	2	72212
BBL001492	11	12	4	2	1	3	2	6	8	15	2	STEAP3	7	2	2	1	2	72212
BBL001493	4	4	2	2	3	4	2	2	11	31	1	ARFGEF1	7	2	2	1	2	72212
BBL001494	6	5	1	1	5	4	3	14	11	14	2	TNK2	7	2	2	1	2	72212
BBL001495	0	0	0	49	0	0	0	6	5	6	0	unknown-conserved	1	0	1	0	2	10102
BBL001496	0	0	0	0	0	0	0	66	0	0	0	unknown-salamander	0	0	0	0	1	00001
BBL001497	0	0	0	0	0	0	0	2	5	59	0	unknown-salamander	0	0	1	0	2	00102
BBL001498	0	0	0	0	0	0	0	0	0	66	0	unknown-salamander	0	0	1	0	0	00100
BBL001499	0	0	0	0	0	0	0	0	62	4	0	Pfam:LAP2alpha	0	0	1	0	1	00101
BBL001500	0	0	0	0	0	0	0	0	4	62	0	Pfam:Phage_integrase	0	0	1	0	1	00101
BBL001501	0	0	0	0	0	0	0	0	1	65	0	unknown-salamander	0	0	1	0	1	00101
BBL001502	0	0	0	0	0	0	0	0	2	13	51	unknown-salamander	0	0	2	1	1	00211
BBL001503	0	0	0	0	0	0	0	0	0	2	64	unknown-salamander	0	0	2	1	0	00210
BBL001504	0	0	0	0	0	0	0	0	0	66	0	unknown-salamander	0	0	1	0	0	00100
BBL001505	0	0	0	0	0	0	0	0	0	3	63	unknown-salamander	0	0	2	1	0	00210
BBL001506	8	2	6	2	6	3	2	9	11	15	1	FHOD3	7	2	2	1	2	72212
BBL001507	12	7	3	2	6	4	4	7	12	8	0	IMPDH1	7	2	1	0	2	72102
BBL001508	11	6	6	2	7	4	3	3	18	4	1	P4HA1	7	2	2	1	2	72212
BBL001509	6	2	2	3	2	4	2	7	23	14	0	FAM120A	7	2	1	0	2	72102
BBL001510	7	5	7	2	5	4	2	6	7	17	3	GPC1	7	2	2	1	2	72212
BBL001511	5	8	5	2	5	2	2	5	11	19	1	MBTD1	7	2	2	1	2	72212
BBL001512	12	7	3	3	9	4	3	7	7	8	2	MKL1	7	2	2	1	2	72212
BBL001513	10	10	2	2	2	5	3	4	7	15	5	AOC1	7	2	2	1	2	72212
BBL001514	10	10	3	3	3	4	2	4	17	7	2	RASGEF1A	7	2	2	1	2	72212
BBL001515	63	2	0	0	0	0	0	0	0	0	0	ZNF419	2	0	0	0	0	20000
BBL001516	8	3	2	2	7	4	4	11	12	11	1	ARHGEF3	7	2	2	1	2	72212
BBL001517	4	1	2	3	3	0	2	10	13	22	5	PKD1	6	1	2	1	2	61212
BBL001518	5	3	4	1	4	2	2	6	12	26	0	DLG5	7	2	1	0	2	72102
BBL001519	6	2	1	3	6	2	2	6	24	11	2	GANAB	7	2	2	1	2	72212
BBL001520	11	13	1	2	6	3	2	5	3	17	2	BRSK2	7	2	2	1	2	72212
BBL001521	37	2	0	1	4	2	3	5	2	9	0	GABBR1	6	2	1	0	2	62102
BBL001522	11	6	3	2	3	4	1	3	9	21	2	MATN2	7	2	2	1	2	72212
BBL001523	5	4	3	3	3	3	3	9	8	23	1	HCFC2	7	2	2	1	2	72212
BBL001524	7	1	3	1	3	2	1	3	9	34	1	DICER1	7	2	2	1	2	72212
BBL001525	3	2	3	1	4	3	1	7	16	24	1	SPEN	7	2	2	1	2	72212
BBL001526	11	6	4	2	7	4	3	4	3	20	1	EPS8L2	7	2	2	1	2	72212
BBL001527	9	8	2	2	5	4	2	7	10	14	2	LARGE1	7	2	2	1	2	72212
BBL001528	18	11	3	1	0	2	1	5	10	13	1	Mia2	6	2	2	1	2	62212
BBL001529	4	2	3	1	4	1	1	8	9	31	1	BAZ2A	7	2	2	1	2	72212
BBL001530	5	3	2	1	1	2	1	8	25	15	2	WIZ	7	2	2	1	2	72212
BBL001531	0	0	0	0	0	0	0	65	0	0	0	unknown-salamander	0	0	0	0	1	00001
BBL001532	0	0	0	0	0	0	0	0	64	1	0	Pfam:Exo_endo_phos	0	0	1	0	1	00101
BBL001533	0	0	0	0	0	0	0	0	0	65	0	Pfam:RVT_1	0	0	1	0	0	00100
BBL001534	0	0	0	0	0	0	0	6	0	59	0	Pfam:zf-H2C2	0	0	1	0	1	00101
BBL001535	0	0	0	0	0	0	0	0	0	65	0	unknown-salamander	0	0	1	0	0	00100
BBL001536	2	3	2	0	49	3	2	2	1	1	0	unknown-conserved	6	2	1	0	2	62102
BBL001537	0	65	0	0	0	0	0	0	0	0	0	Speer4d	1	0	0	0	0	10000
BBL001538	0	0	0	0	0	0	0	0	0	65	0	unknown-salamander	0	0	1	0	0	00100
BBL001539	0	0	0	0	0	0	0	0	0	0	65	unknown-salamander	0	0	1	1	0	00110
BBL001540	8	4	5	4	5	6	3	4	8	15	2	ADGRA3	7	2	2	1	2	72212
BBL001541	5	4	3	2	6	3	3	4	15	17	2	NAA16	7	2	2	1	2	72212
BBL001542	5	5	3	3	4	4	3	10	6	18	3	KCNG4	7	2	2	1	2	72212
BBL001543	5	2	6	2	4	1	2	10	7	24	1	UHRF1BP1L	7	2	2	1	2	72212
BBL001544	6	2	2	2	4	3	3	3	9	28	2	POLR2B	7	2	2	1	2	72212
BBL001545	3	2	2	2	6	4	4	7	18	15	1	CTTN	7	2	2	1	2	72212
BBL001546	20	9	4	6	3	2	4	4	5	4	3	SERPINA1	7	2	2	1	2	72212
BBL001547	5	3	3	4	18	5	9	4	3	9	1	CRY2	7	2	2	1	2	72212
BBL001548	10	5	4	2	5	3	4	5	17	9	0	MGRN1	7	2	1	0	2	72102
BBL001549	10	4	6	5	8	6	4	9	6	4	2	PDK2	7	2	2	1	2	72212
BBL001550	7	4	3	2	8	3	3	4	9	20	1	PRKG2	7	2	2	1	2	72212
BBL001551	6	11	7	2	1	2	4	4	5	22	0	Poc1a	7	2	1	0	2	72102
BBL001552	9	4	4	2	5	5	8	8	6	12	1	MASP1	7	2	2	1	2	72212
BBL001553	9	5	2	2	6	2	3	8	8	17	2	NEO1	7	2	2	1	2	72212
BBL001554	9	6	3	2	5	4	3	4	9	18	1	ANKRD13D	7	2	2	1	2	72212
BBL001555	11	6	2	1	9	4	2	2	6	19	2	TRIM46	7	2	2	1	2	72212
BBL001556	4	2	3	2	5	2	2	11	11	19	3	HEATR5B	7	2	2	1	2	72212
BBL001557	5	5	1	1	4	4	2	4	3	30	5	vwa5b2	7	2	2	1	2	72212
BBL001558	2	1	4	1	3	2	3	8	21	19	0	nipbl	7	2	1	0	2	72102
BBL001559	14	7	0	1	0	4	4	1	8	23	2	NAIP	5	2	2	1	2	52212
BBL001560	3	3	4	1	3	2	1	4	24	19	0	BAZ2B	7	2	1	0	2	72102
BBL001561	12	5	4	3	5	6	3	12	5	6	3	PDZRN3	7	2	2	1	2	72212
BBL001562	49	3	2	1	0	0	1	4	1	2	1	TRIM39	5	1	2	1	2	51212
BBL001563	4	4	1	1	2	2	1	11	16	21	1	ABI3BP	7	2	2	1	2	72212
BBL001564	7	4	4	4	6	5	4	6	8	13	3	MCOLN2	7	2	2	1	2	72212
BBL001565	4	4	4	2	6	2	3	7	3	27	2	HECW1	7	2	2	1	2	72212
BBL001566	10	5	5	2	1	4	2	8	3	22	2	FOLH1	7	2	2	1	2	72212
BBL001567	10	7	3	2	10	3	2	3	12	11	1	PACSIN2	7	2	2	1	2	72212
BBL001568	7	5	5	1	6	4	3	7	10	14	2	PNPLA6	7	2	2	1	2	72212
BBL001569	13	12	3	1	14	2	3	4	4	8	0	ugt1a1	7	2	1	0	2	72102
BBL001570	0	0	5	1	18	4	3	5	3	21	4	vtg7	5	2	2	1	2	52212
BBL001571	0	0	0	0	0	0	0	0	0	64	0	unknown-salamander	0	0	1	0	0	00100
BBL001572	0	0	0	0	0	0	0	63	0	1	0	unknown-salamander	0	0	1	0	1	00101
BBL001573	0	0	0	0	0	0	0	64	0	0	0	Pfam:rve	0	0	0	0	1	00001
BBL001574	0	0	0	0	0	0	0	0	2	62	0	unknown-salamander	0	0	1	0	1	00101
BBL001575	0	0	0	0	0	0	0	7	1	56	0	Pfam:RVT_1	0	0	1	0	2	00102
BBL001576	0	0	0	0	0	0	0	64	0	0	0	unknown-salamander	0	0	0	0	1	00001
BBL001577	0	0	0	0	0	0	0	0	0	64	0	unknown-salamander	0	0	1	0	0	00100
BBL001578	0	64	0	0	0	0	0	0	0	0	0	Vmn1r31	1	0	0	0	0	10000
BBL001579	0	0	0	0	0	0	0	0	0	15	49	unknown-salamander	0	0	2	1	0	00210
BBL001580	0	0	0	0	0	0	0	0	0	64	0	unknown-salamander	0	0	1	0	0	00100
BBL001581	0	0	0	0	0	0	0	0	0	64	0	unknown-salamander	0	0	1	0	0	00100
BBL001582	0	0	0	0	0	0	0	0	0	0	64	unknown-salamander	0	0	1	1	0	00110
BBL001583	6	5	5	2	2	2	4	1	7	27	2	DIS3	7	2	2	1	2	72212
BBL001584	3	2	2	3	8	4	3	6	5	24	3	DLL1	7	2	2	1	2	72212
BBL001585	2	3	1	1	2	1	1	4	14	32	2	ZZEF1	7	2	2	1	2	72212
BBL001586	9	5	5	4	3	4	4	6	6	16	1	GALNT14	7	2	2	1	2	72212
BBL001587	9	6	4	3	7	3	3	3	10	15	0	STIM1	7	2	1	0	2	72102
BBL001588	2	1	3	2	2	3	3	9	15	21	2	MTMR9	7	2	2	1	2	72212
BBL001589	5	3	3	2	5	3	4	9	16	13	0	PTPN3	7	2	1	0	2	72102
BBL001590	10	7	2	1	9	2	2	9	7	13	1	SLC43A2	7	2	2	1	2	72212
BBL001591	9	4	2	2	9	6	3	10	5	13	0	RXFP1	7	2	1	0	2	72102
BBL001592	7	6	4	3	3	5	3	7	8	16	1	MAN1C1	7	2	2	1	2	72212
BBL001593	10	4	2	2	5	3	3	5	10	18	1	ATP7B	7	2	2	1	2	72212
BBL001594	5	2	5	1	5	1	3	14	11	15	1	PIKFYVE	7	2	2	1	2	72212
BBL001595	5	5	2	3	7	5	3	4	8	19	2	SLC6A15	7	2	2	1	2	72212
BBL001596	3	5	4	2	9	2	1	7	5	23	2	RADIL	7	2	2	1	2	72212
BBL001597	13	6	2	2	3	5	4	6	7	13	2	TTC39A	7	2	2	1	2	72212
BBL001598	0	0	0	0	0	0	0	38	1	24	0	Pfam:Chromo	0	0	1	0	2	00102
BBL001599	0	0	0	0	0	0	0	63	0	0	0	Pfam:Transposase_22	0	0	0	0	1	00001
BBL001600	0	0	0	0	0	0	0	62	1	0	0	unknown-salamander	0	0	0	0	2	00002
BBL001601	0	0	0	0	0	0	0	3	0	59	1	Pfam:gag-asp_proteas	0	0	2	1	1	00211
BBL001602	0	0	0	0	0	0	0	14	1	47	1	unknown-salamander	0	0	2	1	2	00212
BBL001603	0	0	0	0	0	0	0	63	0	0	0	Pfam:RVT_1	0	0	0	0	1	00001
BBL001604	0	0	0	0	0	63	0	0	0	0	0	unknown-conserved	1	1	0	0	0	11000
BBL001605	0	0	0	0	0	0	0	0	1	62	0	unknown-salamander	0	0	1	0	1	00101
BBL001606	60	3	0	0	0	0	0	0	0	0	0	OSCAR	2	0	0	0	0	20000
BBL001607	0	0	0	0	0	0	0	0	63	0	0	unknown-salamander	0	0	0	0	1	00001
BBL001608	0	0	0	0	0	0	0	0	1	42	20	unknown-salamander	0	0	2	1	1	00211
BBL001609	0	0	0	0	0	0	0	0	1	51	11	unknown-salamander	0	0	2	1	1	00211
BBL001610	0	0	0	0	0	0	0	0	0	63	0	unknown-salamander	0	0	1	0	0	00100
BBL001611	0	0	0	0	0	0	0	0	1	62	0	Pfam:rve	0	0	1	0	1	00101
BBL001612	0	0	0	0	0	0	0	0	0	63	0	Pfam:rve	0	0	1	0	0	00100
BBL001613	0	0	0	0	0	0	0	0	0	63	0	unknown-salamander	0	0	1	0	0	00100
BBL001614	0	0	0	0	0	0	0	0	0	63	0	unknown-salamander	0	0	1	0	0	00100
BBL001615	0	0	0	0	0	0	0	0	0	0	63	unknown-salamander	0	0	1	1	0	00110
BBL001616	12	4	3	2	2	2	1	10	12	14	0	OSBPL8	7	2	1	0	2	72102
BBL001617	5	5	2	3	7	6	3	9	7	12	3	FLRT2	7	2	2	1	2	72212
BBL001618	11	7	3	2	4	3	4	11	3	14	0	DACH2	7	2	1	0	2	72102
BBL001619	7	9	2	2	4	3	3	5	8	19	0	Agtpbp1	7	2	1	0	2	72102
BBL001620	12	6	3	4	6	2	2	3	9	12	3	MAP3K9	7	2	2	1	2	72212
BBL001621	6	7	5	1	5	2	1	6	13	16	0	MPRIP	7	2	1	0	2	72102
BBL001622	11	4	7	2	3	4	1	4	8	16	2	ZNF423	7	2	2	1	2	72212
BBL001623	8	4	1	2	2	3	2	11	7	21	1	MAPKBP1	7	2	2	1	2	72212
BBL001624	6	4	3	3	1	7	4	12	14	6	2	GALNT6	7	2	2	1	2	72212
BBL001625	4	4	1	1	2	2	1	11	9	24	3	CIT	7	2	2	1	2	72212
BBL001626	4	10	2	1	23	1	1	10	5	4	1	zgc	7	2	2	1	2	72212
BBL001627	7	6	3	2	6	3	3	6	14	12	0	EPB41L5	7	2	1	0	2	72102
BBL001628	7	4	5	2	8	4	3	5	9	14	1	EPAS1	7	2	2	1	2	72212
BBL001629	9	5	2	3	2	3	2	8	10	18	0	UHRF1	7	2	1	0	2	72102
BBL001630	8	3	3	4	7	5	3	12	5	8	4	LRRN3	7	2	2	1	2	72212
BBL001631	6	5	3	2	8	6	3	4	13	9	3	RORA	7	2	2	1	2	72212
BBL001632	2	4	4	3	3	4	3	6	16	16	1	STAM2	7	2	2	1	2	72212
BBL001633	4	7	4	1	2	2	2	2	13	25	0	TRIP12	7	2	1	0	2	72102
BBL001634	9	4	7	2	5	3	4	3	10	13	2	SHMT1	7	2	2	1	2	72212
BBL001635	10	4	5	4	5	5	3	9	7	9	1	BMP2K	7	2	2	1	2	72212
BBL001636	8	10	3	2	3	4	2	8	11	10	1	Chn2	7	2	2	1	2	72212
BBL001637	12	9	2	3	4	3	2	3	9	13	2	ZFX	7	2	2	1	2	72212
BBL001638	9	10	5	3	6	4	2	6	5	12	0	SATB1	7	2	1	0	2	72102
BBL001639	6	4	2	2	5	4	1	7	12	17	2	ZFYVE16	7	2	2	1	2	72212
BBL001640	5	5	3	2	3	6	3	6	9	17	3	ENC1	7	2	2	1	2	72212
BBL001641	2	3	1	1	2	3	1	5	8	36	0	HECTD4	7	2	1	0	2	72102
BBL001642	2	0	55	1	0	2	0	1	0	1	0	CLEC2B	4	1	1	0	1	41101
BBL001643	5	4	5	2	6	6	3	3	9	16	3	BTBD11	7	2	2	1	2	72212
BBL001644	12	6	2	2	4	3	4	4	10	13	2	AP2A2	7	2	2	1	2	72212
BBL001645	7	11	1	3	5	3	3	5	8	15	1	Papola	7	2	2	1	2	72212
BBL001646	16	11	2	1	1	1	2	4	13	11	0	ZNF280D	7	2	1	0	2	72102
BBL001647	16	12	7	2	8	2	3	4	4	4	0	DYNC1I2	7	2	1	0	2	72102
BBL001648	3	5	1	1	14	3	2	3	12	15	3	TGM1	7	2	2	1	2	72212
BBL001649	7	5	3	2	6	4	3	9	10	12	1	PPM1B	7	2	2	1	2	72212
BBL001650	2	1	0	0	48	10	0	0	1	0	0	unknown-conserved	4	1	0	0	1	41001
BBL001651	0	0	0	0	0	0	0	62	0	0	0	unknown-salamander	0	0	0	0	1	00001
BBL001652	0	0	0	0	0	0	0	62	0	0	0	Pfam:RVT_1	0	0	0	0	1	00001
BBL001653	0	0	0	0	0	0	0	62	0	0	0	unknown-salamander	0	0	0	0	1	00001
BBL001654	0	0	0	0	0	0	0	60	2	0	0	Pfam:RVT_1	0	0	0	0	2	00002
BBL001655	5	4	1	0	16	5	10	7	3	10	1	ABO	6	2	2	1	2	62212
BBL001656	0	0	0	0	0	0	0	0	2	60	0	Pfam:RVT_1	0	0	1	0	1	00101
BBL001657	0	0	0	0	0	0	0	0	1	61	0	unknown-salamander	0	0	1	0	1	00101
BBL001658	0	0	0	0	0	0	0	0	0	62	0	Pfam:RVT_1	0	0	1	0	0	00100
BBL001659	0	0	0	0	0	0	0	0	1	21	40	unknown-salamander	0	0	2	1	1	00211
BBL001660	3	3	3	2	3	4	2	4	12	23	2	KAT2A	7	2	2	1	2	72212
BBL001661	16	4	5	1	5	3	4	4	12	6	1	DDX19B	7	2	2	1	2	72212
BBL001662	3	3	3	2	5	2	2	5	13	22	1	F8	7	2	2	1	2	72212
BBL001663	8	7	4	4	6	4	2	4	12	8	2	RHOT1	7	2	2	1	2	72212
BBL001664	5	6	7	5	6	7	4	6	6	4	5	FZD1	7	2	2	1	2	72212
BBL001665	7	4	3	2	4	5	3	5	3	23	2	PDE6B	7	2	2	1	2	72212
BBL001666	2	5	4	2	3	2	2	5	8	27	1	RHPN2	7	2	2	1	2	72212
BBL001667	19	2	4	1	9	1	2	7	14	2	0	PUF60	7	2	1	0	2	72102
BBL001668	10	7	4	3	10	5	4	4	5	6	3	CHRNA2	7	2	2	1	2	72212
BBL001669	9	3	2	1	1	2	1	4	8	30	0	ATXN2	7	2	1	0	2	72102
BBL001670	8	5	3	3	5	7	4	6	8	8	4	HAS3	7	2	2	1	2	72212
BBL001671	19	18	2	2	6	2	1	3	2	5	1	RGS6	7	2	2	1	2	72212
BBL001672	2	2	3	2	7	7	4	9	10	12	3	IRS2	7	2	2	1	2	72212
BBL001673	6	4	4	3	7	4	2	4	16	9	2	CSNK2A1	7	2	2	1	2	72212
BBL001674	8	3	3	2	3	2	3	5	8	23	1	GART	7	2	2	1	2	72212
BBL001675	3	7	4	2	3	4	3	5	5	24	1	Sfmbt1	7	2	2	1	2	72212
BBL001676	7	4	7	3	7	2	1	7	6	15	2	IGF2BP1	7	2	2	1	2	72212
BBL001677	9	4	0	3	4	5	3	11	6	12	4	SLC22A8	6	2	2	1	2	62212
BBL001678	8	15	2	0	3	2	2	3	1	24	1	Espn	6	2	2	1	2	62212
BBL001679	4	4	10	2	3	3	3	5	13	13	1	RBL1	7	2	2	1	2	72212
BBL001680	11	13	4	1	7	2	2	5	9	6	1	PBRM1	7	2	2	1	2	72212
BBL001681	8	4	3	3	5	3	2	5	9	18	1	EFR3A	7	2	2	1	2	72212
BBL001682	4	1	2	1	3	1	1	4	9	34	1	LRRK2	7	2	2	1	2	72212
BBL001683	7	10	5	2	6	2	3	7	7	11	1	LDB2	7	2	2	1	2	72212
BBL001684	6	7	2	2	1	4	4	10	7	18	0	PRPF40A	7	2	1	0	2	72102
BBL001685	7	5	2	3	1	6	2	5	7	22	1	ADAMTSL1	7	2	2	1	2	72212
BBL001686	5	7	2	2	4	3	4	5	8	20	1	LMBR1	7	2	2	1	2	72212
BBL001687	8	6	7	2	5	3	2	6	9	12	1	AHCYL1	7	2	2	1	2	72212
BBL001688	7	4	5	2	3	4	2	7	8	17	2	FNIP1	7	2	2	1	2	72212
BBL001689	3	2	1	2	6	2	1	18	9	15	2	MEGF6	7	2	2	1	2	72212
BBL001690	4	4	2	1	5	4	3	4	8	25	1	HIP1R	7	2	2	1	2	72212
BBL001691	16	13	2	2	1	3	3	3	8	9	1	CYP4F3	7	2	2	1	2	72212
BBL001692	16	12	1	1	1	2	2	3	16	6	1	TACC2	7	2	2	1	2	72212
BBL001693	0	0	0	0	0	0	0	61	0	0	0	unknown-salamander	0	0	0	0	1	00001
BBL001694	0	0	0	0	0	59	0	0	2	0	0	unknown-conserved	1	1	0	0	1	11001
BBL001695	0	0	0	0	0	0	0	61	0	0	0	unknown-salamander	0	0	0	0	1	00001
BBL001696	0	0	0	0	0	0	0	0	0	61	0	Pfam:rve	0	0	1	0	0	00100
BBL001697	60	0	0	0	0	0	1	0	0	0	0	PSG4	2	1	0	0	0	21000
BBL001698	0	0	0	0	0	0	0	1	0	60	0	unknown-salamander	0	0	1	0	1	00101
BBL001699	0	0	53	0	8	0	0	0	0	0	0	otud4	2	0	0	0	0	20000
BBL001700	0	0	0	0	0	0	0	0	7	48	6	Pfam:RVT_1	0	0	2	1	1	00211
BBL001701	0	0	0	0	0	0	0	0	0	3	58	unknown-salamander	0	0	2	1	0	00210
BBL001702	0	0	0	0	0	0	0	0	0	2	59	unknown-salamander	0	0	2	1	0	00210
BBL001703	0	0	0	0	0	0	0	0	0	3	58	unknown-salamander	0	0	2	1	0	00210
BBL001704	0	0	0	0	0	0	0	0	0	0	61	unknown-salamander	0	0	1	1	0	00110
BBL001705	7	5	4	3	5	5	3	4	12	10	2	SERINC2	7	2	2	1	2	72212
BBL001706	6	5	4	2	6	2	4	5	4	19	3	TSGA10	7	2	2	1	2	72212
BBL001707	6	13	3	2	1	3	3	7	7	13	2	Tbc1d24	7	2	2	1	2	72212
BBL001708	11	9	8	3	5	3	2	7	9	3	0	PPP1CC	7	2	1	0	2	72102
BBL001709	6	8	2	2	6	4	2	6	9	13	2	ARHGAP44	7	2	2	1	2	72212
BBL001710	6	7	4	2	4	2	1	10	7	16	1	ENOX2	7	2	2	1	2	72212
BBL001711	14	4	4	2	5	1	1	3	20	6	0	LIMS2	7	2	1	0	2	72102
BBL001712	12	6	5	3	4	5	5	5	3	10	2	DPP6	7	2	2	1	2	72212
BBL001713	12	5	6	2	4	2	2	3	3	18	3	NELL2	7	2	2	1	2	72212
BBL001714	3	8	8	5	16	3	5	0	11	1	0	HIST2H3A	7	2	1	0	1	72101
BBL001715	8	4	3	3	9	5	4	6	5	13	0	PTH1R	7	2	1	0	2	72102
BBL001716	7	5	2	3	5	4	2	11	9	10	2	PELI3	7	2	2	1	2	72212
BBL001717	10	9	2	2	5	4	2	3	8	13	2	PDE8A	7	2	2	1	2	72212
BBL001718	9	3	2	2	6	4	3	9	13	7	2	FILIP1L	7	2	2	1	2	72212
BBL001719	7	3	2	2	8	4	3	10	7	11	3	SLC34A2	7	2	2	1	2	72212
BBL001720	3	1	7	1	4	3	2	4	14	20	1	PHF20	7	2	2	1	2	72212
BBL001721	12	4	3	2	5	4	2	10	10	8	0	OSBP2	7	2	1	0	2	72102
BBL001722	9	3	3	3	5	6	4	3	10	14	0	PIP4K2A	7	2	1	0	2	72102
BBL001723	6	11	4	1	4	4	3	8	10	9	0	Tbc1d14	7	2	1	0	2	72102
BBL001724	9	4	5	1	5	1	3	7	6	17	2	EXOC7	7	2	2	1	2	72212
BBL001725	6	9	2	1	6	2	1	7	18	8	0	POU2F1	7	2	1	0	2	72102
BBL001726	6	5	4	2	4	4	4	8	12	9	2	BCL11A	7	2	2	1	2	72212
BBL001727	9	4	4	3	6	6	3	9	4	11	1	HNF4A	7	2	2	1	2	72212
BBL001728	8	7	4	1	2	2	2	4	7	22	1	USP19	7	2	2	1	2	72212
BBL001729	14	10	5	2	4	2	4	6	2	11	0	DPF3	7	2	1	0	2	72102
BBL001730	6	7	3	2	4	2	3	6	3	23	1	SYN3	7	2	2	1	2	72212
BBL001731	9	6	3	2	5	4	3	5	5	17	1	BMPR1B	7	2	2	1	2	72212
BBL001732	8	9	4	2	2	4	2	9	9	9	2	TMCC2	7	2	2	1	2	72212
BBL001733	6	3	3	3	4	3	1	10	14	12	1	USP31	7	2	2	1	2	72212
BBL001734	8	9	5	1	5	2	2	5	5	18	0	Ubtf	7	2	1	0	2	72102
BBL001735	1	1	3	1	5	2	1	8	15	21	2	ST14	7	2	2	1	2	72212
BBL001736	0	0	0	0	0	0	0	60	0	0	0	Pfam:Exo_endo_phos	0	0	0	0	1	00001
BBL001737	0	0	0	0	0	0	0	0	4	56	0	Pfam:RVT_1	0	0	1	0	1	00101
BBL001738	0	0	0	0	0	0	0	60	0	0	0	Pfam:RVT_1	0	0	0	0	1	00001
BBL001739	0	0	0	0	0	0	0	60	0	0	0	unknown-salamander	0	0	0	0	1	00001
BBL001740	0	0	0	0	0	0	0	34	1	25	0	unknown-salamander	0	0	1	0	2	00102
BBL001741	0	0	0	0	0	0	0	0	0	60	0	unknown-salamander	0	0	1	0	0	00100
BBL001742	0	0	1	0	58	0	0	0	0	1	0	HTRA2	2	0	1	0	0	20100
BBL001743	59	1	0	0	0	0	0	0	0	0	0	MAGEA4	2	0	0	0	0	20000
BBL001744	0	0	0	0	0	0	0	0	0	60	0	Pfam:RVT_1	0	0	1	0	0	00100
BBL001745	0	0	0	0	0	0	0	0	0	0	60	unknown-salamander	0	0	1	1	0	00110
BBL001746	0	0	0	0	0	0	0	0	0	11	49	unknown-salamander	0	0	2	1	0	00210
BBL001747	3	4	2	3	3	4	2	8	21	8	1	ADIPOR1	7	2	2	1	2	72212
BBL001748	16	4	0	39	0	0	0	0	0	0	0	ZKSCAN7	3	0	0	0	0	30000
BBL001749	5	5	6	2	6	5	3	3	2	19	3	THSD7A	7	2	2	1	2	72212
BBL001750	9	12	3	2	8	2	1	4	16	1	1	Eif5a	7	2	2	1	2	72212
BBL001751	8	7	3	2	3	3	2	6	12	11	2	GAK	7	2	2	1	2	72212
BBL001752	8	5	3	2	6	4	2	12	4	11	2	MTSS1	7	2	2	1	2	72212
BBL001753	4	7	6	2	3	3	3	11	6	13	1	FAM126A	7	2	2	1	2	72212
BBL001754	7	4	2	2	3	3	2	11	14	9	2	USP44	7	2	2	1	2	72212
BBL001755	9	7	3	3	3	4	3	6	5	13	3	LGR5	7	2	2	1	2	72212
BBL001756	1	2	3	1	3	1	1	4	7	35	1	YEATS2	7	2	2	1	2	72212
BBL001757	1	1	2	1	2	1	1	3	7	38	2	pdcd11	7	2	2	1	2	72212
BBL001758	5	3	2	2	6	5	4	6	4	19	3	DSCAM	7	2	2	1	2	72212
BBL001759	15	6	5	2	8	4	3	5	10	1	0	PRKACB	7	2	1	0	2	72102
BBL001760	7	4	2	3	6	5	3	14	13	2	0	h3f3b.1	7	2	1	0	2	72102
BBL001761	12	7	4	2	4	4	3	2	8	12	1	PSEN2	7	2	2	1	2	72212
BBL001762	8	4	3	2	7	2	3	3	9	17	1	MTHFD1L	7	2	2	1	2	72212
BBL001763	9	4	3	2	3	3	2	10	9	13	1	SEC14L1	7	2	2	1	2	72212
BBL001764	5	5	4	5	11	3	3	4	5	11	3	WBSCR17	7	2	2	1	2	72212
BBL001765	10	6	3	1	4	3	1	7	8	14	2	SLC44A3	7	2	2	1	2	72212
BBL001766	10	7	2	2	3	4	2	9	9	10	1	SAMD4B	7	2	2	1	2	72212
BBL001767	4	3	3	1	2	3	1	3	14	25	0	REV3L	7	2	1	0	2	72102
BBL001768	4	4	3	2	3	2	2	8	10	21	0	SH3TC2	7	2	1	0	2	72102
BBL001769	6	5	4	2	3	2	3	4	11	18	1	GLB1	7	2	2	1	2	72212
BBL001770	19	6	2	3	3	4	2	5	7	6	2	NUMB	7	2	2	1	2	72212
BBL001771	8	6	4	1	7	2	1	4	5	19	2	RC3H1	7	2	2	1	2	72212
BBL001772	7	5	2	1	2	3	3	5	16	13	2	ALDH1L1	7	2	2	1	2	72212
BBL001773	5	5	1	1	2	2	1	4	4	34	0	TRRAP	7	2	1	0	2	72102
BBL001774	10	9	4	1	3	4	1	10	10	6	1	Akap2	7	2	2	1	2	72212
BBL001775	8	5	4	1	3	6	2	9	2	16	3	SLC24A2	7	2	2	1	2	72212
BBL001776	0	0	0	0	0	8	0	9	13	29	0	unknown-conserved	1	1	1	0	2	11102
BBL001777	0	0	0	0	0	0	0	59	0	0	0	unknown-salamander	0	0	0	0	1	00001
BBL001778	0	0	0	0	0	0	0	57	2	0	0	Pfam:GIY-YIG	0	0	0	0	2	00002
BBL001779	0	0	0	0	0	0	0	1	0	58	0	Pfam:RVT_1	0	0	1	0	1	00101
BBL001780	0	0	0	0	0	0	0	0	0	59	0	Pfam:Transposase_22	0	0	1	0	0	00100
BBL001781	0	0	0	0	0	0	0	4	0	55	0	Pfam:Exo_endo_phos	0	0	1	0	1	00101
BBL001782	0	0	0	0	0	0	0	0	1	48	10	unknown-salamander	0	0	2	1	1	00211
BBL001783	0	0	0	0	0	0	0	0	0	36	23	unknown-salamander	0	0	2	1	0	00210
BBL001784	13	7	5	2	5	4	1	5	12	2	2	LDHB	7	2	2	1	2	72212
BBL001785	4	7	3	2	2	4	2	4	9	19	2	SMURF2	7	2	2	1	2	72212
BBL001786	7	4	4	2	4	3	3	8	12	9	2	2002-09-01	7	2	2	1	2	72212
BBL001787	8	5	4	2	8	6	2	11	4	5	3	LRRC4C	7	2	2	1	2	72212
BBL001788	9	3	3	2	4	4	2	3	6	20	2	ABCG1	7	2	2	1	2	72212
BBL001789	9	6	5	2	3	4	4	7	10	7	1	CLK2	7	2	2	1	2	72212
BBL001790	10	9	3	1	6	2	1	3	12	9	2	SLMAP	7	2	2	1	2	72212
BBL001791	3	5	2	2	5	3	3	6	4	23	2	OTUD7A	7	2	2	1	2	72212
BBL001792	6	3	3	3	4	5	5	9	8	11	1	CNDP2	7	2	2	1	2	72212
BBL001793	5	7	3	2	5	5	3	8	13	5	2	ACSL3	7	2	2	1	2	72212
BBL001794	12	4	4	2	3	2	3	9	12	7	0	SYNRG	7	2	1	0	2	72102
BBL001795	6	2	3	2	6	6	3	5	7	17	1	PPP2R3A	7	2	2	1	2	72212
BBL001796	4	5	4	2	2	3	4	5	12	14	3	ACOX2	7	2	2	1	2	72212
BBL001797	5	4	1	1	5	4	4	7	12	13	2	AP1G2	7	2	2	1	2	72212
BBL001798	9	6	6	2	2	1	1	3	6	20	2	MLLT4	7	2	2	1	2	72212
BBL001799	9	4	2	2	5	3	2	5	8	15	3	CRB1	7	2	2	1	2	72212
BBL001800	5	3	2	2	5	6	2	10	5	16	2	KIF26B	7	2	2	1	2	72212
BBL001801	13	8	1	1	6	2	3	8	5	9	2	ARHGAP22	7	2	2	1	2	72212
BBL001802	2	3	2	1	2	3	2	8	13	21	1	CASZ1	7	2	2	1	2	72212
BBL001803	9	6	4	2	5	4	2	6	13	7	0	NR2C2	7	2	1	0	2	72102
BBL001804	3	3	7	2	3	3	3	3	8	21	2	SLC25A12	7	2	2	1	2	72212
BBL001805	3	4	2	2	3	1	1	2	18	21	1	VPS13D	7	2	2	1	2	72212
BBL001806	5	3	1	1	3	2	2	8	26	7	0	RBM25	7	2	1	0	2	72102
BBL001807	0	0	0	0	0	0	0	57	1	0	0	unknown-salamander	0	0	0	0	2	00002
BBL001808	0	0	0	0	0	0	0	58	0	0	0	Pfam:Chromo	0	0	0	0	1	00001
BBL001809	0	0	0	0	0	0	0	58	0	0	0	Pfam:RVT_1	0	0	0	0	1	00001
BBL001810	0	0	0	0	0	0	0	0	0	58	0	unknown-salamander	0	0	1	0	0	00100
BBL001811	0	0	0	0	0	0	0	0	2	56	0	Pfam:RVT_1	0	0	1	0	1	00101
BBL001812	0	0	0	0	0	0	0	0	0	58	0	Pfam:zf-CCHC	0	0	1	0	0	00100
BBL001813	0	0	0	0	0	0	0	0	0	58	0	Pfam:RVT_1	0	0	1	0	0	00100
BBL001814	0	0	0	0	0	0	0	0	0	58	0	Pfam:RVT_1	0	0	1	0	0	00100
BBL001815	0	0	0	0	0	0	0	0	1	0	57	unknown-salamander	0	0	1	1	1	00111
BBL001816	0	0	0	0	0	0	0	0	0	58	0	Pfam:RVT_1	0	0	1	0	0	00100
BBL001817	0	0	0	0	0	0	0	0	0	58	0	Pfam:RVT_1	0	0	1	0	0	00100
BBL001818	0	0	0	0	0	58	0	0	0	0	0	unknown-conserved	1	1	0	0	0	11000
BBL001819	21	3	4	1	0	2	2	3	16	3	2	CIRBP	6	2	2	1	2	62212
BBL001820	6	6	4	2	2	3	2	6	11	15	0	Atp9a	7	2	1	0	2	72102
BBL001821	12	4	1	1	2	2	2	6	18	7	2	CFLAR	7	2	2	1	2	72212
BBL001822	5	4	3	2	4	3	4	4	11	16	1	DDHD2	7	2	2	1	2	72212
BBL001823	2	3	3	1	0	2	1	16	15	13	1	THRAP3	6	2	2	1	2	62212
BBL001824	5	5	2	3	5	1	2	8	13	13	0	far1	7	2	1	0	2	72102
BBL001825	3	4	2	2	3	2	2	3	6	28	2	EDEM3	7	2	2	1	2	72212
BBL001826	5	8	4	2	4	4	2	7	7	12	2	FAM160A2	7	2	2	1	2	72212
BBL001827	9	7	2	2	4	4	2	4	9	12	2	AGPAT3	7	2	2	1	2	72212
BBL001828	5	5	3	2	2	3	2	7	7	20	1	RNF19B	7	2	2	1	2	72212
BBL001829	5	4	4	3	8	6	5	6	5	9	2	slc5a5	7	2	2	1	2	72212
BBL001830	6	1	2	2	2	3	3	11	11	15	1	SAMD9	7	2	2	1	2	72212
BBL001831	11	4	4	1	9	4	3	5	1	13	2	PAX3	7	2	2	1	2	72212
BBL001832	8	5	5	2	5	3	2	3	10	12	2	USP33	7	2	2	1	2	72212
BBL001833	8	7	3	1	3	4	3	7	13	7	1	LIMK1	7	2	2	1	2	72212
BBL001834	7	10	5	2	5	4	2	4	10	6	2	ACVR1	7	2	2	1	2	72212
BBL001835	4	4	2	2	7	3	4	8	10	12	1	TMEM184B	7	2	2	1	2	72212
BBL001836	8	2	3	4	5	4	2	5	7	14	3	ANGPT2	7	2	2	1	2	72212
BBL001837	7	6	4	2	5	4	2	9	5	11	2	KIAA1324	7	2	2	1	2	72212
BBL001838	14	6	1	4	8	4	3	4	2	8	3	piwil2	7	2	2	1	2	72212
BBL001839	3	3	3	2	5	2	2	2	7	27	1	ACOT11	7	2	2	1	2	72212
BBL001840	5	5	4	3	9	6	3	1	3	17	1	SLC17A6	7	2	2	1	2	72212
BBL001841	13	7	3	3	5	4	2	4	7	7	2	EZH2	7	2	2	1	2	72212
BBL001842	7	5	2	2	4	1	1	3	14	16	2	MGA	7	2	2	1	2	72212
BBL001843	9	6	2	2	5	2	2	8	2	19	0	RALGDS	7	2	1	0	2	72102
BBL001844	5	6	5	2	4	4	3	4	10	12	2	AATK	7	2	2	1	2	72212
BBL001845	12	8	3	1	6	2	2	5	7	10	1	FN1	7	2	2	1	2	72212
BBL001846	32	2	0	1	3	2	2	5	6	3	1	CNOT3	6	2	2	1	2	62212
BBL001847	4	7	1	1	8	3	2	6	16	7	2	Pld1	7	2	2	1	2	72212
BBL001848	3	7	2	2	2	1	4	8	4	24	0	Cspp1	7	2	1	0	2	72102
BBL001849	17	9	4	1	4	2	1	5	5	7	2	ZMYND8	7	2	2	1	2	72212
BBL001850	3	3	5	1	2	3	3	10	10	15	2	GFPT1	7	2	2	1	2	72212
BBL001851	3	1	5	1	5	2	1	6	7	23	3	ahr1a	7	2	2	1	2	72212
BBL001852	0	0	0	0	0	0	0	57	0	0	0	Pfam:RVT_1	0	0	0	0	1	00001
BBL001853	0	0	0	0	0	0	0	0	3	53	1	Pfam:Transposase_22	0	0	2	1	1	00211
BBL001854	0	0	0	0	0	0	0	56	1	0	0	Pfam:gag-asp_proteas	0	0	0	0	2	00002
BBL001855	0	0	0	0	0	0	0	57	0	0	0	unknown-salamander	0	0	0	0	1	00001
BBL001856	0	0	0	0	0	0	0	0	0	55	2	Pfam:zf-RVT	0	0	2	1	0	00210
BBL001857	0	0	0	0	0	0	0	0	57	0	0	Pfam:RVT_1	0	0	0	0	1	00001
BBL001858	0	0	0	0	0	0	0	0	0	57	0	Pfam:RVT_1	0	0	1	0	0	00100
BBL001859	0	0	0	0	0	0	0	0	0	57	0	Pfam:Exo_endo_phos_2	0	0	1	0	0	00100
BBL001860	0	0	0	0	0	0	0	0	0	57	0	Pfam:zf-H2C2	0	0	1	0	0	00100
BBL001861	0	0	0	0	0	0	0	0	0	57	0	unknown-salamander	0	0	1	0	0	00100
BBL001862	0	0	0	0	0	0	0	0	0	57	0	Pfam:Phage_int_SAM_4	0	0	1	0	0	00100
BBL001863	0	0	0	0	0	0	0	0	0	44	13	unknown-salamander	0	0	2	1	0	00210
BBL001864	0	0	0	0	0	0	0	0	0	9	48	unknown-salamander	0	0	2	1	0	00210
BBL001865	13	7	4	2	3	2	4	7	5	8	1	PRKAR1A	7	2	2	1	2	72212
BBL001866	11	6	5	1	8	2	1	5	5	11	1	CADM1	7	2	2	1	2	72212
BBL001867	6	4	3	3	2	6	2	8	4	15	3	KCNS1	7	2	2	1	2	72212
BBL001868	6	5	4	2	4	4	2	8	8	11	2	AXIN2	7	2	2	1	2	72212
BBL001869	14	3	3	1	1	2	2	2	19	8	1	CDK11A	7	2	2	1	2	72212
BBL001870	5	2	2	3	6	3	3	5	3	22	2	GRID2	7	2	2	1	2	72212
BBL001871	5	4	7	2	8	2	1	5	7	12	3	SDK2	7	2	2	1	2	72212
BBL001872	9	6	3	1	2	2	3	5	14	10	1	DEPDC5	7	2	2	1	2	72212
BBL001873	14	10	1	2	2	2	1	5	9	9	1	NR1H3	7	2	2	1	2	72212
BBL001874	4	4	3	1	3	2	1	13	17	8	0	PACSIN3	7	2	1	0	2	72102
BBL001875	13	5	3	2	2	4	3	5	16	2	1	CAP1	7	2	2	1	2	72212
BBL001876	6	6	2	2	7	4	1	6	6	14	2	TTBK2	7	2	2	1	2	72212
BBL001877	2	2	5	3	3	2	1	6	5	26	1	PLEKHH1	7	2	2	1	2	72212
BBL001878	52	1	0	0	0	1	1	1	0	0	0	HLA-DQB2	4	2	0	0	1	42001
BBL001879	1	2	4	1	2	3	3	20	13	6	1	ATP6V1A	7	2	2	1	2	72212
BBL001880	5	2	6	3	3	5	4	7	8	13	0	NT5DC2	7	2	1	0	2	72102
BBL001881	4	4	3	1	4	4	3	4	9	20	0	unk	7	2	1	0	2	72102
BBL001882	4	4	5	2	4	3	3	4	9	17	1	NMT1	7	2	2	1	2	72212
BBL001883	5	4	2	2	7	3	6	6	12	9	0	VWA5A	7	2	1	0	2	72102
BBL001884	10	3	12	1	0	1	0	9	5	14	1	TRBC2	5	1	2	1	2	51212
BBL001885	11	9	2	1	3	4	4	6	10	5	1	ARR3	7	2	2	1	2	72212
BBL001886	13	7	1	1	5	2	1	5	8	12	1	TNIP1	7	2	2	1	2	72212
BBL001887	3	3	4	1	1	1	3	9	1	29	1	UNC80	7	2	2	1	2	72212
BBL001888	9	2	1	1	2	1	0	5	5	28	2	PTPN20	6	1	2	1	2	61212
BBL001889	2	5	1	2	4	4	3	7	8	18	2	Fam171a1	7	2	2	1	2	72212
BBL001890	11	5	1	2	4	2	2	7	9	12	1	PDE4DIP	7	2	2	1	2	72212
BBL001891	3	7	2	1	1	2	2	3	7	27	1	Phc1	7	2	2	1	2	72212
BBL001892	0	0	0	0	0	0	0	56	0	0	0	Pfam:gag-asp_proteas	0	0	0	0	1	00001
BBL001893	0	0	0	0	0	0	0	56	0	0	0	unknown-salamander	0	0	0	0	1	00001
BBL001894	0	0	0	0	0	0	0	1	0	55	0	unknown-salamander	0	0	1	0	1	00101
BBL001895	0	0	0	0	0	0	0	0	0	56	0	Pfam:zf-CCHC	0	0	1	0	0	00100
BBL001896	0	0	0	0	0	0	0	3	1	52	0	Pfam:RVT_1	0	0	1	0	2	00102
BBL001897	0	0	0	0	0	0	0	1	47	3	5	Pfam:Phage_int_SAM_4	0	0	2	1	2	00212
BBL001898	0	0	0	0	0	0	0	0	1	54	1	unknown-salamander	0	0	2	1	1	00211
BBL001899	0	0	0	0	0	0	0	0	0	56	0	unknown-salamander	0	0	1	0	0	00100
BBL001900	0	0	0	0	0	0	0	0	1	55	0	unknown-salamander	0	0	1	0	1	00101
BBL001901	0	0	0	0	0	0	0	0	0	56	0	unknown-salamander	0	0	1	0	0	00100
BBL001902	0	0	0	0	0	0	0	0	0	55	1	unknown-salamander	0	0	2	1	0	00210
BBL001903	0	0	0	0	0	0	1	0	0	55	0	unknown-conserved	1	1	1	0	0	11100
BBL001904	0	0	0	0	0	0	0	0	0	56	0	Pfam:RVT_1	0	0	1	0	0	00100
BBL001905	0	0	0	0	0	0	0	0	0	48	8	unknown-salamander	0	0	2	1	0	00210
BBL001906	0	0	0	0	0	0	0	0	0	0	56	unknown-salamander	0	0	1	1	0	00110
BBL001907	7	3	2	2	5	4	3	8	9	10	2	xirp1	7	2	2	1	2	72212
BBL001908	13	7	3	1	3	2	1	9	10	4	2	GAPVD1	7	2	2	1	2	72212
BBL001909	6	7	3	1	3	2	1	3	11	17	1	TFRC	7	2	2	1	2	72212
BBL001910	1	2	1	1	3	3	2	7	15	20	0	COL7A1	7	2	1	0	2	72102
BBL001911	4	5	1	1	3	2	1	8	17	12	1	CCSER2	7	2	2	1	2	72212
BBL001912	8	6	3	3	4	4	3	7	6	11	0	MGAT4B	7	2	1	0	2	72102
BBL001913	2	2	5	3	5	1	1	11	9	14	2	hspg2	7	2	2	1	2	72212
BBL001914	4	6	2	3	6	3	3	4	7	15	2	LATS1	7	2	2	1	2	72212
BBL001915	6	3	3	3	6	8	4	3	7	9	3	BMP7	7	2	2	1	2	72212
BBL001916	9	6	8	2	6	4	3	1	5	9	2	THRB	7	2	2	1	2	72212
BBL001917	7	3	4	2	2	2	2	6	8	17	2	SHKBP1	7	2	2	1	2	72212
BBL001918	1	1	2	1	4	3	3	8	12	19	1	unknown-conserved	7	2	2	1	2	72212
BBL001919	21	6	2	2	2	3	2	5	2	9	1	CRHR1	7	2	2	1	2	72212
BBL001920	9	5	5	1	3	2	2	5	7	16	0	DCTN1	7	2	1	0	2	72102
BBL001921	4	2	1	1	4	4	1	5	7	25	1	zak	7	2	2	1	2	72212
BBL001922	6	2	1	1	1	2	2	6	11	22	1	DUOX1	7	2	2	1	2	72212
BBL001923	4	7	3	2	4	2	4	6	8	13	2	GALNT13	7	2	2	1	2	72212
BBL001924	4	2	0	3	4	4	3	11	10	11	3	MMP17	6	2	2	1	2	62212
BBL001925	13	4	1	1	1	7	4	6	7	9	2	ACHE	7	2	2	1	2	72212
BBL001926	5	5	3	3	3	4	2	4	3	21	2	HGF	7	2	2	1	2	72212
BBL001927	3	3	2	2	2	4	2	2	3	32	0	ANKFN1	7	2	1	0	2	72102
BBL001928	17	17	4	4	1	1	1	3	4	3	0	Acsm5	7	2	1	0	2	72102
BBL001929	7	2	10	2	11	6	4	2	2	9	0	HBG2	7	2	1	0	2	72102
BBL001930	20	2	0	1	2	2	1	1	23	3	0	NDRG2	6	2	1	0	2	62102
BBL001931	6	6	4	1	5	4	3	6	3	15	2	SGSM1	7	2	2	1	2	72212
BBL001932	9	4	3	2	8	7	3	2	4	13	0	PDE11A	7	2	1	0	2	72102
BBL001933	4	3	4	1	5	4	4	3	12	12	3	CAPN5	7	2	2	1	2	72212
BBL001934	0	0	2	1	4	4	1	14	11	16	2	unknown-conserved	5	2	2	1	2	52212
BBL001935	3	2	6	1	2	2	4	3	14	17	1	mdn1	7	2	2	1	2	72212
BBL001936	1	2	1	1	2	2	1	2	26	17	0	gbf1	7	2	1	0	2	72102
BBL001937	5	5	1	1	4	2	2	4	8	21	2	ANO10	7	2	2	1	2	72212
BBL001938	7	8	5	2	3	1	1	3	8	17	0	BCAS3	7	2	1	0	2	72102
BBL001939	2	3	5	1	4	2	1	1	10	26	0	ARHGEF11	7	2	1	0	2	72102
BBL001940	5	3	5	2	2	1	2	5	10	20	0	UBR3	7	2	1	0	2	72102
BBL001941	10	4	6	4	3	4	3	3	7	10	1	fads2	7	2	2	1	2	72212
BBL001942	5	1	2	1	2	0	0	1	5	37	1	CHD1L	5	0	2	1	2	50212
BBL001943	6	4	0	1	35	0	0	6	1	2	0	unknown-conserved	4	0	1	0	2	40102
BBL001944	0	0	0	0	0	0	0	55	0	0	0	Pfam:RVT_1	0	0	0	0	1	00001
BBL001945	0	0	0	0	0	0	0	55	0	0	0	Pfam:RVT_1	0	0	0	0	1	00001
BBL001946	0	0	0	0	0	0	0	55	0	0	0	unknown-salamander	0	0	0	0	1	00001
BBL001947	0	0	0	0	0	0	0	55	0	0	0	unknown-salamander	0	0	0	0	1	00001
BBL001948	0	0	0	0	0	0	0	1	0	53	1	unknown-salamander	0	0	2	1	1	00211
BBL001949	0	0	0	0	0	0	0	0	0	55	0	Pfam:zf-H2C2	0	0	1	0	0	00100
BBL001950	0	0	0	0	55	0	0	0	0	0	0	unknown-conserved	1	0	0	0	0	10000
BBL001951	0	54	1	0	0	0	0	0	0	0	0	Mup9	2	0	0	0	0	20000
BBL001952	0	0	0	0	0	0	0	0	0	53	2	unknown-salamander	0	0	2	1	0	00210
BBL001953	0	0	0	0	0	0	0	0	0	53	2	unknown-salamander	0	0	2	1	0	00210
BBL001954	0	0	0	0	0	0	0	0	0	55	0	Pfam:RVT_1	0	0	1	0	0	00100
BBL001955	0	0	0	0	0	0	0	0	3	49	3	unknown-salamander	0	0	2	1	1	00211
BBL001956	0	0	0	0	0	0	0	0	0	55	0	unknown-salamander	0	0	1	0	0	00100
BBL001957	0	0	0	0	0	0	0	0	0	55	0	Pfam:rve	0	0	1	0	0	00100
BBL001958	0	0	0	0	0	0	0	0	0	0	55	unknown-salamander	0	0	1	1	0	00110
BBL001959	4	5	6	3	6	4	3	6	9	8	0	TPH2	7	2	1	0	2	72102
BBL001960	7	5	5	2	2	3	5	5	10	10	0	RSBN1	7	2	1	0	2	72102
BBL001961	4	2	5	2	3	4	3	3	14	12	2	STT3B	7	2	2	1	2	72212
BBL001962	6	6	4	2	2	2	3	11	7	10	1	ACAD11	7	2	2	1	2	72212
BBL001963	11	10	2	1	3	2	4	5	14	1	1	Gnas	7	2	2	1	2	72212
BBL001964	6	4	3	2	5	4	3	7	5	14	1	TBX5	7	2	2	1	2	72212
BBL001965	4	3	1	2	2	2	3	7	22	7	1	SEPHS1	7	2	2	1	2	72212
BBL001966	8	4	9	2	4	4	3	9	5	4	2	PRKAG1	7	2	2	1	2	72212
BBL001967	7	2	3	2	3	3	3	3	7	19	2	RNF145	7	2	2	1	2	72212
BBL001968	6	5	2	3	6	5	3	3	8	10	3	CHRM3	7	2	2	1	2	72212
BBL001969	4	4	2	2	1	3	3	10	10	14	1	ENTPD4	7	2	2	1	2	72212
BBL001970	1	3	1	2	1	1	1	4	5	34	1	GEMIN5	7	2	2	1	2	72212
BBL001971	5	2	2	2	5	2	2	2	7	24	1	ATRNL1	7	2	2	1	2	72212
BBL001972	8	6	2	2	5	6	3	4	3	12	3	SV2B	7	2	2	1	2	72212
BBL001973	3	3	2	3	5	2	2	5	8	18	3	RETSAT	7	2	2	1	2	72212
BBL001974	6	5	2	2	6	4	2	6	3	16	2	SLC24A4	7	2	2	1	2	72212
BBL001975	7	6	4	3	6	6	2	5	7	5	3	TSHZ2	7	2	2	1	2	72212
BBL001976	5	7	1	1	7	4	1	6	5	16	1	RGS12	7	2	2	1	2	72212
BBL001977	5	3	2	1	2	2	4	10	2	21	2	TTLL7	7	2	2	1	2	72212
BBL001978	4	3	2	1	2	2	1	4	18	15	2	USP7	7	2	2	1	2	72212
BBL001979	31	1	1	1	17	2	0	0	0	1	0	HLA-DPB1	6	1	1	0	0	61100
BBL001980	12	3	3	2	4	3	1	8	7	9	2	CCDC144A	7	2	2	1	2	72212
BBL001981	6	3	3	2	3	4	3	6	5	18	1	AP3B2	7	2	2	1	2	72212
BBL001982	4	3	5	2	5	4	3	3	12	11	2	GTPBP2	7	2	2	1	2	72212
BBL001983	2	3	1	2	4	4	1	9	9	17	2	ABCD2	7	2	2	1	2	72212
BBL001984	3	5	1	1	3	4	3	5	5	22	2	KEAP1	7	2	2	1	2	72212
BBL001985	4	5	2	2	1	4	2	6	16	10	2	ZHX1	7	2	2	1	2	72212
BBL001986	5	3	5	2	4	4	2	5	7	16	1	IDH1	7	2	2	1	2	72212
BBL001987	33	1	0	0	1	1	1	2	12	2	1	HLA-DQA1	5	2	2	1	2	52212
BBL001988	5	8	4	1	5	2	3	7	4	14	1	RTKN2	7	2	2	1	2	72212
BBL001989	8	4	2	3	3	3	3	5	10	11	2	TKT	7	2	2	1	2	72212
BBL001990	2	4	2	1	3	2	1	13	4	20	2	TPX2	7	2	2	1	2	72212
BBL001991	6	5	8	2	3	2	2	3	6	16	1	BTRC	7	2	2	1	2	72212
BBL001992	8	4	3	2	2	3	2	12	7	8	3	RIC8B	7	2	2	1	2	72212
BBL001993	28	3	1	1	1	2	1	4	8	4	1	PRPF31	7	2	2	1	2	72212
BBL001994	15	4	3	1	4	1	2	6	6	11	1	KANSL1	7	2	2	1	2	72212
BBL001995	4	2	2	1	1	2	2	3	18	18	1	TRAPPC8	7	2	2	1	2	72212
BBL001996	13	6	1	1	3	1	2	7	12	8	0	LIMCH1	7	2	1	0	2	72102
BBL001997	0	0	0	0	0	0	0	0	1	53	0	Pfam:RVT_1	0	0	1	0	1	00101
BBL001998	0	0	0	0	0	0	0	53	1	0	0	unknown-salamander	0	0	0	0	2	00002
[truncated: 116,206 more rows]

## Sheet: Annotated OrthoMCL P.waltl
Orthogroup	hsa	mmu	gga	aca	dre	xla	xtr	ame	nvi	pwaT	pwaG	annotation	vertebrate	frog	pwa	pwaG	nvi/ame	code		class	code	count
BBL000002	0	0	0	3	14	4	13	922	12	212	0	BX649198.1	4	2	1	0	2	42102		core-vertebrate	72NNN	8108
BBL000008	268	101	2	393	35	0	53	11	11	7	35	ZNF43	6	1	2	1	2	61212		core-vertebrate + pwaG	72N1N	5354
BBL000009	2	147	1	45	77	217	389	6	5	14	10	unknown-conserved	7	2	2	1	2	72212		core-vertebrate + pwaT - pwaG	7210N	2754
BBL000016	105	72	58	70	86	82	29	22	30	78	50	unknown-conserved	7	2	2	1	2	72212		core-vertebrate + ame/nvi - pwa	7200[1-2]	0
BBL000029	0	0	0	0	0	538	0	0	0	2	0	unknown-conserved	1	1	1	0	0	11100		core-vertebrate - ame/nvi/pwa	72000	0
BBL000031	0	0	0	0	0	0	0	0	0	527	1	Pfam:RVT_1	0	0	2	1	0	00210
BBL000033	37	29	43	13	41	29	22	50	108	126	23	MYH11	7	2	2	1	2	72212		all-vertebrate	10NNN|2[0-1]NNN|[3-7]NNNN	17198
BBL000036	47	36	18	23	26	20	24	56	63	169	29	DNAH10	7	2	2	1	2	72212		all-vertebrate + pwaG	10N1N|2[0-1]N1N|[3-7]NN1N	8754
BBL000044	0	0	0	0	0	0	0	0	0	469	1	Pfam:Transposase_22	0	0	2	1	0	00210		all-vertebrate + pwaT - pwaG	1010N|2[0-1]10N|[3-7]N10N	8444
BBL000053	0	0	0	63	4	0	0	308	56	8	0	CR388166.2	2	0	1	0	2	20102		all-vertebrate + ame/nvi - pwa	10N0[1-2]|2[0-1]N0[1-2]|[3-7]N00[1-2]	0
BBL000056	43	31	24	11	23	14	12	37	50	172	12	ABCC12	7	2	2	1	2	72212		all-vertebrate - ame/nvi/pwa	10000|2[0-1]000|[3-7]N000	0
BBL000058	28	22	14	6	17	13	9	57	86	156	10	OBSL1	7	2	2	1	2	72212
BBL000065	0	0	0	0	0	0	0	4	1	387	3	Pfam:Exo_endo_phos	0	0	2	1	2	00212		amphibian	11NNN|22NNN	1130
BBL000067	38	29	23	15	38	25	19	36	36	119	14	SLC6A2	7	2	2	1	2	72212		amphibian + pwaG	11N1N|22N1N	337
BBL000068	46	36	27	14	37	25	17	30	42	102	14	EPHA5	7	2	2	1	2	72212		amphibian + pwaT - pwaG	1110N|2210N	793
BBL000069	74	39	20	8	34	15	11	32	16	125	6	CACNA1C	7	2	2	1	2	72212		amphibian + ame/nvi - pwa	1100[1-2]|2200[1-2]	0
BBL000074	27	27	21	13	21	22	17	56	44	110	13	ADAMTS20	7	2	2	1	2	72212		amphibian - ame/nvi/pwa	11000|22000	0
BBL000078	28	17	16	10	30	25	11	23	54	120	14	FAT3	7	2	2	1	2	72212
BBL000084	0	0	0	0	0	0	0	0	0	336	1	Pfam:Exo_endo_phos	0	0	2	1	0	00210		salamander		1575
BBL000085	0	0	0	1	0	0	0	0	0	332	0	unknown-conserved	1	0	1	0	0	10100		pwaT + pwaG + (ame/nvi) + Pfam	0021[1-2]	795
BBL000089	11	20	19	9	21	42	51	25	24	89	12	Muc2	7	2	2	1	2	72212		pwaT + pwaG + Pfam	00210	780
BBL000091	0	0	0	0	0	0	0	1	0	317	1	Pfam:RVT_1	0	0	2	1	1	00211
BBL000093	0	0	0	0	0	1	0	1	1	314	1	unknown-conserved	1	1	2	1	2	11212		Total		19903
BBL000094	24	28	19	9	20	12	11	40	51	96	5	ATP11C	7	2	2	1	2	72212
BBL000095	18	15	10	7	22	12	9	31	39	144	7	LRP6	7	2	2	1	2	72212
BBL000098	36	46	10	6	16	8	6	43	54	81	4	Plec	7	2	2	1	2	72212
BBL000102	56	35	20	8	25	11	9	25	14	89	7	SCN2A	7	2	2	1	2	72212
BBL000103	12	8	11	11	13	9	5	37	39	125	29	ZAN	7	2	2	1	2	72212
BBL000105	28	22	10	6	18	11	6	27	54	109	6	SPTBN4	7	2	2	1	2	72212
BBL000106	35	25	10	8	14	9	9	32	52	97	4	DOCK9	7	2	2	1	2	72212
BBL000107	0	0	0	0	0	2	1	286	1	4	0	uncharacterized	2	2	1	0	2	22102
BBL000108	0	0	0	0	0	1	0	290	0	2	0	unknown-conserved	1	1	1	0	1	11101
BBL000109	0	0	0	0	0	1	0	288	0	1	1	unknown-conserved	1	1	2	1	1	11211
BBL000111	0	0	0	0	0	3	1	276	2	7	0	unknown-conserved	2	2	1	0	2	22102
BBL000113	50	20	17	11	24	14	8	26	35	71	5	SLC4A7	7	2	2	1	2	72212
BBL000114	42	24	19	9	27	10	12	30	13	84	8	GRIK1	7	2	2	1	2	72212
BBL000115	0	0	0	0	0	0	0	2	0	272	4	Pfam:Transposase_22	0	0	2	1	1	00211
BBL000117	0	0	0	0	0	2	2	1	0	269	1	unknown-conserved	2	2	2	1	1	22211
BBL000120	40	24	19	12	23	18	12	24	22	65	13	CDH18	7	2	2	1	2	72212
BBL000121	39	24	22	4	17	9	5	25	47	77	3	PTPRD	7	2	2	1	2	72212
BBL000122	0	0	0	0	0	1	0	242	5	24	0	unknown-conserved	1	1	1	0	2	11102
BBL000128	0	0	0	0	0	264	0	0	0	1	0	unknown-conserved	1	1	1	0	0	11100
BBL000129	18	10	6	8	23	20	10	28	48	84	9	PLXNB2	7	2	2	1	2	72212
BBL000131	22	33	7	31	3	18	20	26	32	59	11	CYP2C8	7	2	2	1	2	72212
BBL000132	0	0	0	0	0	0	0	0	4	254	1	Pfam:Transposase_22	0	0	2	1	1	00211
BBL000138	0	0	0	0	0	2	0	2	1	252	0	unknown-conserved	1	1	1	0	2	11102
BBL000142	0	0	0	0	0	1	0	0	6	247	0	unknown-conserved	1	1	1	0	1	11101
BBL000143	28	16	11	8	27	14	9	26	26	82	6	ADCY3	7	2	2	1	2	72212
BBL000144	25	48	9	4	12	6	3	31	35	76	3	Ank3	7	2	2	1	2	72212
BBL000146	37	17	9	7	9	9	10	16	57	73	7	DHX16	7	2	2	1	2	72212
BBL000150	25	19	14	8	14	14	10	25	31	79	8	MYO1C	7	2	2	1	2	72212
BBL000151	23	19	11	8	17	9	5	33	38	77	7	ABCA2	7	2	2	1	2	72212
BBL000153	22	19	16	10	21	12	11	26	28	73	8	ANO2	7	2	2	1	2	72212
BBL000154	0	0	0	0	0	1	0	0	1	243	1	unknown-conserved	1	1	2	1	1	11211
BBL000156	8	6	14	6	29	15	18	34	31	81	2	A2ML1	7	2	2	1	2	72212
BBL000157	0	0	0	1	0	0	0	0	0	243	0	unknown-conserved	1	0	1	0	0	10100
BBL000161	25	19	9	7	18	9	13	20	29	88	5	DYSF	7	2	2	1	2	72212
BBL000165	0	0	0	0	0	0	0	0	3	232	2	Pfam:Asp_protease_2	0	0	2	1	1	00211
BBL000166	34	26	12	7	17	13	10	22	44	43	8	HCK	7	2	2	1	2	72212
BBL000167	16	10	17	8	11	4	1	41	22	104	2	RYR3	7	2	2	1	2	72212
BBL000169	0	0	0	0	0	0	0	0	0	234	2	Pfam:Baculo_PEP_C	0	0	2	1	0	00210
BBL000171	0	0	0	0	0	2	0	204	6	23	0	unknown-conserved	1	1	1	0	2	11102
BBL000172	16	18	6	3	4	4	4	37	33	107	2	NEB	7	2	2	1	2	72212
BBL000173	13	12	10	8	3	11	11	23	38	97	8	ATP13A2	7	2	2	1	2	72212
BBL000175	20	16	14	9	19	13	10	23	33	68	7	SEMA3B	7	2	2	1	2	72212
BBL000181	0	0	0	0	0	0	0	0	2	219	2	Pfam:zf-RVT	0	0	2	1	1	00211
BBL000185	33	19	11	9	18	9	11	21	33	50	4	CPNE1	7	2	2	1	2	72212
BBL000186	23	16	13	7	16	11	9	16	38	65	3	KIF13A	7	2	2	1	2	72212
BBL000187	0	0	0	0	0	214	0	0	1	2	0	unknown-conserved	1	1	1	0	1	11101
BBL000188	25	19	10	8	19	9	5	25	24	68	4	MYO7A	7	2	2	1	2	72212
BBL000189	14	9	8	5	13	10	7	24	26	94	6	DOCK4	7	2	2	1	2	72212
BBL000191	0	0	0	0	0	0	0	1	2	209	2	Pfam:Exo_endo_phos	0	0	2	1	2	00212
BBL000194	38	23	16	4	13	7	6	30	37	33	4	EPB41L1	7	2	2	1	2	72212
BBL000197	22	8	11	3	10	10	4	22	32	85	3	DMD	7	2	2	1	2	72212
BBL000198	0	0	0	0	0	0	0	1	1	207	1	Pfam:Exo_endo_phos	0	0	2	1	2	00212
BBL000201	16	7	6	7	8	16	10	22	50	60	6	EPB42	7	2	2	1	2	72212
BBL000206	42	11	5	5	17	10	5	26	16	69	1	COL11A2	7	2	2	1	2	72212
BBL000208	21	15	12	10	21	17	8	16	13	63	10	KCNH7	7	2	2	1	2	72212
BBL000209	0	0	0	0	0	0	0	0	0	204	1	Pfam:Transposase_22	0	0	2	1	0	00210
BBL000211	0	0	0	0	0	0	1	186	13	4	0	unknown-conserved	1	1	1	0	2	11102
BBL000212	0	0	0	0	0	0	0	0	3	60	141	Pfam:Gag_spuma	0	0	2	1	1	00211
BBL000213	23	15	10	7	26	16	11	24	32	34	5	CAPN1	7	2	2	1	2	72212
BBL000216	20	16	13	6	19	9	6	25	27	57	4	ATP2B1	7	2	2	1	2	72212
BBL000217	23	20	8	4	13	7	5	27	24	70	1	AKAP13	7	2	2	1	2	72212
BBL000218	19	15	3	4	7	9	8	18	44	72	2	CHD9	7	2	2	1	2	72212
BBL000222	28	15	15	5	16	5	6	24	15	66	5	NFASC	7	2	2	1	2	72212
BBL000224	32	29	11	9	22	9	4	14	11	55	3	NRXN1	7	2	2	1	2	72212
BBL000225	0	0	0	0	0	0	0	0	0	198	1	Pfam:RVP	0	0	2	1	0	00210
BBL000227	0	0	0	0	0	0	7	164	10	17	0	unknown-conserved	1	1	1	0	2	11102
BBL000231	0	0	0	0	0	0	0	0	10	23	163	Pfam:Asp_protease_2	0	0	2	1	1	00211
BBL000234	35	20	15	8	24	11	9	6	11	47	9	GRM4	7	2	2	1	2	72212
BBL000235	32	9	7	5	11	7	6	13	20	82	3	PTPRK	7	2	2	1	2	72212
BBL000237	27	11	12	2	10	6	3	30	21	68	4	SYNE1	7	2	2	1	2	72212
BBL000238	23	20	8	4	15	8	5	24	22	61	3	SEMA6A	7	2	2	1	2	72212
BBL000239	26	22	13	4	11	12	4	15	32	52	1	MAP4K4	7	2	2	1	2	72212
BBL000241	0	0	0	0	0	0	0	1	1	187	1	Pfam:Transposase_22	0	0	2	1	2	00212
BBL000242	0	0	0	0	0	0	0	0	0	108	82	Pfam:zf-CCHC	0	0	2	1	0	00210
BBL000244	0	0	0	0	0	0	0	1	4	182	1	Pfam:Exo_endo_phos_2	0	0	2	1	2	00212
BBL000246	0	0	0	0	0	0	0	0	1	184	2	Pfam:Exo_endo_phos_2	0	0	2	1	1	00211
BBL000249	45	8	16	7	9	13	9	25	29	20	4	TUBB	7	2	2	1	2	72212
BBL000252	49	44	7	2	6	5	3	17	28	23	0	TCF4	7	2	1	0	2	72102
BBL000254	0	0	0	0	0	0	0	177	0	6	1	Pfam:LAP2alpha	0	0	2	1	1	00211
BBL000257	14	22	14	6	15	10	8	15	24	50	5	Prkcd	7	2	2	1	2	72212
BBL000259	29	16	7	4	10	8	4	10	21	68	5	TRPM3	7	2	2	1	2	72212
BBL000260	0	0	0	0	0	1	0	0	2	179	0	unknown-conserved	1	1	1	0	1	11101
BBL000263	0	0	0	0	0	0	0	0	2	178	1	Pfam:Exo_endo_phos	0	0	2	1	1	00211
BBL000264	41	33	5	4	20	8	4	16	21	26	2	FGFR2	7	2	2	1	2	72212
BBL000265	25	13	12	4	14	5	6	19	21	60	1	EYA1	7	2	2	1	2	72212
BBL000268	24	24	11	4	8	7	4	25	27	44	1	HDAC9	7	2	2	1	2	72212
BBL000272	21	24	9	4	10	11	5	19	22	47	5	WNK2	7	2	2	1	2	72212
BBL000273	32	24	15	4	14	10	5	11	8	51	2	DLGAP1	7	2	2	1	2	72212
BBL000274	25	14	6	6	15	8	6	10	34	47	5	ITGB2	7	2	2	1	2	72212
BBL000275	24	17	11	7	12	8	7	35	18	33	4	RPS6KA1	7	2	2	1	2	72212
BBL000279	27	18	10	7	21	9	5	7	6	56	8	TRPC7	7	2	2	1	2	72212
BBL000280	13	6	11	3	11	6	4	31	33	53	3	TNRC6A	7	2	2	1	2	72212
BBL000282	21	21	7	4	13	7	6	19	17	56	2	SYNGAP1	7	2	2	1	2	72212
BBL000283	11	10	5	3	6	6	6	23	28	72	3	CHD5	7	2	2	1	2	72212
BBL000284	36	9	7	6	12	7	9	20	27	33	7	HSPA8	7	2	2	1	2	72212
BBL000286	0	0	0	0	0	0	0	0	0	124	49	Pfam:LAP2alpha	0	0	2	1	0	00210
BBL000287	14	8	3	4	14	5	3	15	33	68	5	FLNB	7	2	2	1	2	72212
BBL000288	31	37	16	3	11	5	2	16	11	37	3	ADGRL2	7	2	2	1	2	72212
BBL000289	0	0	0	1	0	0	0	10	154	7	0	unknown-conserved	1	0	1	0	2	10102
BBL000293	21	14	3	5	5	5	3	15	32	66	2	LTBP1	7	2	2	1	2	72212
BBL000294	44	17	8	3	10	4	3	19	13	44	6	CACNA1G	7	2	2	1	2	72212
BBL000302	17	9	24	10	15	20	15	8	30	14	5	TUBA1A	7	2	2	1	2	72212
BBL000303	52	18	7	4	16	6	8	9	21	26	0	BRD2	7	2	1	0	2	72102
BBL000304	13	19	19	4	7	10	4	17	26	44	4	MAST4	7	2	2	1	2	72212
BBL000310	32	20	7	3	16	9	6	22	15	34	1	DLG1	7	2	2	1	2	72212
BBL000311	13	12	8	3	7	6	4	20	30	58	4	ZMYM3	7	2	2	1	2	72212
BBL000315	0	0	0	0	0	1	160	0	0	1	0	unknown-conserved	2	2	1	0	0	22100
BBL000320	0	0	0	0	0	160	0	0	0	1	0	unknown-conserved	1	1	1	0	0	11100
BBL000321	47	14	5	5	23	8	7	10	11	28	2	CACNB4	7	2	2	1	2	72212
BBL000322	68	10	4	3	7	4	3	13	24	20	4	DDR1	7	2	2	1	2	72212
BBL000324	29	10	9	5	10	5	5	17	18	47	4	TNXB	7	2	2	1	2	72212
BBL000325	12	15	5	6	6	13	12	15	24	42	9	FMO1	7	2	2	1	2	72212
BBL000327	0	0	0	0	0	0	2	155	0	1	0	unknown-conserved	1	1	1	0	1	11101
BBL000328	35	19	18	3	10	6	5	16	17	29	0	NFIB	7	2	1	0	2	72102
BBL000330	16	10	6	6	12	11	8	17	31	34	6	ATP1A1	7	2	2	1	2	72212
BBL000334	38	17	5	3	13	7	4	20	22	25	2	MAGI1	7	2	2	1	2	72212
BBL000335	25	25	10	5	13	11	7	19	15	20	6	PCDH9	7	2	2	1	2	72212
BBL000336	8	12	13	4	14	5	5	15	11	63	6	TENM2	7	2	2	1	2	72212
BBL000337	11	11	6	3	6	3	4	8	35	65	3	BRWD1	7	2	2	1	2	72212
BBL000338	16	19	4	2	7	6	3	12	36	49	1	NCOR1	7	2	2	1	2	72212
BBL000340	0	0	0	0	0	1	0	0	2	147	5	unknown-conserved	1	1	2	1	1	11211
BBL000342	17	14	8	6	13	11	9	17	23	32	4	VILL	7	2	2	1	2	72212
BBL000343	20	10	8	4	20	7	6	20	26	28	5	MYBPC1	7	2	2	1	2	72212
BBL000344	12	7	4	5	16	10	6	20	22	48	4	FREM1	7	2	2	1	2	72212
BBL000345	4	9	1	1	18	26	19	19	22	30	5	Urgcp	7	2	2	1	2	72212
BBL000346	10	20	5	3	17	4	11	14	26	38	5	gbp3	7	2	2	1	2	72212
BBL000347	23	16	7	3	10	7	3	15	10	58	1	MCF2L	7	2	2	1	2	72212
BBL000351	39	22	5	3	9	8	3	8	14	38	3	ARHGEF9	7	2	2	1	2	72212
BBL000352	23	13	8	8	33	9	47	2	6	3	0	hist1h4c	7	2	1	0	2	72102
BBL000353	20	28	12	4	13	6	5	17	21	24	2	PFKFB3	7	2	2	1	2	72212
BBL000357	20	3	10	6	20	8	22	11	10	36	5	C4A	7	2	2	1	2	72212
BBL000358	14	8	4	6	11	7	7	16	12	60	6	TRPM8	7	2	2	1	2	72212
BBL000359	17	4	11	10	2	11	10	18	20	38	10	ADH5	7	2	2	1	2	72212
BBL000362	16	12	3	3	7	6	3	15	24	59	2	KDM5D	7	2	2	1	2	72212
BBL000363	12	14	13	7	17	11	7	7	14	43	5	Plcd4	7	2	2	1	2	72212
BBL000364	19	20	11	6	16	4	4	12	9	42	7	CNTN1	7	2	2	1	2	72212
BBL000365	0	0	0	0	0	0	0	0	0	148	2	Pfam:Exo_endo_phos_2	0	0	2	1	0	00210
BBL000366	30	25	5	3	13	8	4	24	27	9	1	PDE4D	7	2	2	1	2	72212
BBL000368	22	16	6	3	5	7	5	14	23	44	3	ECE2	7	2	2	1	2	72212
BBL000369	9	4	8	4	12	7	6	24	22	46	6	LAMB2	7	2	2	1	2	72212
BBL000370	14	14	13	6	11	12	9	15	14	36	4	DPYSL2	7	2	2	1	2	72212
BBL000373	129	2	1	1	0	2	1	2	2	6	1	MUC4	6	2	2	1	2	62212
BBL000374	0	0	0	0	0	0	0	0	0	145	2	Pfam:Exo_endo_phos_2	0	0	2	1	0	00210
BBL000375	0	0	0	0	0	0	0	0	0	146	1	Pfam:Transposase_22	0	0	2	1	0	00210
BBL000377	6	6	6	5	11	10	5	15	15	61	6	ANPEP	7	2	2	1	2	72212
BBL000378	15	18	5	4	10	7	3	18	8	56	2	ADGRB2	7	2	2	1	2	72212
BBL000379	0	0	0	0	0	0	0	0	0	145	1	Pfam:Exo_endo_phos_2	0	0	2	1	0	00210
BBL000381	16	11	12	6	11	8	9	13	23	33	3	SMAD9	7	2	2	1	2	72212
BBL000382	12	8	9	4	7	10	8	6	29	44	8	ABCB4	7	2	2	1	2	72212
BBL000383	17	16	3	3	7	6	6	20	30	35	2	Kdm2b	7	2	2	1	2	72212
BBL000384	24	16	8	4	12	8	4	15	22	29	3	ARHGAP4	7	2	2	1	2	72212
BBL000385	38	18	9	4	13	6	5	12	6	29	5	KCNQ2	7	2	2	1	2	72212
BBL000386	9	6	8	5	15	10	8	32	30	18	4	COL3A1	7	2	2	1	2	72212
BBL000387	14	10	6	4	8	4	4	17	29	47	2	STAG2	7	2	2	1	2	72212
BBL000393	23	17	5	4	6	5	5	10	28	40	1	WHSC1	7	2	2	1	2	72212
BBL000397	27	90	0	1	8	6	3	1	2	5	0	Ighv1-5	6	2	1	0	2	62102
BBL000398	26	9	6	4	12	8	6	8	5	55	4	CNTNAP3	7	2	2	1	2	72212
BBL000399	32	24	13	4	19	5	9	21	11	4	1	CAMK2D	7	2	2	1	2	72212
BBL000400	1	2	127	1	1	2	1	3	1	3	1	ODF3	7	2	2	1	2	72212
BBL000402	25	13	3	5	15	8	3	10	32	26	2	MARK3	7	2	2	1	2	72212
BBL000405	0	2	5	19	0	2	1	15	26	59	12	Cyp2ab1	5	2	2	1	2	52212
BBL000410	23	23	8	3	9	7	3	8	20	34	2	CPEB2	7	2	2	1	2	72212
BBL000411	27	10	13	4	7	5	4	12	19	37	2	PPFIA2	7	2	2	1	2	72212
BBL000413	0	0	0	0	0	0	0	0	1	137	2	Pfam:zf-RVT	0	0	2	1	1	00211
BBL000414	24	7	9	4	18	6	4	12	14	38	3	ERBB2	7	2	2	1	2	72212
BBL000415	0	0	0	0	0	1	0	134	1	3	0	unknown-conserved	1	1	1	0	2	11102
BBL000417	0	0	0	0	0	0	0	4	4	130	1	Pfam:RVT_1	0	0	2	1	2	00212
BBL000419	21	5	8	2	13	6	4	13	25	38	3	TJP1	7	2	2	1	2	72212
BBL000420	19	15	4	5	5	7	4	10	31	37	1	CDC42BPA	7	2	2	1	2	72212
BBL000421	21	14	4	4	13	19	10	8	12	28	5	SLC26A5	7	2	2	1	2	72212
BBL000422	13	6	5	4	16	9	5	11	24	39	6	COMP	7	2	2	1	2	72212
BBL000425	13	10	6	6	7	5	3	9	7	70	1	UNC13B	7	2	2	1	2	72212
BBL000426	15	12	5	3	14	4	2	35	17	29	1	MICAL3	7	2	2	1	2	72212
BBL000427	16	13	2	7	9	5	5	16	25	34	5	ALOX5	7	2	2	1	2	72212
BBL000428	9	7	6	3	9	3	6	14	17	60	3	ITPR1	7	2	2	1	2	72212
BBL000430	0	0	0	0	0	4	0	128	3	2	0	unknown-conserved	1	1	1	0	2	11102
BBL000432	19	8	7	5	18	11	4	9	10	41	4	SLC8A1	7	2	2	1	2	72212
BBL000433	10	7	7	5	4	7	5	6	22	60	3	TBC1D8B	7	2	2	1	2	72212
BBL000434	0	1	0	1	129	0	1	1	1	1	1	ftr04	4	1	2	1	2	41212
BBL000435	14	14	9	3	10	8	6	15	21	35	1	STAT3	7	2	2	1	2	72212
BBL000437	11	8	8	5	11	11	8	18	24	21	10	LRRC8B	7	2	2	1	2	72212
BBL000438	26	11	6	5	10	5	4	5	11	47	5	SLC12A6	7	2	2	1	2	72212
BBL000440	18	11	27	12	15	13	6	8	11	4	9	ACTC1	7	2	2	1	2	72212
BBL000441	4	9	5	3	9	7	3	10	9	71	4	Celsr3	7	2	2	1	2	72212
BBL000442	17	8	9	4	10	4	2	8	21	49	2	COL12A1	7	2	2	1	2	72212
BBL000445	10	9	6	4	8	5	6	10	20	53	2	LPIN1	7	2	2	1	2	72212
BBL000446	32	21	9	5	7	5	6	9	16	19	4	TLE3	7	2	2	1	2	72212
BBL000447	16	11	3	2	6	4	4	18	34	33	2	ITSN1	7	2	2	1	2	72212
BBL000454	18	7	6	4	12	8	5	15	24	31	1	PPP2R5C	7	2	2	1	2	72212
BBL000455	0	0	0	0	0	0	0	128	0	1	2	Pfam:Myb_DNA-bind_5	0	0	2	1	1	00211
BBL000457	4	4	4	4	6	4	3	7	14	78	2	PLCG2	7	2	2	1	2	72212
BBL000458	16	10	6	3	6	4	3	18	28	35	1	UBAP2L	7	2	2	1	2	72212
BBL000460	0	0	0	0	0	0	0	1	1	127	1	Pfam:Exo_endo_phos	0	0	2	1	2	00212
BBL000461	0	0	0	0	0	0	0	0	2	64	64	Pfam:Gag_spuma	0	0	2	1	1	00211
BBL000463	16	10	2	4	5	5	2	14	28	35	8	COL6A3	7	2	2	1	2	72212
BBL000464	4	4	1	2	3	5	4	11	39	54	2	SACS	7	2	2	1	2	72212
BBL000465	18	9	5	3	11	4	5	19	31	24	0	NAV2	7	2	1	0	2	72102
BBL000466	16	8	8	2	6	3	4	24	18	37	3	PPIP5K2	7	2	2	1	2	72212
BBL000467	35	23	8	7	6	14	4	9	11	10	2	KRT8	7	2	2	1	2	72212
BBL000468	23	22	3	4	13	6	2	22	15	19	0	ABLIM2	7	2	1	0	2	72102
BBL000470	0	0	0	0	0	1	0	0	1	127	0	unknown-conserved	1	1	1	0	1	11101
BBL000473	20	10	8	5	9	9	7	14	10	34	2	PCSK6	7	2	2	1	2	72212
BBL000474	13	8	5	3	16	5	3	16	11	43	5	MYO5A	7	2	2	1	2	72212
BBL000475	11	3	6	4	8	6	4	11	32	35	8	FBN2	7	2	2	1	2	72212
BBL000476	18	8	6	4	15	9	5	7	16	34	6	CDH1	7	2	2	1	2	72212
BBL000477	46	13	7	2	6	4	4	10	12	24	0	EHMT2	7	2	1	0	2	72102
BBL000483	12	11	3	4	9	9	6	12	11	45	5	SHANK2	7	2	2	1	2	72212
BBL000484	20	12	4	3	5	9	8	11	23	29	3	TRPV4	7	2	2	1	2	72212
BBL000485	10	9	5	3	8	5	4	12	27	40	4	TYK2	7	2	2	1	2	72212
BBL000486	12	6	6	3	5	4	3	14	17	54	3	DENND4C	7	2	2	1	2	72212
BBL000487	8	8	3	2	7	4	4	15	25	51	0	FRYL	7	2	1	0	2	72102
BBL000488	16	6	5	3	6	5	3	17	15	48	3	ARAP1	7	2	2	1	2	72212
BBL000491	16	10	7	4	8	8	5	16	28	23	1	SMARCD1	7	2	2	1	2	72212
BBL000492	17	10	3	3	3	7	5	14	26	35	3	DIAPH3	7	2	2	1	2	72212
BBL000497	20	10	5	4	3	6	5	12	18	39	3	PLCB1	7	2	2	1	2	72212
BBL000498	12	16	6	4	14	6	4	12	25	24	2	Asap1	7	2	2	1	2	72212
BBL000499	29	25	5	3	7	5	4	14	14	18	1	RASGRP4	7	2	2	1	2	72212
BBL000500	10	15	4	3	11	4	5	10	26	32	5	Kalrn	7	2	2	1	2	72212
BBL000501	35	31	2	1	6	3	2	12	12	20	1	CTNND1	7	2	2	1	2	72212
BBL000502	16	11	6	3	8	5	4	12	19	37	4	BRD1	7	2	2	1	2	72212
BBL000505	26	11	16	3	16	6	4	16	20	6	0	MBNL1	7	2	1	0	2	72102
BBL000506	18	22	6	3	6	4	3	10	33	18	1	R3HDM1	7	2	2	1	2	72212
BBL000507	17	13	5	3	7	5	5	9	22	38	0	MAP4K1	7	2	1	0	2	72102
BBL000508	16	11	4	3	9	7	5	11	23	33	2	HIPK1	7	2	2	1	2	72212
BBL000509	10	3	9	3	7	6	4	11	22	45	4	CLTCL1	7	2	2	1	2	72212
BBL000510	30	24	7	4	9	4	5	6	10	23	2	FOXP1	7	2	2	1	2	72212
BBL000512	0	0	0	0	0	1	0	119	1	3	0	unknown-conserved	1	1	1	0	2	11102
BBL000520	20	9	10	4	7	8	5	6	24	26	3	ACTN1	7	2	2	1	2	72212
BBL000521	0	0	0	0	0	1	0	90	29	2	0	unknown-conserved	1	1	1	0	2	11102
BBL000522	11	8	9	2	7	4	3	19	19	38	2	MYO9B	7	2	2	1	2	72212
BBL000525	0	0	0	0	0	0	0	0	0	121	1	Pfam:RVT_1	0	0	2	1	0	00210
BBL000528	7	10	4	4	6	7	5	16	16	42	4	PIEZO2	7	2	2	1	2	72212
BBL000529	19	16	7	4	10	6	5	22	20	9	3	ADD1	7	2	2	1	2	72212
BBL000530	20	10	9	2	4	4	3	7	24	37	1	ANKHD1	7	2	2	1	2	72212
BBL000531	0	0	0	0	0	0	10	0	2	108	1	unknown-conserved	1	1	2	1	1	11211
BBL000536	7	4	0	3	0	3	4	18	22	51	8	NXPE1	5	2	2	1	2	52212
BBL000537	13	10	6	2	9	15	7	13	15	24	6	PCDH18	7	2	2	1	2	72212
BBL000538	11	7	12	4	7	5	3	11	15	41	4	KLHL2	7	2	2	1	2	72212
BBL000539	22	33	5	2	11	3	3	8	22	11	0	CELF2	7	2	1	0	2	72102
BBL000540	17	6	6	5	7	9	4	10	5	48	3	CSMD1	7	2	2	1	2	72212
BBL000541	15	22	5	2	9	3	2	12	22	27	1	Clasp1	7	2	2	1	2	72212
BBL000542	14	4	8	4	11	5	4	9	15	44	2	HERC4	7	2	2	1	2	72212
BBL000546	16	7	15	4	12	8	7	9	16	21	4	PPP2R2C	7	2	2	1	2	72212
BBL000547	7	6	8	6	8	7	6	12	17	37	5	PLA2R1	7	2	2	1	2	72212
BBL000548	3	3	2	3	2	2	3	2	58	41	0	RNF213	7	2	1	0	2	72102
BBL000552	0	0	0	0	0	0	0	0	0	102	17	Pfam:RVP	0	0	2	1	0	00210
BBL000556	11	4	4	5	6	5	3	21	14	40	5	FLT1	7	2	2	1	2	72212
BBL000557	24	17	9	2	7	2	2	13	24	17	1	EIF4G1	7	2	2	1	2	72212
BBL000558	11	8	4	2	10	4	3	5	18	52	1	PER3	7	2	2	1	2	72212
BBL000559	12	9	5	3	12	5	4	13	24	28	3	ATP2A2	7	2	2	1	2	72212
BBL000562	22	12	4	3	6	5	7	11	9	35	3	ADAM15	7	2	2	1	2	72212
BBL000563	43	7	1	1	0	5	5	7	7	36	5	CYP2D6	6	2	2	1	2	62212
BBL000564	62	9	1	1	7	4	0	5	21	4	3	C2	6	1	2	1	2	61212
BBL000570	11	13	4	4	4	7	4	8	22	36	3	SIPA1L2	7	2	2	1	2	72212
BBL000571	14	5	7	2	4	6	3	8	19	48	0	ACACA	7	2	1	0	2	72102
BBL000572	22	19	6	4	9	9	6	10	14	12	5	SLC5A10	7	2	2	1	2	72212
BBL000573	34	13	5	3	5	2	2	9	21	19	3	KLC1	7	2	2	1	2	72212
BBL000574	20	10	13	4	12	8	5	7	5	28	4	NLGN3	7	2	2	1	2	72212
BBL000575	16	8	5	3	9	7	3	15	14	34	2	RAPGEF4	7	2	2	1	2	72212
BBL000576	7	12	7	2	5	5	4	16	32	24	2	FUBP1	7	2	2	1	2	72212
BBL000577	13	7	7	2	4	2	4	9	26	40	2	KIF21A	7	2	2	1	2	72212
BBL000578	7	7	4	1	3	1	6	12	17	56	2	KIAA1109	7	2	2	1	2	72212
BBL000582	16	7	7	3	9	8	4	8	10	39	4	ROBO2	7	2	2	1	2	72212
BBL000583	12	11	12	3	8	6	5	5	21	29	3	ZNF687	7	2	2	1	2	72212
BBL000584	9	6	7	3	6	5	3	6	20	47	3	RALGAPA1	7	2	2	1	2	72212
BBL000585	24	16	4	2	7	7	2	8	4	38	3	RIMS1	7	2	2	1	2	72212
BBL000586	13	10	6	3	8	5	6	11	29	22	2	CLCN3	7	2	2	1	2	72212
BBL000587	12	8	7	5	8	7	5	11	15	34	3	CSAD	7	2	2	1	2	72212
BBL000588	20	12	8	5	6	7	6	11	14	23	3	EML2	7	2	2	1	2	72212
BBL000592	12	4	5	5	6	5	4	8	22	41	2	LAMA3	7	2	2	1	2	72212
BBL000593	46	12	7	4	3	26	5	0	3	8	0	IGHV3-16	7	2	1	0	1	72101
BBL000594	19	10	7	3	6	4	4	10	16	32	3	OSBPL6	7	2	2	1	2	72212
BBL000595	9	9	6	3	12	6	4	14	17	32	2	FMNL2	7	2	2	1	2	72212
BBL000596	9	11	5	2	3	4	2	15	23	37	3	PITPNM3	7	2	2	1	2	72212
BBL000597	0	0	0	0	0	1	0	1	2	109	1	unknown-conserved	1	1	2	1	2	11212
BBL000598	0	0	0	0	0	0	0	0	2	111	1	Pfam:Exo_endo_phos	0	0	2	1	1	00211
BBL000600	15	18	5	2	6	4	2	6	28	26	1	PUM1	7	2	2	1	2	72212
BBL000601	18	11	8	4	7	4	4	7	29	19	2	CORO1C	7	2	2	1	2	72212
BBL000602	4	4	1	1	7	4	2	16	5	64	5	PKHD1L1	7	2	2	1	2	72212
BBL000603	12	7	8	4	10	6	3	13	15	31	4	ITGA7	7	2	2	1	2	72212
BBL000606	6	6	4	4	9	7	6	10	21	35	4	ITGAV	7	2	2	1	2	72212
BBL000607	15	12	9	4	12	6	5	11	19	18	1	SNAP91	7	2	2	1	2	72212
BBL000608	11	5	4	3	8	4	3	9	32	31	2	ANKRD28	7	2	2	1	2	72212
BBL000609	12	15	3	2	6	6	3	8	6	51	0	Plch1	7	2	1	0	2	72102
BBL000612	0	0	0	0	0	0	0	1	12	47	52	Pfam:RNase_H	0	0	2	1	2	00212
BBL000613	2	1	7	4	14	17	40	2	8	12	4	uncharacterized	7	2	2	1	2	72212
BBL000614	13	6	4	7	12	6	4	13	10	33	3	SLC12A2	7	2	2	1	2	72212
BBL000615	10	12	3	4	6	4	3	15	22	29	3	Pik3cd	7	2	2	1	2	72212
BBL000616	11	7	5	4	8	7	5	14	18	28	4	DLC1	7	2	2	1	2	72212
BBL000617	23	20	6	2	16	5	5	10	12	11	1	DNM1	7	2	2	1	2	72212
BBL000618	29	8	3	3	4	4	2	13	15	29	1	AGAP3	7	2	2	1	2	72212
BBL000619	19	5	2	2	6	5	4	10	22	35	1	PPP6R3	7	2	2	1	2	72212
BBL000620	0	0	0	0	0	0	0	2	1	61	47	Pfam:DDE_Tnp_4^Plant_tran	0	0	2	1	2	00212
BBL000623	9	12	12	4	7	5	4	10	25	22	0	PHKA1	7	2	1	0	2	72102
BBL000624	20	13	6	3	6	4	2	20	8	26	2	KIAA1217	7	2	2	1	2	72212
BBL000625	9	7	24	3	7	4	3	13	24	15	1	ARHGAP32	7	2	2	1	2	72212
BBL000629	0	0	0	0	0	0	0	0	0	72	38	Pfam:Asp_protease_2	0	0	2	1	0	00210
BBL000632	30	15	4	3	9	2	3	8	13	19	3	ERC1	7	2	2	1	2	72212
BBL000633	10	7	5	3	5	5	3	16	15	38	2	TRAK1	7	2	2	1	2	72212
BBL000634	27	16	8	4	5	8	6	8	12	13	2	2008-09-01	7	2	2	1	2	72212
BBL000635	12	9	7	3	12	5	6	13	23	18	1	ARHGAP45	7	2	2	1	2	72212
BBL000636	10	9	7	4	6	6	5	8	17	35	2	ARHGAP26	7	2	2	1	2	72212
BBL000637	12	8	5	6	11	8	4	8	20	24	3	COL4A6	7	2	2	1	2	72212
BBL000638	9	10	3	3	9	6	4	15	18	30	2	TAOK1	7	2	2	1	2	72212
BBL000639	8	14	1	4	5	3	4	15	18	36	1	Itgam	7	2	2	1	2	72212
BBL000640	12	6	5	2	6	4	3	7	24	38	2	KMT2E	7	2	2	1	2	72212
BBL000641	6	2	2	2	5	4	2	6	17	62	1	SEC24C	7	2	2	1	2	72212
BBL000642	12	5	2	3	9	7	7	11	16	34	3	NOTCH4	7	2	2	1	2	72212
BBL000650	20	22	6	2	7	4	4	5	12	25	1	Pard3	7	2	2	1	2	72212
BBL000651	1	1	6	4	1	4	5	10	26	46	4	FAAH	7	2	2	1	2	72212
BBL000652	9	9	5	5	14	12	5	12	8	23	6	LRFN3	7	2	2	1	2	72212
BBL000653	25	15	5	3	8	4	4	11	10	20	3	ACSL1	7	2	2	1	2	72212
BBL000654	9	9	7	2	9	6	5	13	25	22	1	DIP2C	7	2	2	1	2	72212
BBL000655	15	13	8	4	4	4	3	10	4	40	3	MYT1	7	2	2	1	2	72212
BBL000656	7	5	5	2	5	3	3	9	9	57	3	MYO3B	7	2	2	1	2	72212
BBL000657	15	10	8	5	11	5	7	8	17	19	3	ATP6V0A1	7	2	2	1	2	72212
BBL000665	7	5	8	4	7	7	4	10	26	27	2	AGO3	7	2	2	1	2	72212
BBL000666	14	14	10	4	5	5	4	5	17	26	3	MED12L	7	2	2	1	2	72212
BBL000667	13	13	4	3	5	7	2	9	22	27	2	CUX1	7	2	2	1	2	72212
BBL000668	13	18	6	3	7	4	2	14	12	27	1	INPP4B	7	2	2	1	2	72212
BBL000669	18	11	2	3	4	4	2	14	22	23	4	KDM4C	7	2	2	1	2	72212
BBL000670	1	1	2	1	2	2	5	16	25	48	4	XPO5	7	2	2	1	2	72212
BBL000675	7	9	3	2	4	2	1	8	13	55	2	PIK3C2G	7	2	2	1	2	72212
BBL000676	0	0	0	102	0	0	0	1	1	2	0	unknown-conserved	1	0	1	0	2	10102
BBL000677	6	9	8	2	5	5	3	11	20	36	1	SBF2	7	2	2	1	2	72212
BBL000678	11	8	7	4	7	8	5	7	19	26	4	ALDH1A2	7	2	2	1	2	72212
BBL000679	9	7	6	5	11	13	5	4	12	27	7	unknown-conserved	7	2	2	1	2	72212
BBL000684	12	4	7	3	11	9	5	12	13	24	5	SLC1A7	7	2	2	1	2	72212
BBL000685	8	11	10	4	9	6	4	10	15	24	4	SLC7A2	7	2	2	1	2	72212
BBL000686	10	4	6	2	11	4	4	22	19	20	3	PPFIBP1	7	2	2	1	2	72212
BBL000687	13	17	13	4	5	4	2	11	20	15	1	TEAD4	7	2	2	1	2	72212
BBL000688	29	32	7	2	7	3	1	3	2	18	1	PCDH15	7	2	2	1	2	72212
BBL000689	6	3	4	1	4	3	3	20	22	31	8	ACSBG2	7	2	2	1	2	72212
BBL000690	9	8	9	2	5	6	3	9	15	38	1	TBC1D1	7	2	2	1	2	72212
BBL000691	26	6	2	3	8	5	3	11	10	28	3	SLC44A4	7	2	2	1	2	72212
BBL000692	7	6	5	4	15	6	5	11	18	25	3	RAF1	7	2	2	1	2	72212
BBL000696	20	23	4	5	5	4	8	4	12	15	4	CES5A	7	2	2	1	2	72212
BBL000697	20	8	5	4	6	4	5	9	13	25	5	ALDH3A1	7	2	2	1	2	72212
BBL000698	16	19	8	3	13	8	7	10	12	5	3	ELAVL4	7	2	2	1	2	72212
BBL000703	9	10	5	5	14	10	4	6	7	29	4	GRIN2A	7	2	2	1	2	72212
BBL000704	12	9	6	2	8	4	5	10	15	30	2	PIP5K1A	7	2	2	1	2	72212
BBL000705	20	16	5	3	12	4	5	6	13	19	0	ABI1	7	2	1	0	2	72102
BBL000706	19	11	8	4	14	6	5	8	14	11	3	PBX1	7	2	2	1	2	72212
BBL000707	14	10	11	7	13	10	7	11	10	6	4	GNAI2	7	2	2	1	2	72212
BBL000708	11	8	4	3	8	5	3	11	9	38	3	NOS1	7	2	2	1	2	72212
BBL000714	9	9	2	3	12	4	4	9	18	32	0	IQSEC3	7	2	1	0	2	72102
BBL000715	8	5	12	2	6	3	3	4	18	39	2	CHD2	7	2	2	1	2	72212
BBL000716	8	5	9	3	6	5	7	12	19	23	5	HSP90AB1	7	2	2	1	2	72212
BBL000717	16	1	11	1	2	1	2	7	22	37	2	RANBP2	7	2	2	1	2	72212
BBL000718	16	9	5	3	7	4	3	11	13	29	2	ELMO1	7	2	2	1	2	72212
BBL000719	10	6	7	3	8	6	3	10	11	37	1	LRBA	7	2	2	1	2	72212
BBL000720	12	5	4	2	4	5	3	8	18	37	4	IQGAP2	7	2	2	1	2	72212
BBL000721	4	4	3	3	5	3	2	14	16	45	3	ZFHX3	7	2	2	1	2	72212
BBL000722	8	7	7	2	5	6	3	4	18	39	3	FNDC3B	7	2	2	1	2	72212
BBL000723	11	5	1	1	3	3	4	7	9	56	2	EP400NL	7	2	2	1	2	72212
BBL000727	0	0	0	0	0	1	0	0	0	101	0	unknown-conserved	1	1	1	0	0	11100
BBL000729	39	4	4	4	5	3	3	3	14	19	3	TAP2	7	2	2	1	2	72212
BBL000730	9	7	3	3	5	3	2	6	12	49	2	PCNX2	7	2	2	1	2	72212
BBL000731	14	4	1	4	10	5	4	14	29	13	3	CPT1B	7	2	2	1	2	72212
BBL000732	12	13	7	7	10	15	7	2	9	12	7	KCNA2	7	2	2	1	2	72212
BBL000733	12	6	5	3	10	4	2	8	12	36	3	RAP1GAP	7	2	2	1	2	72212
BBL000734	11	6	7	3	3	4	2	14	16	33	2	CCDC88A	7	2	2	1	2	72212
BBL000735	11	4	5	3	5	2	1	8	23	38	1	PPP1R12A	7	2	2	1	2	72212
BBL000736	19	12	10	2	7	4	4	9	20	11	3	FMR1	7	2	2	1	2	72212
BBL000737	9	11	6	3	4	8	7	9	18	23	3	HK1	7	2	2	1	2	72212
BBL000738	9	11	2	2	8	3	1	22	15	25	3	INPP5D	7	2	2	1	2	72212
BBL000739	11	15	4	2	12	3	1	6	14	32	1	Dnmt3b	7	2	2	1	2	72212
BBL000740	20	7	2	1	4	4	2	14	12	34	1	SEC31A	7	2	2	1	2	72212
BBL000741	11	9	11	2	7	3	4	10	16	26	2	RAPGEF2	7	2	2	1	2	72212
BBL000747	11	7	5	6	6	4	3	12	12	31	3	OGDH	7	2	2	1	2	72212
BBL000748	14	9	4	1	4	4	5	6	19	34	0	SMARCA2	7	2	1	0	2	72102
BBL000749	9	5	7	4	9	5	4	7	12	35	3	MYOM2	7	2	2	1	2	72212
BBL000750	9	4	3	3	5	2	2	6	12	52	2	VPS13A	7	2	2	1	2	72212
BBL000751	0	4	0	0	0	1	88	1	0	0	6	Olfr1322	3	2	1	1	1	32111
BBL000752	9	9	8	5	2	10	6	14	17	15	5	MMP13	7	2	2	1	2	72212
BBL000753	0	0	0	0	1	0	0	90	5	4	0	BX664614.2	1	0	1	0	2	10102
BBL000758	3	3	64	18	5	1	2	0	1	1	1	BF1	7	2	2	1	1	72211
BBL000759	15	12	7	4	9	8	4	6	9	23	2	UNC5D	7	2	2	1	2	72212
BBL000760	23	7	7	5	12	7	5	8	6	16	3	NTRK3	7	2	2	1	2	72212
BBL000761	7	6	5	3	4	4	3	11	31	22	3	USP15	7	2	2	1	2	72212
BBL000762	10	10	5	5	9	5	4	10	4	33	4	SYT9	7	2	2	1	2	72212
BBL000763	8	3	1	4	38	11	20	4	8	2	0	HIST1H2AC	7	2	1	0	2	72102
BBL000764	15	15	3	1	10	4	5	11	18	16	1	Fnbp1	7	2	2	1	2	72212
BBL000765	20	7	7	3	11	5	4	11	5	23	3	NR4A2	7	2	2	1	2	72212
BBL000766	6	6	3	2	7	4	2	13	27	27	2	TANC1	7	2	2	1	2	72212
BBL000767	10	16	5	2	6	4	3	15	12	25	1	Myo18a	7	2	2	1	2	72212
BBL000769	0	0	0	0	0	0	0	0	0	97	2	Pfam:Exo_endo_phos	0	0	2	1	0	00210
BBL000776	12	17	6	2	9	4	4	11	5	26	2	Ebf3	7	2	2	1	2	72212
BBL000777	8	9	3	2	8	6	5	20	6	30	1	rfx3	7	2	2	1	2	72212
BBL000778	10	14	8	5	6	4	3	5	16	26	1	BTK	7	2	2	1	2	72212
BBL000779	13	14	6	3	6	6	7	11	21	10	1	GNB1	7	2	2	1	2	72212
BBL000780	12	6	2	2	4	4	4	9	17	36	2	MIB2	7	2	2	1	2	72212
BBL000781	6	7	6	2	8	4	3	6	21	32	3	Tln2	7	2	2	1	2	72212
BBL000782	11	9	5	2	5	4	4	10	21	26	1	ILF3	7	2	2	1	2	72212
BBL000783	11	11	6	2	8	5	3	16	9	26	1	MTMR1	7	2	2	1	2	72212
BBL000788	16	10	7	3	7	3	2	9	11	26	3	MTA3	7	2	2	1	2	72212
BBL000789	16	11	7	3	10	5	5	7	13	17	3	PABPC1	7	2	2	1	2	72212
BBL000790	16	12	2	3	10	6	3	4	14	25	2	LDLR	7	2	2	1	2	72212
BBL000791	7	3	16	2	10	8	4	12	18	14	3	EEF1A1	7	2	2	1	2	72212
BBL000792	0	0	0	0	0	0	0	0	0	23	74	Pfam:DDE_Tnp_4	0	0	2	1	0	00210
BBL000798	13	10	4	2	5	4	1	11	15	28	3	CLIP1	7	2	2	1	2	72212
BBL000799	6	8	5	4	4	5	4	13	19	24	4	TMEM63B	7	2	2	1	2	72212
BBL000800	13	5	5	3	6	4	3	8	13	34	2	DGKD	7	2	2	1	2	72212
BBL000801	18	8	5	3	4	6	5	16	11	17	3	ST5	7	2	2	1	2	72212
BBL000802	4	3	1	1	2	1	1	4	20	59	0	HUWE1	7	2	1	0	2	72102
BBL000803	4	3	7	3	2	6	3	12	19	34	3	ZSWIM4	7	2	2	1	2	72212
BBL000804	6	7	1	2	5	2	2	6	23	41	1	KMT2C	7	2	2	1	2	72212
BBL000807	0	0	0	0	0	0	0	0	0	66	30	Pfam:RVP	0	0	2	1	0	00210
BBL000808	9	10	2	3	8	6	4	10	16	26	1	PHF8	7	2	2	1	2	72212
BBL000809	3	5	2	3	3	4	5	10	20	39	1	ATG2A	7	2	2	1	2	72212
BBL000810	10	7	6	2	4	6	4	12	14	28	2	RABGAP1L	7	2	2	1	2	72212
BBL000811	7	4	5	3	2	3	3	16	15	35	2	CDK13	7	2	2	1	2	72212
BBL000815	7	6	3	2	6	2	3	19	11	33	2	cad	7	2	2	1	2	72212
BBL000816	4	6	5	3	5	3	2	7	17	38	4	USP24	7	2	2	1	2	72212
BBL000817	16	7	5	3	8	4	4	13	13	20	1	PTK2	7	2	2	1	2	72212
BBL000819	10	6	6	1	7	2	2	19	8	31	2	LMO7	7	2	2	1	2	72212
BBL000820	4	4	5	2	8	4	2	7	22	35	1	CREBBP	7	2	2	1	2	72212
BBL000821	14	5	7	2	6	5	5	7	13	27	3	STXBP1	7	2	2	1	2	72212
BBL000822	10	13	3	2	6	3	3	6	15	31	2	CACNA2D2	7	2	2	1	2	72212
BBL000823	4	8	4	1	8	3	2	20	13	30	1	SVIL	7	2	2	1	2	72212
BBL000824	12	7	4	3	6	6	4	13	4	33	2	JAKMIP1	7	2	2	1	2	72212
BBL000825	14	17	4	2	12	2	3	9	22	7	2	TCF7L2	7	2	2	1	2	72212
BBL000826	8	3	8	2	3	5	3	6	7	46	3	CEMIP	7	2	2	1	2	72212
BBL000831	0	0	0	0	0	0	0	0	0	93	1	Pfam:RVT_1	0	0	2	1	0	00210
BBL000832	0	0	0	0	0	1	0	0	1	92	0	unknown-conserved	1	1	1	0	1	11101
BBL000833	0	0	0	0	0	0	0	0	0	3	91	Pfam:Myb_DNA-bind_5	0	0	2	1	0	00210
BBL000838	0	0	0	0	0	0	0	0	0	92	2	Pfam:LAP2alpha	0	0	2	1	0	00210
BBL000839	12	10	4	4	8	8	5	11	15	13	3	SLC38A5	7	2	2	1	2	72212
BBL000840	21	6	4	1	5	6	2	10	13	23	2	ABR	7	2	2	1	2	72212
BBL000841	13	10	6	4	15	7	2	3	9	22	2	ITIH4	7	2	2	1	2	72212
BBL000842	10	13	12	4	4	4	4	11	17	11	3	EIF4A3	7	2	2	1	2	72212
BBL000843	0	0	0	0	0	2	0	0	5	86	0	unknown-conserved	1	1	1	0	1	11101
BBL000844	0	0	0	0	0	0	0	2	1	89	1	Pfam:Exo_endo_phos	0	0	2	1	2	00212
BBL000845	0	0	0	0	0	2	0	0	0	90	1	unknown-conserved	1	1	2	1	0	11210
BBL000850	17	5	6	3	7	6	3	10	28	6	1	GRB10	7	2	2	1	2	72212
BBL000851	3	4	6	1	2	2	4	6	15	49	0	MYCBP2	7	2	1	0	2	72102
BBL000852	11	12	4	4	5	4	3	16	14	18	1	FGD4	7	2	2	1	2	72212
BBL000853	10	8	3	4	9	5	4	10	13	23	3	Mapk14	7	2	2	1	2	72212
BBL000854	8	18	13	3	6	4	3	7	9	20	1	SPAG9	7	2	2	1	2	72212
BBL000855	13	7	3	3	6	6	6	12	12	21	3	LMNA	7	2	2	1	2	72212
BBL000856	17	10	3	2	7	5	8	12	14	13	1	CSNK1G1	7	2	2	1	2	72212
BBL000857	14	13	9	6	17	2	6	4	10	9	2	unknown-conserved	7	2	2	1	2	72212
BBL000858	11	10	3	2	7	4	3	19	13	18	2	ARHGAP21	7	2	2	1	2	72212
BBL000859	17	7	8	2	11	4	3	6	7	26	1	NCAM1	7	2	2	1	2	72212
BBL000862	0	0	0	0	0	0	0	0	1	87	4	Pfam:zf-RVT	0	0	2	1	1	00211
BBL000866	6	7	6	2	8	5	3	9	18	27	0	PKN2	7	2	1	0	2	72102
BBL000867	15	10	3	3	5	5	5	9	11	22	3	JADE1	7	2	2	1	2	72212
BBL000868	13	6	3	4	7	5	3	7	18	24	1	MTCL1	7	2	2	1	2	72212
BBL000869	9	8	2	3	4	4	2	8	21	26	4	UBA6	7	2	2	1	2	72212
BBL000870	17	8	3	2	8	4	2	11	24	10	2	HNRNPL	7	2	2	1	2	72212
BBL000871	55	6	0	1	2	1	1	2	20	2	1	PPT2	6	2	2	1	2	62212
BBL000872	13	9	4	1	7	3	2	14	15	22	1	GIT2	7	2	2	1	2	72212
BBL000873	8	6	5	2	9	4	3	14	15	23	2	SULF1	7	2	2	1	2	72212
BBL000879	15	9	5	6	18	7	6	2	4	15	3	KCNC2	7	2	2	1	2	72212
BBL000880	8	7	4	3	3	5	3	8	12	35	2	LRIG3	7	2	2	1	2	72212
BBL000881	4	9	1	8	5	8	7	9	15	19	5	clca1	7	2	2	1	2	72212
BBL000882	10	14	6	3	16	5	4	4	4	22	2	DCLK2	7	2	2	1	2	72212
BBL000883	9	7	6	3	7	6	5	11	18	16	2	WWP2	7	2	2	1	2	72212
BBL000884	3	1	1	2	2	1	2	10	10	56	2	CD109	7	2	2	1	2	72212
BBL000885	14	6	2	3	4	6	5	13	16	21	0	CDK18	7	2	1	0	2	72102
BBL000886	14	10	6	3	7	2	2	11	14	19	2	ERG	7	2	2	1	2	72212
BBL000887	14	9	6	5	5	2	2	10	17	18	2	MGAM	7	2	2	1	2	72212
BBL000888	15	11	3	2	6	5	4	5	12	26	1	KCNT1	7	2	2	1	2	72212
BBL000889	10	6	2	3	3	5	3	10	10	36	2	MYPN	7	2	2	1	2	72212
BBL000890	11	10	5	3	7	4	3	8	10	27	2	ERBIN	7	2	2	1	2	72212
BBL000893	0	0	0	0	0	0	0	0	0	89	1	Pfam:RVT_1	0	0	2	1	0	00210
BBL000897	12	2	4	3	4	4	3	3	10	40	4	WWC2	7	2	2	1	2	72212
BBL000898	9	4	4	3	3	4	4	22	14	18	4	SLC7A7	7	2	2	1	2	72212
BBL000899	12	10	8	3	8	4	3	4	12	24	1	SLIT2	7	2	2	1	2	72212
BBL000900	9	9	7	4	5	3	3	7	5	35	2	SORCS1	7	2	2	1	2	72212
BBL000901	14	13	8	2	7	2	2	10	6	25	0	CADPS2	7	2	1	0	2	72102
BBL000902	16	8	3	3	9	5	3	7	11	23	1	AMPD3	7	2	2	1	2	72212
BBL000903	4	6	4	2	3	3	2	4	23	36	2	SMARCA1	7	2	2	1	2	72212
BBL000904	9	5	5	5	10	4	5	6	13	25	2	ITGA2	7	2	2	1	2	72212
BBL000905	16	11	4	1	6	3	3	6	16	21	2	ARHGEF10	7	2	2	1	2	72212
BBL000906	9	4	3	4	4	4	3	6	12	38	2	DHX36	7	2	2	1	2	72212
BBL000907	24	12	6	2	12	4	1	6	4	17	1	DTNA	7	2	2	1	2	72212
BBL000908	5	4	3	3	6	6	3	12	10	34	3	IGF1R	7	2	2	1	2	72212
BBL000909	38	4	0	3	3	3	2	8	9	17	2	VARS2	6	2	2	1	2	62212
BBL000913	0	0	0	0	0	2	85	1	0	0	1	tripartite	2	2	1	1	1	22111
BBL000917	12	4	3	2	3	4	2	8	13	36	1	ZCCHC11	7	2	2	1	2	72212
BBL000918	15	10	5	3	8	5	3	6	14	18	1	PAK3	7	2	2	1	2	72212
BBL000919	7	6	2	2	4	3	4	3	19	36	2	DMXL2	7	2	2	1	2	72212
BBL000920	10	6	4	1	3	4	3	7	17	30	3	padi2	7	2	2	1	2	72212
BBL000921	15	6	3	2	5	2	0	6	22	26	1	KAT6B	6	1	2	1	2	61212
BBL000922	14	13	7	3	6	6	5	12	16	4	2	PTBP1	7	2	2	1	2	72212
BBL000923	26	9	5	2	5	3	3	5	19	9	2	ZEB2	7	2	2	1	2	72212
BBL000924	5	4	10	2	12	6	3	17	12	15	2	EEF2	7	2	2	1	2	72212
BBL000925	9	9	6	3	5	5	5	7	16	22	1	PIAS2	7	2	2	1	2	72212
BBL000926	15	5	6	4	8	6	3	9	12	15	5	SLC2A14	7	2	2	1	2	72212
BBL000927	7	4	3	3	6	2	2	8	10	42	1	MAP3K6	7	2	2	1	2	72212
BBL000928	4	6	5	2	5	3	4	6	14	38	1	DOPEY1	7	2	2	1	2	72212
BBL000929	23	19	6	2	3	5	4	4	8	12	2	Txnrd2	7	2	2	1	2	72212
BBL000930	10	7	4	2	3	2	1	9	20	30	0	RANBP17	7	2	1	0	2	72102
BBL000934	0	0	0	0	0	0	0	0	0	84	4	Pfam:LAP2alpha	0	0	2	1	0	00210
BBL000938	22	12	3	2	10	4	2	4	14	12	2	TP63	7	2	2	1	2	72212
BBL000939	11	4	5	3	5	8	4	8	21	16	2	GRK6	7	2	2	1	2	72212
BBL000940	12	7	7	4	15	6	3	5	12	13	3	ckba	7	2	2	1	2	72212
BBL000941	5	6	10	3	3	5	6	4	15	29	1	LRRC16A	7	2	2	1	2	72212
BBL000942	12	8	5	4	8	4	4	8	18	10	6	CHIA	7	2	2	1	2	72212
BBL000943	2	3	5	2	1	4	4	20	14	29	3	PPP4R1	7	2	2	1	2	72212
BBL000944	11	7	5	2	5	4	3	13	23	11	3	HNRNPUL1	7	2	2	1	2	72212
BBL000945	10	9	5	2	8	6	3	6	12	23	3	PLS1	7	2	2	1	2	72212
BBL000946	8	7	4	3	15	6	3	13	13	13	2	ctbp2a	7	2	2	1	2	72212
BBL000947	14	3	3	3	7	4	5	5	10	31	2	SRPK3	7	2	2	1	2	72212
BBL000948	3	2	9	3	3	3	3	4	3	51	3	EML5	7	2	2	1	2	72212
BBL000949	49	6	0	1	3	2	2	2	8	14	0	BAG6	6	2	1	0	2	62102
BBL000950	11	2	2	1	0	0	0	33	12	19	7	NLRP3	4	0	2	1	2	40212
BBL000953	0	0	0	0	0	0	0	0	0	9	78	Pfam:Myb_DNA-bind_5	0	0	2	1	0	00210
BBL000956	0	0	0	0	0	0	0	0	0	81	6	Pfam:LAP2alpha	0	0	2	1	0	00210
BBL000958	22	5	3	3	8	4	3	9	18	8	3	TPO	7	2	2	1	2	72212
BBL000959	12	8	7	2	7	3	3	14	7	22	1	TNS1	7	2	2	1	2	72212
BBL000960	12	7	3	2	6	6	4	7	13	25	1	VAV3	7	2	2	1	2	72212
BBL000961	6	2	3	2	4	3	4	17	13	29	3	TOP1MT	7	2	2	1	2	72212
BBL000962	15	7	3	5	7	5	4	8	14	15	3	SLC27A3	7	2	2	1	2	72212
BBL000963	5	6	3	2	4	4	2	6	20	32	2	SEC24B	7	2	2	1	2	72212
BBL000964	4	4	1	4	2	2	2	5	17	44	1	UBR4	7	2	2	1	2	72212
BBL000965	4	6	5	3	6	4	3	4	8	39	4	Mtmr7	7	2	2	1	2	72212
BBL000966	18	10	5	3	7	4	2	4	16	15	2	AKT3	7	2	2	1	2	72212
BBL000967	5	4	2	4	11	6	5	8	12	26	3	kif5c	7	2	2	1	2	72212
BBL000968	7	6	8	5	7	7	6	9	10	19	2	CNNM2	7	2	2	1	2	72212
BBL000969	10	5	4	3	5	4	5	7	28	12	3	MERTK	7	2	2	1	2	72212
BBL000970	5	6	5	2	5	4	3	3	20	31	2	pds5a	7	2	2	1	2	72212
BBL000971	5	10	6	3	4	3	2	7	14	31	1	NBEAL1	7	2	2	1	2	72212
BBL000972	9	18	2	3	2	3	2	6	7	33	1	Synj2	7	2	2	1	2	72212
BBL000973	6	7	2	3	6	6	4	6	16	28	2	PYGL	7	2	2	1	2	72212
BBL000974	8	9	5	3	10	8	7	10	10	12	4	tfap2b	7	2	2	1	2	72212
BBL000975	10	10	8	3	5	6	3	4	12	24	1	JMJD1C	7	2	2	1	2	72212
BBL000976	9	4	4	2	6	3	3	15	12	28	0	USP28	7	2	1	0	2	72102
BBL000977	9	10	6	5	8	5	5	4	9	23	2	NDST1	7	2	2	1	2	72212
BBL000978	12	4	6	2	8	4	3	6	6	34	1	SCMH1	7	2	2	1	2	72212
BBL000979	20	15	1	2	4	0	2	10	10	21	1	APBB1	6	1	2	1	2	61212
BBL000980	15	14	3	2	9	2	2	10	13	16	0	Phldb1	7	2	1	0	2	72102
BBL000981	15	12	7	2	8	4	2	6	17	12	1	HNRNPR	7	2	2	1	2	72212
BBL000988	7	8	7	1	7	3	2	13	12	23	2	MTMR3	7	2	2	1	2	72212
BBL000989	6	5	3	2	9	6	4	11	10	28	1	ACAP2	7	2	2	1	2	72212
BBL000990	14	22	4	3	5	3	1	7	6	19	1	Anks1b	7	2	2	1	2	72212
BBL000991	5	4	1	5	2	2	2	16	14	31	3	ZNFX1	7	2	2	1	2	72212
BBL000992	4	2	5	2	5	3	3	3	20	36	2	top2a	7	2	2	1	2	72212
BBL000993	6	6	4	3	5	5	4	5	16	29	2	PTPN11	7	2	2	1	2	72212
BBL000994	17	6	3	3	5	4	2	7	20	17	1	ARID1B	7	2	2	1	2	72212
BBL000995	8	5	8	3	12	4	2	7	18	16	2	PFKM	7	2	2	1	2	72212
BBL000996	3	3	2	2	4	4	3	10	10	42	2	RHBDF2	7	2	2	1	2	72212
BBL000997	6	5	7	3	5	5	3	10	6	33	2	ADAMTS14	7	2	2	1	2	72212
BBL001004	4	5	6	3	7	8	5	6	9	27	4	MMP16	7	2	2	1	2	72212
BBL001005	19	14	4	3	7	4	4	12	8	6	3	SGK2	7	2	2	1	2	72212
BBL001006	14	5	6	2	9	4	3	11	15	15	0	APP	7	2	1	0	2	72102
BBL001007	14	5	6	8	1	5	40	1	3	0	1	hist2h2bf	7	2	1	1	2	72112
BBL001008	9	5	6	4	8	8	5	7	18	11	3	EHD1	7	2	2	1	2	72212
BBL001009	11	7	3	2	6	2	1	6	9	34	3	TIAM2	7	2	2	1	2	72212
BBL001010	7	10	4	4	8	7	3	5	14	20	2	Ppp1r9a	7	2	2	1	2	72212
BBL001011	7	3	5	3	4	3	3	3	15	37	1	DENND5A	7	2	2	1	2	72212
BBL001012	40	5	5	2	4	3	2	4	6	11	2	MYB	7	2	2	1	2	72212
BBL001013	39	7	0	2	4	3	3	4	15	5	2	DDX39B	6	2	2	1	2	62212
BBL001014	18	16	4	3	11	1	4	10	8	8	1	MAPK10	7	2	2	1	2	72212
BBL001015	17	11	6	3	7	4	4	7	12	13	0	RBMS3	7	2	1	0	2	72102
BBL001016	3	3	3	4	3	4	2	4	14	41	3	MED13L	7	2	2	1	2	72212
BBL001017	13	7	5	3	12	7	3	8	6	18	2	ASIC1	7	2	2	1	2	72212
BBL001020	0	0	0	0	0	0	0	0	0	83	1	Pfam:zf-RVT	0	0	2	1	0	00210
BBL001021	0	0	0	0	0	0	0	0	0	82	2	Pfam:zf-RVT	0	0	2	1	0	00210
BBL001025	8	4	1	2	2	4	3	11	14	30	4	TRPV5	7	2	2	1	2	72212
BBL001026	5	7	2	3	7	5	3	10	10	28	3	BICD1	7	2	2	1	2	72212
BBL001027	6	5	2	3	5	5	4	10	23	19	1	HOOK2	7	2	2	1	2	72212
BBL001028	6	6	7	3	11	4	4	7	9	24	2	CLSTN1	7	2	2	1	2	72212
BBL001029	9	4	3	3	5	6	4	8	19	20	2	PLOD2	7	2	2	1	2	72212
BBL001030	9	8	5	4	9	9	5	6	10	12	6	SLITRK4	7	2	2	1	2	72212
BBL001031	7	2	3	2	5	4	3	10	19	25	3	MCM3	7	2	2	1	2	72212
BBL001032	13	15	2	6	3	7	5	6	7	15	4	CYP4A11	7	2	2	1	2	72212
BBL001033	22	9	4	4	7	5	4	2	5	18	3	GABRA1	7	2	2	1	2	72212
BBL001034	16	13	5	2	3	3	3	11	7	19	1	MPDZ	7	2	2	1	2	72212
BBL001035	4	2	2	1	2	5	1	10	19	35	2	TNRC18	7	2	2	1	2	72212
BBL001036	14	15	3	2	3	4	2	13	5	21	1	MECOM	7	2	2	1	2	72212
BBL001043	21	14	4	2	9	3	3	3	14	8	1	MEIS2	7	2	2	1	2	72212
BBL001044	6	4	3	1	7	4	3	9	20	24	1	SYK	7	2	2	1	2	72212
BBL001045	9	5	4	3	5	5	5	8	11	24	3	RDX	7	2	2	1	2	72212
BBL001046	15	9	3	4	8	4	4	7	8	17	3	PPARG	7	2	2	1	2	72212
BBL001047	4	5	5	2	7	3	3	9	17	25	2	PTPRZ1	7	2	2	1	2	72212
BBL001048	3	9	4	3	6	5	3	10	10	27	2	Lnx1	7	2	2	1	2	72212
BBL001049	18	6	12	2	3	4	3	7	14	13	0	NEDD4	7	2	1	0	2	72102
BBL001050	12	8	3	2	5	3	2	4	11	30	2	CYFIP2	7	2	2	1	2	72212
BBL001051	14	7	4	2	8	4	4	16	3	19	1	MPP2	7	2	2	1	2	72212
BBL001052	23	9	7	2	6	4	5	6	11	7	2	ESRRG	7	2	2	1	2	72212
BBL001053	6	4	3	2	6	4	3	6	17	27	4	ATP10B	7	2	2	1	2	72212
BBL001054	7	4	2	2	5	4	3	3	12	38	2	LLGL2	7	2	2	1	2	72212
BBL001055	10	9	4	3	3	1	2	10	12	26	2	STXBP5	7	2	2	1	2	72212
BBL001056	6	3	6	3	5	4	2	5	15	33	0	NF1	7	2	1	0	2	72102
BBL001057	19	13	3	1	7	3	4	1	3	26	2	SEZ6L	7	2	2	1	2	72212
BBL001058	14	17	5	5	15	4	2	7	3	9	1	SLCO1C1	7	2	2	1	2	72212
BBL001062	0	0	0	0	0	0	0	0	2	79	1	Pfam:Myosin_tail_1	0	0	2	1	1	00211
BBL001070	16	4	6	4	5	6	3	13	7	14	3	SALL3	7	2	2	1	2	72212
BBL001071	7	9	5	3	4	4	2	10	8	27	2	SCUBE1	7	2	2	1	2	72212
BBL001072	15	6	3	3	5	6	3	7	11	19	3	PAK4	7	2	2	1	2	72212
BBL001073	14	11	7	3	5	5	3	8	3	19	3	MEGF11	7	2	2	1	2	72212
BBL001074	22	11	8	3	7	6	4	5	4	11	0	RUNX1T1	7	2	1	0	2	72102
BBL001075	11	16	4	2	8	3	2	7	5	23	0	Grip1	7	2	1	0	2	72102
BBL001076	7	11	1	1	6	4	2	10	7	31	1	Camta2	7	2	2	1	2	72212
BBL001077	5	3	4	3	10	5	3	13	17	15	3	MAP1B	7	2	2	1	2	72212
BBL001078	12	7	3	2	7	4	3	14	10	17	2	ARHGEF7	7	2	2	1	2	72212
BBL001079	5	5	4	3	7	5	3	8	9	29	3	ACSS2	7	2	2	1	2	72212
BBL001080	9	6	6	2	5	4	2	4	11	30	2	APC	7	2	2	1	2	72212
BBL001081	3	4	5	3	4	6	4	3	21	27	1	TM9SF4	7	2	2	1	2	72212
BBL001082	12	13	11	1	7	4	4	5	23	0	1	HNRNPH1	7	2	1	1	2	72112
BBL001089	0	1	0	0	0	79	0	0	0	1	0	Gm2310	2	1	1	0	0	21100
BBL001095	5	8	7	3	6	8	5	11	13	10	4	KPNA2	7	2	2	1	2	72212
BBL001096	19	11	3	2	7	3	3	9	9	12	2	2005-09-01	7	2	2	1	2	72212
BBL001097	9	4	11	3	10	6	5	12	16	2	2	FAM49B	7	2	2	1	2	72212
BBL001098	10	8	4	3	3	4	5	10	10	22	1	ENPP2	7	2	2	1	2	72212
BBL001099	8	6	3	4	9	8	4	8	9	17	4	KCNJ2	7	2	2	1	2	72212
BBL001100	8	8	3	2	4	4	2	6	14	27	2	SIN3B	7	2	2	1	2	72212
BBL001101	5	7	2	2	1	4	3	7	22	25	2	TRIM33	7	2	2	1	2	72212
BBL001102	15	7	6	2	11	3	3	9	10	14	0	NRP1	7	2	1	0	2	72102
BBL001103	8	3	4	4	8	4	3	5	10	30	1	ESYT2	7	2	2	1	2	72212
BBL001104	11	12	6	3	5	6	8	7	4	17	1	ADAM22	7	2	2	1	2	72212
BBL001105	17	9	4	3	1	3	7	9	12	13	2	ABCA5	7	2	2	1	2	72212
BBL001112	0	0	0	0	0	0	0	0	0	78	2	Pfam:rve	0	0	2	1	0	00210
BBL001113	4	2	3	2	3	5	4	5	18	32	1	SNRNP200	7	2	2	1	2	72212
BBL001114	12	3	4	4	7	5	4	5	16	17	2	FERMT2	7	2	2	1	2	72212
BBL001115	11	13	3	1	5	2	2	15	12	15	0	Sorbs2	7	2	1	0	2	72102
BBL001116	10	5	3	3	6	5	4	5	15	21	2	ATL2	7	2	2	1	2	72212
BBL001117	19	4	1	1	1	3	3	2	8	37	0	YY1AP1	7	2	1	0	2	72102
BBL001118	5	6	4	2	8	4	2	12	5	29	2	IGSF9	7	2	2	1	2	72212
BBL001119	2	4	11	3	4	3	2	8	20	20	2	SPATA5	7	2	2	1	2	72212
BBL001120	6	3	2	1	4	4	2	7	16	32	2	PHLPP2	7	2	2	1	2	72212
BBL001121	12	7	6	2	4	4	2	5	10	24	3	PTCH1	7	2	2	1	2	72212
BBL001122	7	6	12	7	4	4	3	3	13	18	2	PLA2G4F	7	2	2	1	2	72212
BBL001123	3	4	3	2	59	0	0	5	0	2	1	unknown-conserved	5	0	2	1	1	50211
BBL001129	10	7	3	2	6	2	3	7	12	24	2	TARS2	7	2	2	1	2	72212
BBL001130	6	2	4	2	9	4	2	5	21	20	3	ROCK2	7	2	2	1	2	72212
BBL001131	13	4	5	1	8	7	4	10	7	16	3	APBA2	7	2	2	1	2	72212
BBL001132	8	3	5	2	4	3	2	8	16	27	0	FARP2	7	2	1	0	2	72102
BBL001133	8	6	4	3	6	3	4	15	12	14	3	CTNND2	7	2	2	1	2	72212
BBL001134	5	3	3	3	6	3	2	6	17	27	3	NCKAP1L	7	2	2	1	2	72212
BBL001135	9	6	3	2	3	4	2	6	18	24	1	TNPO2	7	2	2	1	2	72212
BBL001136	6	4	8	3	6	4	6	4	11	25	1	CNKSR2	7	2	2	1	2	72212
BBL001137	10	7	4	3	3	3	3	7	12	25	1	SBNO2	7	2	2	1	2	72212
BBL001138	3	3	2	2	5	3	3	4	15	36	2	ipo7	7	2	2	1	2	72212
BBL001147	0	0	0	0	0	0	0	0	23	28	27	Pfam:Asp_protease_2	0	0	2	1	1	00211
BBL001152	9	5	6	3	5	6	4	7	18	12	2	GRHL3	7	2	2	1	2	72212
BBL001153	10	15	2	1	1	2	2	5	5	33	1	Madd	7	2	2	1	2	72212
BBL001154	8	8	5	3	10	6	3	7	8	18	1	OLFM3	7	2	2	1	2	72212
BBL001155	8	4	3	2	2	4	4	2	14	33	1	MAN2A2	7	2	2	1	2	72212
BBL001156	7	3	5	2	5	3	2	4	14	32	0	TTC7A	7	2	1	0	2	72102
BBL001157	11	5	8	2	9	4	2	7	20	7	2	JUP	7	2	2	1	2	72212
BBL001158	11	6	9	3	3	6	3	8	19	6	3	YTHDF3	7	2	2	1	2	72212
BBL001159	5	12	5	2	8	3	3	5	10	22	2	CAMSAP2	7	2	2	1	2	72212
BBL001160	18	6	4	4	8	6	5	5	4	13	4	GABRB3	7	2	2	1	2	72212
BBL001161	5	8	3	2	4	4	4	6	20	21	0	KMT2A	7	2	1	0	2	72102
BBL001162	6	5	7	4	9	3	2	6	5	29	1	KSR1	7	2	2	1	2	72212
BBL001163	12	12	6	4	12	6	3	2	14	5	1	CYTH1	7	2	2	1	2	72212
BBL001164	9	19	2	1	4	2	2	4	25	9	0	Ktn1	7	2	1	0	2	72102
BBL001165	6	5	3	1	6	4	2	9	8	32	1	sytl5	7	2	2	1	2	72212
BBL001166	15	7	4	3	7	6	3	8	14	7	3	PIK3R1	7	2	2	1	2	72212
BBL001167	5	7	3	2	4	3	3	2	13	33	2	unc45a	7	2	2	1	2	72212
BBL001170	0	0	0	0	0	0	0	0	2	69	6	Pfam:DUF4939	0	0	2	1	1	00211
BBL001174	13	18	5	4	2	5	4	7	4	14	0	PDE1C	7	2	1	0	2	72102
BBL001175	7	6	5	3	4	5	3	8	13	19	3	GLI2	7	2	2	1	2	72212
BBL001176	14	5	3	2	3	4	3	8	8	25	1	PARP6	7	2	2	1	2	72212
BBL001177	4	5	3	3	0	1	2	9	24	25	0	Cul7	6	2	1	0	2	62102
BBL001178	6	7	5	2	6	4	4	10	11	19	2	MFN1	7	2	2	1	2	72212
BBL001179	5	9	3	2	5	2	1	7	21	20	1	Rbm10	7	2	2	1	2	72212
BBL001180	21	15	6	1	8	4	3	5	4	8	1	CELF4	7	2	2	1	2	72212
BBL001181	5	5	3	3	7	4	2	4	20	21	2	SSH1	7	2	2	1	2	72212
BBL001182	5	2	3	3	3	4	2	7	15	30	2	ATAD2B	7	2	2	1	2	72212
BBL001183	5	4	4	3	4	0	3	8	6	39	0	COL27A1	6	1	1	0	2	61102
BBL001184	8	11	2	2	7	4	3	4	13	21	1	TRIM3	7	2	2	1	2	72212
BBL001194	0	0	0	0	0	0	0	0	0	75	1	Pfam:RVT_1	0	0	2	1	0	00210
BBL001196	9	7	2	2	4	4	3	4	21	19	0	SCRIB	7	2	1	0	2	72102
BBL001197	20	7	4	3	5	5	4	7	10	10	0	PCBP2	7	2	1	0	2	72102
BBL001198	8	4	5	3	2	3	3	10	18	18	1	PKD2	7	2	2	1	2	72212
BBL001199	9	16	3	2	6	4	4	7	4	17	3	Ntng1	7	2	2	1	2	72212
BBL001200	8	4	5	2	5	4	2	5	4	34	2	MAP3K13	7	2	2	1	2	72212
BBL001201	8	5	4	2	7	4	2	6	13	22	2	POSTN	7	2	2	1	2	72212
BBL001202	4	3	3	3	4	3	3	15	10	25	2	lama1	7	2	2	1	2	72212
BBL001203	10	8	3	4	8	3	2	8	6	21	2	PRKD1	7	2	2	1	2	72212
BBL001204	10	8	3	2	7	3	4	12	17	7	2	IFFO1	7	2	2	1	2	72212
BBL001205	16	12	1	2	9	6	3	10	6	8	2	RXRB	7	2	2	1	2	72212
BBL001206	3	3	2	2	4	4	2	4	12	38	1	POLR2A	7	2	2	1	2	72212
BBL001207	12	13	2	2	4	2	1	12	4	22	1	ODF2	7	2	2	1	2	72212
BBL001208	10	9	4	3	4	4	2	9	13	17	0	KIF2A	7	2	1	0	2	72102
BBL001209	12	7	4	3	9	6	5	4	11	12	2	PPP3CB	7	2	2	1	2	72212
BBL001210	10	8	4	3	7	6	3	4	7	21	2	DVL3	7	2	2	1	2	72212
BBL001211	8	13	7	2	3	3	2	12	19	6	0	RALGPS1	7	2	1	0	2	72102
BBL001212	10	4	4	2	1	2	1	4	20	25	2	NUMA1	7	2	2	1	2	72212
BBL001215	0	0	0	0	0	1	0	0	0	74	0	unknown-conserved	1	1	1	0	0	11100
BBL001224	7	7	4	2	8	8	4	11	7	14	2	NR2F1	7	2	2	1	2	72212
BBL001225	8	6	3	2	3	4	4	5	19	18	2	CUL4A	7	2	2	1	2	72212
BBL001226	9	5	4	2	5	3	2	9	5	28	2	GREB1	7	2	2	1	2	72212
BBL001227	10	8	3	3	10	4	3	11	12	7	3	PRICKLE1	7	2	2	1	2	72212
BBL001228	16	4	6	4	9	5	4	7	7	9	3	STK25	7	2	2	1	2	72212
BBL001229	1	2	2	1	0	2	1	4	15	45	1	DNAJC13	6	2	2	1	2	62212
BBL001230	7	4	3	2	3	3	3	6	9	32	2	INPP5B	7	2	2	1	2	72212
BBL001231	7	6	5	2	1	3	2	9	10	27	2	SIDT2	7	2	2	1	2	72212
BBL001232	13	5	3	3	5	6	3	7	11	16	2	SLC16A1	7	2	2	1	2	72212
BBL001233	9	8	5	2	5	5	4	12	14	9	1	EPS15L1	7	2	2	1	2	72212
BBL001234	14	7	4	2	6	2	2	8	11	16	2	L3MBTL1	7	2	2	1	2	72212
BBL001235	13	8	2	2	3	2	2	13	14	14	1	DGKZ	7	2	2	1	2	72212
BBL001236	9	5	3	2	4	4	3	6	15	22	1	FES	7	2	2	1	2	72212
BBL001237	2	5	3	3	8	6	2	4	10	26	5	aox6	7	2	2	1	2	72212
BBL001238	5	8	3	2	6	4	2	15	9	18	2	AUTS2	7	2	2	1	2	72212
BBL001239	9	6	6	2	5	6	3	5	17	12	3	KIF3C	7	2	2	1	2	72212
BBL001240	17	16	5	2	17	4	2	4	0	6	1	Pax5	7	2	2	1	1	72211
BBL001241	8	6	5	2	2	2	2	4	12	30	1	IKBKB	7	2	2	1	2	72212
BBL001248	9	4	5	2	4	5	4	6	10	23	1	TLL1	7	2	2	1	2	72212
BBL001249	7	10	4	2	5	4	4	15	10	11	1	Osbpl1a	7	2	2	1	2	72212
BBL001250	8	7	4	2	7	2	3	13	8	18	1	ZMIZ2	7	2	2	1	2	72212
BBL001252	15	5	2	2	4	4	1	9	6	24	1	KIAA0319L	7	2	2	1	2	72212
BBL001253	7	2	2	2	4	3	2	16	17	17	1	ZNF608	7	2	2	1	2	72212
BBL001254	12	14	2	1	6	4	2	6	7	17	2	Specc1	7	2	2	1	2	72212
BBL001255	12	12	3	2	5	4	2	4	10	18	1	GRAMD1B	7	2	2	1	2	72212
BBL001256	19	12	3	3	7	2	2	8	6	11	0	ETV1	7	2	1	0	2	72102
BBL001257	7	5	5	2	7	4	3	8	10	18	4	ALPL	7	2	2	1	2	72212
BBL001258	10	9	9	1	7	3	2	8	11	10	3	ENO1	7	2	2	1	2	72212
BBL001259	4	4	4	3	4	7	4	4	11	25	3	SLC9A1	7	2	2	1	2	72212
BBL001260	10	4	2	2	4	3	2	7	8	29	2	KIFC3	7	2	2	1	2	72212
BBL001261	16	7	4	1	4	4	3	4	13	15	2	AP1B1	7	2	2	1	2	72212
BBL001262	3	4	3	1	7	3	2	1	3	46	0	CNGB1	7	2	1	0	2	72102
BBL001264	7	2	2	2	2	3	2	11	8	33	1	SKIV2L	7	2	2	1	2	72212
BBL001265	17	9	3	3	8	2	4	7	5	14	1	ALDOA	7	2	2	1	2	72212
BBL001273	0	0	0	0	0	0	0	0	36	32	5	Pfam:DDE_Tnp_4	0	0	2	1	1	00211
BBL001274	0	0	0	0	0	0	0	0	0	72	1	Pfam:RVT_1	0	0	2	1	0	00210
BBL001277	0	0	0	0	0	0	0	0	0	72	1	Pfam:RVT_1	0	0	2	1	0	00210
BBL001280	8	0	7	4	2	4	4	9	7	24	3	STS	6	2	2	1	2	62212
BBL001281	20	13	4	1	10	1	2	2	13	6	0	MEF2C	7	2	1	0	2	72102
BBL001282	5	4	5	3	5	5	4	6	6	28	1	CLOCK	7	2	2	1	2	72212
BBL001283	17	9	5	2	3	4	3	9	9	10	1	NFATC1	7	2	2	1	2	72212
BBL001284	2	3	3	3	7	6	4	9	20	12	3	NTN3	7	2	2	1	2	72212
BBL001285	5	5	6	3	6	5	2	6	8	23	3	RHOBTB2	7	2	2	1	2	72212
BBL001286	6	5	1	3	2	4	2	8	15	22	4	THSD4	7	2	2	1	2	72212
BBL001287	8	5	4	2	9	5	2	7	7	23	0	CLCN2	7	2	1	0	2	72102
BBL001288	7	4	4	3	7	4	3	5	11	23	1	ME3	7	2	2	1	2	72212
BBL001289	13	8	3	2	8	2	1	5	11	17	2	ARNTL2	7	2	2	1	2	72212
BBL001290	11	8	3	4	6	4	2	3	8	21	2	HSPA4	7	2	2	1	2	72212
BBL001291	8	3	3	2	4	4	3	5	9	30	1	TBC1D15	7	2	2	1	2	72212
BBL001292	13	5	7	4	8	4	4	2	8	16	1	DGKB	7	2	2	1	2	72212
BBL001293	7	6	6	3	6	6	3	7	18	9	1	SESN1	7	2	2	1	2	72212
BBL001294	20	12	4	2	2	3	3	6	13	6	1	ST7	7	2	2	1	2	72212
BBL001295	14	9	6	2	5	5	1	5	11	13	1	ADGRG2	7	2	2	1	2	72212
BBL001296	11	5	5	3	5	4	4	13	14	8	0	DENND1B	7	2	1	0	2	72102
BBL001298	14	10	3	3	4	5	3	5	14	11	0	RUFY1	7	2	1	0	2	72102
BBL001299	5	7	3	2	4	3	3	7	16	21	1	SMARCC2	7	2	2	1	2	72212
BBL001300	7	10	3	2	11	6	3	10	8	8	4	Lingo2	7	2	2	1	2	72212
BBL001301	4	6	1	2	6	3	2	7	21	18	2	rnf40	7	2	2	1	2	72212
BBL001302	7	6	4	3	9	8	5	8	10	8	4	FAM46A	7	2	2	1	2	72212
BBL001303	13	4	1	1	2	2	1	15	19	14	0	SORBS1	7	2	1	0	2	72102
BBL001304	5	5	6	2	5	5	4	10	4	24	2	PCLO	7	2	2	1	2	72212
BBL001305	3	4	2	2	4	2	2	4	10	38	1	PREX1	7	2	2	1	2	72212
BBL001306	33	5	3	1	3	2	2	7	9	7	0	MAPT	7	2	1	0	2	72102
BBL001307	0	0	0	1	18	5	6	6	19	15	2	zgc	4	2	2	1	2	42212
BBL001310	0	0	0	0	0	0	0	0	0	71	1	Pfam:RVT_1	0	0	2	1	0	00210
BBL001311	0	0	0	0	0	0	0	0	2	67	3	Pfam:LAP2alpha	0	0	2	1	1	00211
BBL001312	0	0	0	0	0	0	0	0	0	65	7	Pfam:RVT_1	0	0	2	1	0	00210
BBL001313	18	10	0	1	4	3	5	2	6	18	4	Ighv3-3	6	2	2	1	2	62212
BBL001314	6	4	2	2	4	4	2	2	16	28	1	SOS1	7	2	2	1	2	72212
BBL001315	6	5	1	1	2	2	2	10	17	23	2	CNOT1	7	2	2	1	2	72212
BBL001316	29	8	2	2	11	2	3	5	4	5	0	EEF1D	7	2	1	0	2	72102
BBL001317	4	2	3	2	4	6	3	5	24	16	2	TNKS	7	2	2	1	2	72212
BBL001318	5	6	2	2	3	4	2	4	16	25	2	USP13	7	2	2	1	2	72212
BBL001319	13	4	2	1	3	4	2	5	11	25	1	RASA4	7	2	2	1	2	72212
BBL001320	5	5	9	2	2	2	3	6	16	20	1	CYBB	7	2	2	1	2	72212
BBL001321	4	5	2	2	2	3	3	6	16	25	3	LAMC1	7	2	2	1	2	72212
BBL001322	7	6	3	1	6	2	2	9	20	15	0	DIDO1	7	2	1	0	2	72102
BBL001323	5	2	3	2	4	3	2	4	15	27	4	PPL	7	2	2	1	2	72212
BBL001324	3	4	4	2	3	2	2	4	12	34	1	ckap5	7	2	2	1	2	72212
BBL001325	8	4	9	2	6	4	3	5	19	11	0	PANK2	7	2	1	0	2	72102
BBL001326	8	6	3	4	4	3	3	9	19	10	2	STRN3	7	2	2	1	2	72212
BBL001327	14	6	3	2	6	3	3	4	20	9	1	DYRK1B	7	2	2	1	2	72212
BBL001328	5	6	5	2	2	3	2	6	8	31	1	CTPS1	7	2	2	1	2	72212
BBL001329	2	1	2	1	5	1	1	4	15	39	0	PSME4	7	2	1	0	2	72102
BBL001330	9	4	4	3	7	6	3	9	14	11	1	SLC41A3	7	2	2	1	2	72212
BBL001331	10	7	5	2	4	4	2	11	10	14	2	BNC2	7	2	2	1	2	72212
BBL001332	11	8	5	3	7	3	3	6	10	14	1	CASK	7	2	2	1	2	72212
BBL001344	17	7	4	2	12	4	3	10	3	8	0	KCNAB2	7	2	1	0	2	72102
BBL001345	13	4	4	3	7	2	3	7	11	16	0	MCTP1	7	2	1	0	2	72102
BBL001346	11	9	2	4	7	4	7	6	12	4	4	CYP3A43	7	2	2	1	2	72212
BBL001347	6	3	5	2	3	4	2	7	17	19	2	UGGT2	7	2	2	1	2	72212
BBL001348	1	2	2	2	50	0	0	2	0	9	2	TRIM35	5	0	2	1	1	50211
BBL001349	8	7	6	2	11	5	2	5	6	15	3	LOXL3	7	2	2	1	2	72212
BBL001350	10	9	4	3	5	2	2	4	5	25	1	HEPH	7	2	2	1	2	72212
BBL001351	11	4	1	2	8	5	3	5	7	21	3	SH2D3C	7	2	2	1	2	72212
BBL001352	12	8	4	3	6	4	2	5	7	16	3	LGI1	7	2	2	1	2	72212
BBL001353	11	9	1	2	4	2	3	5	8	24	1	UNC13D	7	2	2	1	2	72212
BBL001354	1	9	2	1	2	3	2	7	21	22	0	Birc6	7	2	1	0	2	72102
BBL001355	13	8	4	2	5	6	3	4	14	9	2	ACVR1B	7	2	2	1	2	72212
BBL001356	6	1	4	1	7	2	1	11	12	22	3	MYLK	7	2	2	1	2	72212
BBL001357	4	7	0	1	1	2	2	1	13	39	0	Srcap	6	2	1	0	2	62102
BBL001358	9	2	4	2	8	4	3	10	14	12	2	ERAP1	7	2	2	1	2	72212
BBL001359	2	1	1	2	9	3	7	12	9	21	3	CYP46A1	7	2	2	1	2	72212
BBL001360	14	6	6	2	9	4	7	7	12	3	0	SSBP2	7	2	1	0	2	72102
BBL001361	12	6	5	1	0	1	2	5	22	15	1	BCLAF1	6	2	2	1	2	62212
BBL001371	14	8	2	2	5	3	3	4	9	17	2	PHTF1	7	2	2	1	2	72212
BBL001372	7	4	2	2	3	4	3	5	20	17	2	CDON	7	2	2	1	2	72212
BBL001373	6	8	3	2	4	4	4	5	17	12	4	P3H2	7	2	2	1	2	72212
BBL001374	11	5	5	2	6	4	2	12	9	12	1	CDC14B	7	2	2	1	2	72212
BBL001375	8	7	3	5	6	6	5	3	12	12	2	UBP1	7	2	2	1	2	72212
BBL001376	5	9	2	3	6	3	3	8	9	20	1	Evi5l	7	2	2	1	2	72212
BBL001377	6	3	4	3	3	4	3	7	13	22	1	KPNA6	7	2	2	1	2	72212
BBL001378	4	2	2	1	5	2	1	9	14	28	1	HERC1	7	2	2	1	2	72212
BBL001379	2	6	2	2	6	4	3	6	4	31	3	gucy2f	7	2	2	1	2	72212
BBL001380	8	6	9	5	12	5	3	2	7	10	2	GLRA1	7	2	2	1	2	72212
BBL001381	13	9	5	4	6	2	3	5	8	10	4	CTNNA2	7	2	2	1	2	72212
BBL001382	9	14	4	2	9	3	2	6	3	15	2	Kcnn1	7	2	2	1	2	72212
BBL001383	9	7	7	2	8	4	4	7	9	10	2	ARNT	7	2	2	1	2	72212
BBL001390	0	0	0	0	0	0	0	0	1	67	1	Pfam:rve	0	0	2	1	1	00211
BBL001392	0	0	0	0	0	0	0	2	27	24	16	Pfam:DDE_Tnp_4^Plant_tran	0	0	2	1	2	00212
BBL001401	4	4	5	3	6	5	3	7	7	22	2	AEBP1	7	2	2	1	2	72212
BBL001402	3	3	4	2	6	4	2	5	15	22	2	ULK2	7	2	2	1	2	72212
BBL001403	7	1	4	2	2	2	1	6	10	31	2	PTPRB	7	2	2	1	2	72212
BBL001404	18	9	0	1	0	4	32	0	0	4	0	Igkv5-39	5	2	1	0	0	52100
BBL001405	7	3	3	2	6	4	2	10	12	17	2	ARHGAP5	7	2	2	1	2	72212
BBL001406	4	4	2	1	1	3	1	4	16	32	0	USP34	7	2	1	0	2	72102
BBL001407	8	8	6	2	4	2	2	8	9	18	1	ESRP1	7	2	2	1	2	72212
BBL001408	5	5	10	3	4	5	3	6	10	15	2	HDAC2	7	2	2	1	2	72212
BBL001409	7	4	1	2	6	4	2	3	14	23	2	AIM1L	7	2	2	1	2	72212
BBL001410	11	5	0	3	7	5	5	6	14	9	3	TCAF2	6	2	2	1	2	62212
BBL001411	7	6	6	1	3	4	3	7	14	15	2	NFKB2	7	2	2	1	2	72212
BBL001412	9	4	3	2	5	3	4	5	17	15	1	GGA3	7	2	2	1	2	72212
BBL001413	8	4	2	2	11	4	5	6	14	12	0	NDRG3	7	2	1	0	2	72102
BBL001414	6	5	6	3	9	7	4	5	4	16	3	HCN3	7	2	2	1	2	72212
BBL001415	16	9	20	1	3	3	3	5	1	6	1	PRSS1	7	2	2	1	2	72212
BBL001416	11	22	4	1	15	1	3	5	5	1	0	Tnnt3	7	2	1	0	2	72102
BBL001417	11	6	5	3	7	3	4	6	11	11	1	SLC9A6	7	2	2	1	2	72212
BBL001418	12	8	2	4	3	4	2	9	18	6	0	TOM1L2	7	2	1	0	2	72102
BBL001419	0	0	0	0	56	1	0	1	9	1	0	unknown-conserved	2	1	1	0	2	21102
BBL001420	6	6	6	1	4	3	3	8	15	12	4	WDFY4	7	2	2	1	2	72212
BBL001421	7	9	5	2	5	6	3	7	6	16	2	Shc1	7	2	2	1	2	72212
BBL001422	8	4	4	2	4	5	2	9	13	16	1	FBLN1	7	2	2	1	2	72212
BBL001423	27	1	5	1	0	2	2	6	13	9	2	CAST	6	2	2	1	2	62212
BBL001424	7	5	3	2	3	4	2	7	8	26	1	TEK	7	2	2	1	2	72212
BBL001425	10	6	4	2	6	4	3	7	12	13	1	TLK1	7	2	2	1	2	72212
BBL001430	0	0	0	0	0	1	0	0	3	64	0	unknown-conserved	1	1	1	0	1	11101
BBL001432	0	0	0	0	0	0	0	2	1	54	11	Pfam:Lipase_GDSL_2	0	0	2	1	2	00212
BBL001439	7	9	6	2	9	4	2	7	5	14	2	KIRREL	7	2	2	1	2	72212
BBL001440	5	6	6	2	2	4	2	12	7	18	3	EXOC1	7	2	2	1	2	72212
BBL001441	3	2	3	2	8	4	2	10	15	17	1	JAG2	7	2	2	1	2	72212
BBL001442	2	1	2	1	5	1	2	9	29	14	1	lyst	7	2	2	1	2	72212
BBL001443	9	16	5	3	6	2	4	5	2	15	0	Psd3	7	2	1	0	2	72102
BBL001444	9	6	3	2	2	4	2	5	11	22	1	PPP4R3A	7	2	2	1	2	72212
BBL001445	10	8	3	3	3	3	2	12	2	19	2	KLHL5	7	2	2	1	2	72212
BBL001446	5	5	5	3	5	5	3	10	7	16	3	SLC23A1	7	2	2	1	2	72212
BBL001447	11	9	5	4	12	6	4	1	3	8	4	CNGA1	7	2	2	1	2	72212
BBL001448	2	2	6	2	4	2	1	4	4	39	1	stab2	7	2	2	1	2	72212
BBL001449	8	4	3	2	6	4	2	5	11	20	2	SEC23B	7	2	2	1	2	72212
BBL001450	3	3	4	3	1	3	1	7	17	24	1	PRRC2B	7	2	2	1	2	72212
BBL001451	7	5	2	2	5	3	2	5	9	24	3	MST1R	7	2	2	1	2	72212
BBL001452	23	13	1	3	16	1	2	1	1	5	1	unknown-conserved	7	2	2	1	2	72212
BBL001453	48	3	0	1	1	2	1	1	8	1	1	PPP1R11	6	2	2	1	2	62212
BBL001454	4	4	2	2	3	5	2	3	11	29	2	ERN2	7	2	2	1	2	72212
BBL001455	13	13	3	2	5	3	3	12	9	4	0	SOX5	7	2	1	0	2	72102
BBL001456	2	1	1	1	6	3	5	11	16	17	4	ADGRF5	7	2	2	1	2	72212
BBL001460	0	0	0	0	0	0	0	0	3	63	1	Pfam:zf-CCHC	0	0	2	1	1	00211
BBL001464	0	0	0	0	0	0	0	1	0	39	27	Pfam:RNase_H	0	0	2	1	1	00211
BBL001470	17	3	4	3	4	1	1	4	4	23	2	CACNA2D4	7	2	2	1	2	72212
BBL001471	10	6	4	2	7	3	4	11	10	8	1	TBL1X	7	2	2	1	2	72212
BBL001472	4	9	3	2	6	4	3	13	7	13	2	FRMD4A	7	2	2	1	2	72212
BBL001473	6	4	2	2	6	3	2	4	4	31	2	ASB15	7	2	2	1	2	72212
BBL001474	7	8	4	1	15	2	2	5	6	14	2	KYAT3	7	2	2	1	2	72212
BBL001475	3	5	3	4	7	5	4	7	11	16	1	NPR2	7	2	2	1	2	72212
BBL001476	15	9	4	2	1	5	2	5	11	10	2	ATP2C1	7	2	2	1	2	72212
BBL001477	13	8	6	3	7	4	4	2	9	8	2	RARB	7	2	2	1	2	72212
BBL001478	6	4	4	3	7	6	4	9	12	8	3	TWF1	7	2	2	1	2	72212
BBL001479	12	5	4	4	2	8	4	6	6	13	2	BEST3	7	2	2	1	2	72212
BBL001480	6	2	4	3	4	3	2	9	10	21	2	PACS2	7	2	2	1	2	72212
BBL001481	19	7	3	1	5	2	2	6	7	14	0	UTY	7	2	1	0	2	72102
BBL001482	11	6	2	1	4	2	2	5	14	17	2	KLHL13	7	2	2	1	2	72212
BBL001483	9	9	5	2	5	4	2	9	4	16	1	IKZF2	7	2	2	1	2	72212
BBL001484	10	9	2	2	7	5	3	4	12	10	2	SLC25A25	7	2	2	1	2	72212
BBL001485	19	17	9	2	2	1	1	3	2	10	0	KCNMA1	7	2	1	0	2	72102
BBL001486	5	7	3	3	6	7	2	1	7	21	4	KCNJ5	7	2	2	1	2	72212
BBL001487	27	5	3	2	3	4	2	2	8	7	3	NFATC4	7	2	2	1	2	72212
BBL001488	8	6	7	2	7	5	3	7	7	12	2	ADARB1	7	2	2	1	2	72212
BBL001489	42	5	0	1	2	2	2	5	2	5	0	ATAT1	6	2	1	0	2	62102
BBL001490	14	4	3	2	7	4	3	3	6	19	1	PKM	7	2	2	1	2	72212
BBL001491	10	4	6	2	6	4	2	7	8	14	3	ABL2	7	2	2	1	2	72212
BBL001492	11	12	4	2	1	3	2	6	8	15	2	STEAP3	7	2	2	1	2	72212
BBL001493	4	4	2	2	3	4	2	2	11	31	1	ARFGEF1	7	2	2	1	2	72212
BBL001494	6	5	1	1	5	4	3	14	11	14	2	TNK2	7	2	2	1	2	72212
BBL001495	0	0	0	49	0	0	0	6	5	6	0	unknown-conserved	1	0	1	0	2	10102
BBL001506	8	2	6	2	6	3	2	9	11	15	1	FHOD3	7	2	2	1	2	72212
BBL001507	12	7	3	2	6	4	4	7	12	8	0	IMPDH1	7	2	1	0	2	72102
BBL001508	11	6	6	2	7	4	3	3	18	4	1	P4HA1	7	2	2	1	2	72212
BBL001509	6	2	2	3	2	4	2	7	23	14	0	FAM120A	7	2	1	0	2	72102
BBL001510	7	5	7	2	5	4	2	6	7	17	3	GPC1	7	2	2	1	2	72212
BBL001511	5	8	5	2	5	2	2	5	11	19	1	MBTD1	7	2	2	1	2	72212
BBL001512	12	7	3	3	9	4	3	7	7	8	2	MKL1	7	2	2	1	2	72212
BBL001513	10	10	2	2	2	5	3	4	7	15	5	AOC1	7	2	2	1	2	72212
BBL001514	10	10	3	3	3	4	2	4	17	7	2	RASGEF1A	7	2	2	1	2	72212
BBL001516	8	3	2	2	7	4	4	11	12	11	1	ARHGEF3	7	2	2	1	2	72212
BBL001517	4	1	2	3	3	0	2	10	13	22	5	PKD1	6	1	2	1	2	61212
BBL001518	5	3	4	1	4	2	2	6	12	26	0	DLG5	7	2	1	0	2	72102
BBL001519	6	2	1	3	6	2	2	6	24	11	2	GANAB	7	2	2	1	2	72212
BBL001520	11	13	1	2	6	3	2	5	3	17	2	BRSK2	7	2	2	1	2	72212
BBL001521	37	2	0	1	4	2	3	5	2	9	0	GABBR1	6	2	1	0	2	62102
BBL001522	11	6	3	2	3	4	1	3	9	21	2	MATN2	7	2	2	1	2	72212
BBL001523	5	4	3	3	3	3	3	9	8	23	1	HCFC2	7	2	2	1	2	72212
BBL001524	7	1	3	1	3	2	1	3	9	34	1	DICER1	7	2	2	1	2	72212
BBL001525	3	2	3	1	4	3	1	7	16	24	1	SPEN	7	2	2	1	2	72212
BBL001526	11	6	4	2	7	4	3	4	3	20	1	EPS8L2	7	2	2	1	2	72212
BBL001527	9	8	2	2	5	4	2	7	10	14	2	LARGE1	7	2	2	1	2	72212
BBL001528	18	11	3	1	0	2	1	5	10	13	1	Mia2	6	2	2	1	2	62212
BBL001529	4	2	3	1	4	1	1	8	9	31	1	BAZ2A	7	2	2	1	2	72212
BBL001530	5	3	2	1	1	2	1	8	25	15	2	WIZ	7	2	2	1	2	72212
BBL001536	2	3	2	0	49	3	2	2	1	1	0	unknown-conserved	6	2	1	0	2	62102
BBL001540	8	4	5	4	5	6	3	4	8	15	2	ADGRA3	7	2	2	1	2	72212
BBL001541	5	4	3	2	6	3	3	4	15	17	2	NAA16	7	2	2	1	2	72212
BBL001542	5	5	3	3	4	4	3	10	6	18	3	KCNG4	7	2	2	1	2	72212
BBL001543	5	2	6	2	4	1	2	10	7	24	1	UHRF1BP1L	7	2	2	1	2	72212
BBL001544	6	2	2	2	4	3	3	3	9	28	2	POLR2B	7	2	2	1	2	72212
BBL001545	3	2	2	2	6	4	4	7	18	15	1	CTTN	7	2	2	1	2	72212
BBL001546	20	9	4	6	3	2	4	4	5	4	3	SERPINA1	7	2	2	1	2	72212
BBL001547	5	3	3	4	18	5	9	4	3	9	1	CRY2	7	2	2	1	2	72212
BBL001548	10	5	4	2	5	3	4	5	17	9	0	MGRN1	7	2	1	0	2	72102
BBL001549	10	4	6	5	8	6	4	9	6	4	2	PDK2	7	2	2	1	2	72212
BBL001550	7	4	3	2	8	3	3	4	9	20	1	PRKG2	7	2	2	1	2	72212
BBL001551	6	11	7	2	1	2	4	4	5	22	0	Poc1a	7	2	1	0	2	72102
BBL001552	9	4	4	2	5	5	8	8	6	12	1	MASP1	7	2	2	1	2	72212
BBL001553	9	5	2	2	6	2	3	8	8	17	2	NEO1	7	2	2	1	2	72212
BBL001554	9	6	3	2	5	4	3	4	9	18	1	ANKRD13D	7	2	2	1	2	72212
BBL001555	11	6	2	1	9	4	2	2	6	19	2	TRIM46	7	2	2	1	2	72212
BBL001556	4	2	3	2	5	2	2	11	11	19	3	HEATR5B	7	2	2	1	2	72212
BBL001557	5	5	1	1	4	4	2	4	3	30	5	vwa5b2	7	2	2	1	2	72212
BBL001558	2	1	4	1	3	2	3	8	21	19	0	nipbl	7	2	1	0	2	72102
BBL001559	14	7	0	1	0	4	4	1	8	23	2	NAIP	5	2	2	1	2	52212
BBL001560	3	3	4	1	3	2	1	4	24	19	0	BAZ2B	7	2	1	0	2	72102
BBL001561	12	5	4	3	5	6	3	12	5	6	3	PDZRN3	7	2	2	1	2	72212
BBL001562	49	3	2	1	0	0	1	4	1	2	1	TRIM39	5	1	2	1	2	51212
BBL001563	4	4	1	1	2	2	1	11	16	21	1	ABI3BP	7	2	2	1	2	72212
BBL001564	7	4	4	4	6	5	4	6	8	13	3	MCOLN2	7	2	2	1	2	72212
BBL001565	4	4	4	2	6	2	3	7	3	27	2	HECW1	7	2	2	1	2	72212
BBL001566	10	5	5	2	1	4	2	8	3	22	2	FOLH1	7	2	2	1	2	72212
BBL001567	10	7	3	2	10	3	2	3	12	11	1	PACSIN2	7	2	2	1	2	72212
BBL001568	7	5	5	1	6	4	3	7	10	14	2	PNPLA6	7	2	2	1	2	72212
BBL001569	13	12	3	1	14	2	3	4	4	8	0	ugt1a1	7	2	1	0	2	72102
BBL001570	0	0	5	1	18	4	3	5	3	21	4	vtg7	5	2	2	1	2	52212
BBL001583	6	5	5	2	2	2	4	1	7	27	2	DIS3	7	2	2	1	2	72212
BBL001584	3	2	2	3	8	4	3	6	5	24	3	DLL1	7	2	2	1	2	72212
BBL001585	2	3	1	1	2	1	1	4	14	32	2	ZZEF1	7	2	2	1	2	72212
BBL001586	9	5	5	4	3	4	4	6	6	16	1	GALNT14	7	2	2	1	2	72212
BBL001587	9	6	4	3	7	3	3	3	10	15	0	STIM1	7	2	1	0	2	72102
BBL001588	2	1	3	2	2	3	3	9	15	21	2	MTMR9	7	2	2	1	2	72212
BBL001589	5	3	3	2	5	3	4	9	16	13	0	PTPN3	7	2	1	0	2	72102
BBL001590	10	7	2	1	9	2	2	9	7	13	1	SLC43A2	7	2	2	1	2	72212
BBL001591	9	4	2	2	9	6	3	10	5	13	0	RXFP1	7	2	1	0	2	72102
BBL001592	7	6	4	3	3	5	3	7	8	16	1	MAN1C1	7	2	2	1	2	72212
BBL001593	10	4	2	2	5	3	3	5	10	18	1	ATP7B	7	2	2	1	2	72212
BBL001594	5	2	5	1	5	1	3	14	11	15	1	PIKFYVE	7	2	2	1	2	72212
BBL001595	5	5	2	3	7	5	3	4	8	19	2	SLC6A15	7	2	2	1	2	72212
BBL001596	3	5	4	2	9	2	1	7	5	23	2	RADIL	7	2	2	1	2	72212
BBL001597	13	6	2	2	3	5	4	6	7	13	2	TTC39A	7	2	2	1	2	72212
BBL001601	0	0	0	0	0	0	0	3	0	59	1	Pfam:gag-asp_proteas	0	0	2	1	1	00211
BBL001616	12	4	3	2	2	2	1	10	12	14	0	OSBPL8	7	2	1	0	2	72102
BBL001617	5	5	2	3	7	6	3	9	7	12	3	FLRT2	7	2	2	1	2	72212
BBL001618	11	7	3	2	4	3	4	11	3	14	0	DACH2	7	2	1	0	2	72102
BBL001619	7	9	2	2	4	3	3	5	8	19	0	Agtpbp1	7	2	1	0	2	72102
BBL001620	12	6	3	4	6	2	2	3	9	12	3	MAP3K9	7	2	2	1	2	72212
BBL001621	6	7	5	1	5	2	1	6	13	16	0	MPRIP	7	2	1	0	2	72102
BBL001622	11	4	7	2	3	4	1	4	8	16	2	ZNF423	7	2	2	1	2	72212
BBL001623	8	4	1	2	2	3	2	11	7	21	1	MAPKBP1	7	2	2	1	2	72212
BBL001624	6	4	3	3	1	7	4	12	14	6	2	GALNT6	7	2	2	1	2	72212
BBL001625	4	4	1	1	2	2	1	11	9	24	3	CIT	7	2	2	1	2	72212
BBL001626	4	10	2	1	23	1	1	10	5	4	1	zgc	7	2	2	1	2	72212
BBL001627	7	6	3	2	6	3	3	6	14	12	0	EPB41L5	7	2	1	0	2	72102
BBL001628	7	4	5	2	8	4	3	5	9	14	1	EPAS1	7	2	2	1	2	72212
BBL001629	9	5	2	3	2	3	2	8	10	18	0	UHRF1	7	2	1	0	2	72102
BBL001630	8	3	3	4	7	5	3	12	5	8	4	LRRN3	7	2	2	1	2	72212
BBL001631	6	5	3	2	8	6	3	4	13	9	3	RORA	7	2	2	1	2	72212
BBL001632	2	4	4	3	3	4	3	6	16	16	1	STAM2	7	2	2	1	2	72212
BBL001633	4	7	4	1	2	2	2	2	13	25	0	TRIP12	7	2	1	0	2	72102
BBL001634	9	4	7	2	5	3	4	3	10	13	2	SHMT1	7	2	2	1	2	72212
BBL001635	10	4	5	4	5	5	3	9	7	9	1	BMP2K	7	2	2	1	2	72212
BBL001636	8	10	3	2	3	4	2	8	11	10	1	Chn2	7	2	2	1	2	72212
BBL001637	12	9	2	3	4	3	2	3	9	13	2	ZFX	7	2	2	1	2	72212
BBL001638	9	10	5	3	6	4	2	6	5	12	0	SATB1	7	2	1	0	2	72102
BBL001639	6	4	2	2	5	4	1	7	12	17	2	ZFYVE16	7	2	2	1	2	72212
BBL001640	5	5	3	2	3	6	3	6	9	17	3	ENC1	7	2	2	1	2	72212
BBL001641	2	3	1	1	2	3	1	5	8	36	0	HECTD4	7	2	1	0	2	72102
BBL001642	2	0	55	1	0	2	0	1	0	1	0	CLEC2B	4	1	1	0	1	41101
BBL001643	5	4	5	2	6	6	3	3	9	16	3	BTBD11	7	2	2	1	2	72212
BBL001644	12	6	2	2	4	3	4	4	10	13	2	AP2A2	7	2	2	1	2	72212
BBL001645	7	11	1	3	5	3	3	5	8	15	1	Papola	7	2	2	1	2	72212
BBL001646	16	11	2	1	1	1	2	4	13	11	0	ZNF280D	7	2	1	0	2	72102
BBL001647	16	12	7	2	8	2	3	4	4	4	0	DYNC1I2	7	2	1	0	2	72102
BBL001648	3	5	1	1	14	3	2	3	12	15	3	TGM1	7	2	2	1	2	72212
BBL001649	7	5	3	2	6	4	3	9	10	12	1	PPM1B	7	2	2	1	2	72212
BBL001655	5	4	1	0	16	5	10	7	3	10	1	ABO	6	2	2	1	2	62212
BBL001660	3	3	3	2	3	4	2	4	12	23	2	KAT2A	7	2	2	1	2	72212
BBL001661	16	4	5	1	5	3	4	4	12	6	1	DDX19B	7	2	2	1	2	72212
BBL001662	3	3	3	2	5	2	2	5	13	22	1	F8	7	2	2	1	2	72212
BBL001663	8	7	4	4	6	4	2	4	12	8	2	RHOT1	7	2	2	1	2	72212
BBL001664	5	6	7	5	6	7	4	6	6	4	5	FZD1	7	2	2	1	2	72212
BBL001665	7	4	3	2	4	5	3	5	3	23	2	PDE6B	7	2	2	1	2	72212
BBL001666	2	5	4	2	3	2	2	5	8	27	1	RHPN2	7	2	2	1	2	72212
BBL001667	19	2	4	1	9	1	2	7	14	2	0	PUF60	7	2	1	0	2	72102
BBL001668	10	7	4	3	10	5	4	4	5	6	3	CHRNA2	7	2	2	1	2	72212
BBL001669	9	3	2	1	1	2	1	4	8	30	0	ATXN2	7	2	1	0	2	72102
BBL001670	8	5	3	3	5	7	4	6	8	8	4	HAS3	7	2	2	1	2	72212
BBL001671	19	18	2	2	6	2	1	3	2	5	1	RGS6	7	2	2	1	2	72212
BBL001672	2	2	3	2	7	7	4	9	10	12	3	IRS2	7	2	2	1	2	72212
BBL001673	6	4	4	3	7	4	2	4	16	9	2	CSNK2A1	7	2	2	1	2	72212
BBL001674	8	3	3	2	3	2	3	5	8	23	1	GART	7	2	2	1	2	72212
BBL001675	3	7	4	2	3	4	3	5	5	24	1	Sfmbt1	7	2	2	1	2	72212
BBL001676	7	4	7	3	7	2	1	7	6	15	2	IGF2BP1	7	2	2	1	2	72212
BBL001677	9	4	0	3	4	5	3	11	6	12	4	SLC22A8	6	2	2	1	2	62212
BBL001678	8	15	2	0	3	2	2	3	1	24	1	Espn	6	2	2	1	2	62212
BBL001679	4	4	10	2	3	3	3	5	13	13	1	RBL1	7	2	2	1	2	72212
BBL001680	11	13	4	1	7	2	2	5	9	6	1	PBRM1	7	2	2	1	2	72212
BBL001681	8	4	3	3	5	3	2	5	9	18	1	EFR3A	7	2	2	1	2	72212
BBL001682	4	1	2	1	3	1	1	4	9	34	1	LRRK2	7	2	2	1	2	72212
BBL001683	7	10	5	2	6	2	3	7	7	11	1	LDB2	7	2	2	1	2	72212
BBL001684	6	7	2	2	1	4	4	10	7	18	0	PRPF40A	7	2	1	0	2	72102
BBL001685	7	5	2	3	1	6	2	5	7	22	1	ADAMTSL1	7	2	2	1	2	72212
BBL001686	5	7	2	2	4	3	4	5	8	20	1	LMBR1	7	2	2	1	2	72212
BBL001687	8	6	7	2	5	3	2	6	9	12	1	AHCYL1	7	2	2	1	2	72212
BBL001688	7	4	5	2	3	4	2	7	8	17	2	FNIP1	7	2	2	1	2	72212
BBL001689	3	2	1	2	6	2	1	18	9	15	2	MEGF6	7	2	2	1	2	72212
BBL001690	4	4	2	1	5	4	3	4	8	25	1	HIP1R	7	2	2	1	2	72212
BBL001691	16	13	2	2	1	3	3	3	8	9	1	CYP4F3	7	2	2	1	2	72212
BBL001692	16	12	1	1	1	2	2	3	16	6	1	TACC2	7	2	2	1	2	72212
BBL001700	0	0	0	0	0	0	0	0	7	48	6	Pfam:RVT_1	0	0	2	1	1	00211
BBL001705	7	5	4	3	5	5	3	4	12	10	2	SERINC2	7	2	2	1	2	72212
BBL001706	6	5	4	2	6	2	4	5	4	19	3	TSGA10	7	2	2	1	2	72212
BBL001707	6	13	3	2	1	3	3	7	7	13	2	Tbc1d24	7	2	2	1	2	72212
BBL001708	11	9	8	3	5	3	2	7	9	3	0	PPP1CC	7	2	1	0	2	72102
BBL001709	6	8	2	2	6	4	2	6	9	13	2	ARHGAP44	7	2	2	1	2	72212
BBL001710	6	7	4	2	4	2	1	10	7	16	1	ENOX2	7	2	2	1	2	72212
BBL001711	14	4	4	2	5	1	1	3	20	6	0	LIMS2	7	2	1	0	2	72102
BBL001712	12	6	5	3	4	5	5	5	3	10	2	DPP6	7	2	2	1	2	72212
BBL001713	12	5	6	2	4	2	2	3	3	18	3	NELL2	7	2	2	1	2	72212
BBL001714	3	8	8	5	16	3	5	0	11	1	0	HIST2H3A	7	2	1	0	1	72101
BBL001715	8	4	3	3	9	5	4	6	5	13	0	PTH1R	7	2	1	0	2	72102
BBL001716	7	5	2	3	5	4	2	11	9	10	2	PELI3	7	2	2	1	2	72212
BBL001717	10	9	2	2	5	4	2	3	8	13	2	PDE8A	7	2	2	1	2	72212
BBL001718	9	3	2	2	6	4	3	9	13	7	2	FILIP1L	7	2	2	1	2	72212
BBL001719	7	3	2	2	8	4	3	10	7	11	3	SLC34A2	7	2	2	1	2	72212
BBL001720	3	1	7	1	4	3	2	4	14	20	1	PHF20	7	2	2	1	2	72212
BBL001721	12	4	3	2	5	4	2	10	10	8	0	OSBP2	7	2	1	0	2	72102
BBL001722	9	3	3	3	5	6	4	3	10	14	0	PIP4K2A	7	2	1	0	2	72102
BBL001723	6	11	4	1	4	4	3	8	10	9	0	Tbc1d14	7	2	1	0	2	72102
BBL001724	9	4	5	1	5	1	3	7	6	17	2	EXOC7	7	2	2	1	2	72212
BBL001725	6	9	2	1	6	2	1	7	18	8	0	POU2F1	7	2	1	0	2	72102
BBL001726	6	5	4	2	4	4	4	8	12	9	2	BCL11A	7	2	2	1	2	72212
BBL001727	9	4	4	3	6	6	3	9	4	11	1	HNF4A	7	2	2	1	2	72212
BBL001728	8	7	4	1	2	2	2	4	7	22	1	USP19	7	2	2	1	2	72212
BBL001729	14	10	5	2	4	2	4	6	2	11	0	DPF3	7	2	1	0	2	72102
BBL001730	6	7	3	2	4	2	3	6	3	23	1	SYN3	7	2	2	1	2	72212
BBL001731	9	6	3	2	5	4	3	5	5	17	1	BMPR1B	7	2	2	1	2	72212
BBL001732	8	9	4	2	2	4	2	9	9	9	2	TMCC2	7	2	2	1	2	72212
BBL001733	6	3	3	3	4	3	1	10	14	12	1	USP31	7	2	2	1	2	72212
BBL001734	8	9	5	1	5	2	2	5	5	18	0	Ubtf	7	2	1	0	2	72102
BBL001735	1	1	3	1	5	2	1	8	15	21	2	ST14	7	2	2	1	2	72212
BBL001742	0	0	1	0	58	0	0	0	0	1	0	HTRA2	2	0	1	0	0	20100
BBL001747	3	4	2	3	3	4	2	8	21	8	1	ADIPOR1	7	2	2	1	2	72212
BBL001749	5	5	6	2	6	5	3	3	2	19	3	THSD7A	7	2	2	1	2	72212
BBL001750	9	12	3	2	8	2	1	4	16	1	1	Eif5a	7	2	2	1	2	72212
BBL001751	8	7	3	2	3	3	2	6	12	11	2	GAK	7	2	2	1	2	72212
BBL001752	8	5	3	2	6	4	2	12	4	11	2	MTSS1	7	2	2	1	2	72212
BBL001753	4	7	6	2	3	3	3	11	6	13	1	FAM126A	7	2	2	1	2	72212
BBL001754	7	4	2	2	3	3	2	11	14	9	2	USP44	7	2	2	1	2	72212
BBL001755	9	7	3	3	3	4	3	6	5	13	3	LGR5	7	2	2	1	2	72212
BBL001756	1	2	3	1	3	1	1	4	7	35	1	YEATS2	7	2	2	1	2	72212
BBL001757	1	1	2	1	2	1	1	3	7	38	2	pdcd11	7	2	2	1	2	72212
BBL001758	5	3	2	2	6	5	4	6	4	19	3	DSCAM	7	2	2	1	2	72212
BBL001759	15	6	5	2	8	4	3	5	10	1	0	PRKACB	7	2	1	0	2	72102
BBL001760	7	4	2	3	6	5	3	14	13	2	0	h3f3b.1	7	2	1	0	2	72102
BBL001761	12	7	4	2	4	4	3	2	8	12	1	PSEN2	7	2	2	1	2	72212
BBL001762	8	4	3	2	7	2	3	3	9	17	1	MTHFD1L	7	2	2	1	2	72212
BBL001763	9	4	3	2	3	3	2	10	9	13	1	SEC14L1	7	2	2	1	2	72212
BBL001764	5	5	4	5	11	3	3	4	5	11	3	WBSCR17	7	2	2	1	2	72212
BBL001765	10	6	3	1	4	3	1	7	8	14	2	SLC44A3	7	2	2	1	2	72212
BBL001766	10	7	2	2	3	4	2	9	9	10	1	SAMD4B	7	2	2	1	2	72212
BBL001767	4	3	3	1	2	3	1	3	14	25	0	REV3L	7	2	1	0	2	72102
BBL001768	4	4	3	2	3	2	2	8	10	21	0	SH3TC2	7	2	1	0	2	72102
BBL001769	6	5	4	2	3	2	3	4	11	18	1	GLB1	7	2	2	1	2	72212
BBL001770	19	6	2	3	3	4	2	5	7	6	2	NUMB	7	2	2	1	2	72212
BBL001771	8	6	4	1	7	2	1	4	5	19	2	RC3H1	7	2	2	1	2	72212
BBL001772	7	5	2	1	2	3	3	5	16	13	2	ALDH1L1	7	2	2	1	2	72212
BBL001773	5	5	1	1	2	2	1	4	4	34	0	TRRAP	7	2	1	0	2	72102
BBL001774	10	9	4	1	3	4	1	10	10	6	1	Akap2	7	2	2	1	2	72212
BBL001775	8	5	4	1	3	6	2	9	2	16	3	SLC24A2	7	2	2	1	2	72212
BBL001776	0	0	0	0	0	8	0	9	13	29	0	unknown-conserved	1	1	1	0	2	11102
BBL001784	13	7	5	2	5	4	1	5	12	2	2	LDHB	7	2	2	1	2	72212
BBL001785	4	7	3	2	2	4	2	4	9	19	2	SMURF2	7	2	2	1	2	72212
BBL001786	7	4	4	2	4	3	3	8	12	9	2	2002-09-01	7	2	2	1	2	72212
BBL001787	8	5	4	2	8	6	2	11	4	5	3	LRRC4C	7	2	2	1	2	72212
BBL001788	9	3	3	2	4	4	2	3	6	20	2	ABCG1	7	2	2	1	2	72212
BBL001789	9	6	5	2	3	4	4	7	10	7	1	CLK2	7	2	2	1	2	72212
BBL001790	10	9	3	1	6	2	1	3	12	9	2	SLMAP	7	2	2	1	2	72212
BBL001791	3	5	2	2	5	3	3	6	4	23	2	OTUD7A	7	2	2	1	2	72212
BBL001792	6	3	3	3	4	5	5	9	8	11	1	CNDP2	7	2	2	1	2	72212
BBL001793	5	7	3	2	5	5	3	8	13	5	2	ACSL3	7	2	2	1	2	72212
BBL001794	12	4	4	2	3	2	3	9	12	7	0	SYNRG	7	2	1	0	2	72102
BBL001795	6	2	3	2	6	6	3	5	7	17	1	PPP2R3A	7	2	2	1	2	72212
BBL001796	4	5	4	2	2	3	4	5	12	14	3	ACOX2	7	2	2	1	2	72212
BBL001797	5	4	1	1	5	4	4	7	12	13	2	AP1G2	7	2	2	1	2	72212
BBL001798	9	6	6	2	2	1	1	3	6	20	2	MLLT4	7	2	2	1	2	72212
BBL001799	9	4	2	2	5	3	2	5	8	15	3	CRB1	7	2	2	1	2	72212
BBL001800	5	3	2	2	5	6	2	10	5	16	2	KIF26B	7	2	2	1	2	72212
BBL001801	13	8	1	1	6	2	3	8	5	9	2	ARHGAP22	7	2	2	1	2	72212
BBL001802	2	3	2	1	2	3	2	8	13	21	1	CASZ1	7	2	2	1	2	72212
BBL001803	9	6	4	2	5	4	2	6	13	7	0	NR2C2	7	2	1	0	2	72102
BBL001804	3	3	7	2	3	3	3	3	8	21	2	SLC25A12	7	2	2	1	2	72212
BBL001805	3	4	2	2	3	1	1	2	18	21	1	VPS13D	7	2	2	1	2	72212
BBL001806	5	3	1	1	3	2	2	8	26	7	0	RBM25	7	2	1	0	2	72102
BBL001819	21	3	4	1	0	2	2	3	16	3	2	CIRBP	6	2	2	1	2	62212
BBL001820	6	6	4	2	2	3	2	6	11	15	0	Atp9a	7	2	1	0	2	72102
BBL001821	12	4	1	1	2	2	2	6	18	7	2	CFLAR	7	2	2	1	2	72212
BBL001822	5	4	3	2	4	3	4	4	11	16	1	DDHD2	7	2	2	1	2	72212
BBL001823	2	3	3	1	0	2	1	16	15	13	1	THRAP3	6	2	2	1	2	62212
BBL001824	5	5	2	3	5	1	2	8	13	13	0	far1	7	2	1	0	2	72102
BBL001825	3	4	2	2	3	2	2	3	6	28	2	EDEM3	7	2	2	1	2	72212
BBL001826	5	8	4	2	4	4	2	7	7	12	2	FAM160A2	7	2	2	1	2	72212
BBL001827	9	7	2	2	4	4	2	4	9	12	2	AGPAT3	7	2	2	1	2	72212
BBL001828	5	5	3	2	2	3	2	7	7	20	1	RNF19B	7	2	2	1	2	72212
BBL001829	5	4	4	3	8	6	5	6	5	9	2	slc5a5	7	2	2	1	2	72212
BBL001830	6	1	2	2	2	3	3	11	11	15	1	SAMD9	7	2	2	1	2	72212
BBL001831	11	4	4	1	9	4	3	5	1	13	2	PAX3	7	2	2	1	2	72212
BBL001832	8	5	5	2	5	3	2	3	10	12	2	USP33	7	2	2	1	2	72212
BBL001833	8	7	3	1	3	4	3	7	13	7	1	LIMK1	7	2	2	1	2	72212
BBL001834	7	10	5	2	5	4	2	4	10	6	2	ACVR1	7	2	2	1	2	72212
BBL001835	4	4	2	2	7	3	4	8	10	12	1	TMEM184B	7	2	2	1	2	72212
BBL001836	8	2	3	4	5	4	2	5	7	14	3	ANGPT2	7	2	2	1	2	72212
BBL001837	7	6	4	2	5	4	2	9	5	11	2	KIAA1324	7	2	2	1	2	72212
BBL001838	14	6	1	4	8	4	3	4	2	8	3	piwil2	7	2	2	1	2	72212
BBL001839	3	3	3	2	5	2	2	2	7	27	1	ACOT11	7	2	2	1	2	72212
BBL001840	5	5	4	3	9	6	3	1	3	17	1	SLC17A6	7	2	2	1	2	72212
BBL001841	13	7	3	3	5	4	2	4	7	7	2	EZH2	7	2	2	1	2	72212
BBL001842	7	5	2	2	4	1	1	3	14	16	2	MGA	7	2	2	1	2	72212
BBL001843	9	6	2	2	5	2	2	8	2	19	0	RALGDS	7	2	1	0	2	72102
BBL001844	5	6	5	2	4	4	3	4	10	12	2	AATK	7	2	2	1	2	72212
BBL001845	12	8	3	1	6	2	2	5	7	10	1	FN1	7	2	2	1	2	72212
BBL001846	32	2	0	1	3	2	2	5	6	3	1	CNOT3	6	2	2	1	2	62212
BBL001847	4	7	1	1	8	3	2	6	16	7	2	Pld1	7	2	2	1	2	72212
BBL001848	3	7	2	2	2	1	4	8	4	24	0	Cspp1	7	2	1	0	2	72102
BBL001849	17	9	4	1	4	2	1	5	5	7	2	ZMYND8	7	2	2	1	2	72212
BBL001850	3	3	5	1	2	3	3	10	10	15	2	GFPT1	7	2	2	1	2	72212
BBL001851	3	1	5	1	5	2	1	6	7	23	3	ahr1a	7	2	2	1	2	72212
BBL001853	0	0	0	0	0	0	0	0	3	53	1	Pfam:Transposase_22	0	0	2	1	1	00211
BBL001856	0	0	0	0	0	0	0	0	0	55	2	Pfam:zf-RVT	0	0	2	1	0	00210
BBL001865	13	7	4	2	3	2	4	7	5	8	1	PRKAR1A	7	2	2	1	2	72212
BBL001866	11	6	5	1	8	2	1	5	5	11	1	CADM1	7	2	2	1	2	72212
BBL001867	6	4	3	3	2	6	2	8	4	15	3	KCNS1	7	2	2	1	2	72212
BBL001868	6	5	4	2	4	4	2	8	8	11	2	AXIN2	7	2	2	1	2	72212
BBL001869	14	3	3	1	1	2	2	2	19	8	1	CDK11A	7	2	2	1	2	72212
BBL001870	5	2	2	3	6	3	3	5	3	22	2	GRID2	7	2	2	1	2	72212
BBL001871	5	4	7	2	8	2	1	5	7	12	3	SDK2	7	2	2	1	2	72212
BBL001872	9	6	3	1	2	2	3	5	14	10	1	DEPDC5	7	2	2	1	2	72212
BBL001873	14	10	1	2	2	2	1	5	9	9	1	NR1H3	7	2	2	1	2	72212
BBL001874	4	4	3	1	3	2	1	13	17	8	0	PACSIN3	7	2	1	0	2	72102
BBL001875	13	5	3	2	2	4	3	5	16	2	1	CAP1	7	2	2	1	2	72212
BBL001876	6	6	2	2	7	4	1	6	6	14	2	TTBK2	7	2	2	1	2	72212
BBL001877	2	2	5	3	3	2	1	6	5	26	1	PLEKHH1	7	2	2	1	2	72212
BBL001879	1	2	4	1	2	3	3	20	13	6	1	ATP6V1A	7	2	2	1	2	72212
BBL001880	5	2	6	3	3	5	4	7	8	13	0	NT5DC2	7	2	1	0	2	72102
BBL001881	4	4	3	1	4	4	3	4	9	20	0	unk	7	2	1	0	2	72102
BBL001882	4	4	5	2	4	3	3	4	9	17	1	NMT1	7	2	2	1	2	72212
BBL001883	5	4	2	2	7	3	6	6	12	9	0	VWA5A	7	2	1	0	2	72102
BBL001884	10	3	12	1	0	1	0	9	5	14	1	TRBC2	5	1	2	1	2	51212
BBL001885	11	9	2	1	3	4	4	6	10	5	1	ARR3	7	2	2	1	2	72212
BBL001886	13	7	1	1	5	2	1	5	8	12	1	TNIP1	7	2	2	1	2	72212
BBL001887	3	3	4	1	1	1	3	9	1	29	1	UNC80	7	2	2	1	2	72212
BBL001888	9	2	1	1	2	1	0	5	5	28	2	PTPN20	6	1	2	1	2	61212
BBL001889	2	5	1	2	4	4	3	7	8	18	2	Fam171a1	7	2	2	1	2	72212
BBL001890	11	5	1	2	4	2	2	7	9	12	1	PDE4DIP	7	2	2	1	2	72212
BBL001891	3	7	2	1	1	2	2	3	7	27	1	Phc1	7	2	2	1	2	72212
BBL001897	0	0	0	0	0	0	0	1	47	3	5	Pfam:Phage_int_SAM_4	0	0	2	1	2	00212
BBL001903	0	0	0	0	0	0	1	0	0	55	0	unknown-conserved	1	1	1	0	0	11100
BBL001907	7	3	2	2	5	4	3	8	9	10	2	xirp1	7	2	2	1	2	72212
BBL001908	13	7	3	1	3	2	1	9	10	4	2	GAPVD1	7	2	2	1	2	72212
BBL001909	6	7	3	1	3	2	1	3	11	17	1	TFRC	7	2	2	1	2	72212
BBL001910	1	2	1	1	3	3	2	7	15	20	0	COL7A1	7	2	1	0	2	72102
BBL001911	4	5	1	1	3	2	1	8	17	12	1	CCSER2	7	2	2	1	2	72212
BBL001912	8	6	3	3	4	4	3	7	6	11	0	MGAT4B	7	2	1	0	2	72102
BBL001913	2	2	5	3	5	1	1	11	9	14	2	hspg2	7	2	2	1	2	72212
BBL001914	4	6	2	3	6	3	3	4	7	15	2	LATS1	7	2	2	1	2	72212
BBL001915	6	3	3	3	6	8	4	3	7	9	3	BMP7	7	2	2	1	2	72212
BBL001916	9	6	8	2	6	4	3	1	5	9	2	THRB	7	2	2	1	2	72212
BBL001917	7	3	4	2	2	2	2	6	8	17	2	SHKBP1	7	2	2	1	2	72212
BBL001918	1	1	2	1	4	3	3	8	12	19	1	unknown-conserved	7	2	2	1	2	72212
BBL001919	21	6	2	2	2	3	2	5	2	9	1	CRHR1	7	2	2	1	2	72212
BBL001920	9	5	5	1	3	2	2	5	7	16	0	DCTN1	7	2	1	0	2	72102
BBL001921	4	2	1	1	4	4	1	5	7	25	1	zak	7	2	2	1	2	72212
BBL001922	6	2	1	1	1	2	2	6	11	22	1	DUOX1	7	2	2	1	2	72212
BBL001923	4	7	3	2	4	2	4	6	8	13	2	GALNT13	7	2	2	1	2	72212
BBL001924	4	2	0	3	4	4	3	11	10	11	3	MMP17	6	2	2	1	2	62212
BBL001925	13	4	1	1	1	7	4	6	7	9	2	ACHE	7	2	2	1	2	72212
BBL001926	5	5	3	3	3	4	2	4	3	21	2	HGF	7	2	2	1	2	72212
BBL001927	3	3	2	2	2	4	2	2	3	32	0	ANKFN1	7	2	1	0	2	72102
BBL001928	17	17	4	4	1	1	1	3	4	3	0	Acsm5	7	2	1	0	2	72102
BBL001929	7	2	10	2	11	6	4	2	2	9	0	HBG2	7	2	1	0	2	72102
BBL001930	20	2	0	1	2	2	1	1	23	3	0	NDRG2	6	2	1	0	2	62102
BBL001931	6	6	4	1	5	4	3	6	3	15	2	SGSM1	7	2	2	1	2	72212
BBL001932	9	4	3	2	8	7	3	2	4	13	0	PDE11A	7	2	1	0	2	72102
BBL001933	4	3	4	1	5	4	4	3	12	12	3	CAPN5	7	2	2	1	2	72212
BBL001934	0	0	2	1	4	4	1	14	11	16	2	unknown-conserved	5	2	2	1	2	52212
BBL001935	3	2	6	1	2	2	4	3	14	17	1	mdn1	7	2	2	1	2	72212
BBL001936	1	2	1	1	2	2	1	2	26	17	0	gbf1	7	2	1	0	2	72102
BBL001937	5	5	1	1	4	2	2	4	8	21	2	ANO10	7	2	2	1	2	72212
BBL001938	7	8	5	2	3	1	1	3	8	17	0	BCAS3	7	2	1	0	2	72102
BBL001939	2	3	5	1	4	2	1	1	10	26	0	ARHGEF11	7	2	1	0	2	72102
BBL001940	5	3	5	2	2	1	2	5	10	20	0	UBR3	7	2	1	0	2	72102
BBL001941	10	4	6	4	3	4	3	3	7	10	1	fads2	7	2	2	1	2	72212
BBL001942	5	1	2	1	2	0	0	1	5	37	1	CHD1L	5	0	2	1	2	50212
BBL001943	6	4	0	1	35	0	0	6	1	2	0	unknown-conserved	4	0	1	0	2	40102
BBL001959	4	5	6	3	6	4	3	6	9	8	0	TPH2	7	2	1	0	2	72102
BBL001960	7	5	5	2	2	3	5	5	10	10	0	RSBN1	7	2	1	0	2	72102
BBL001961	4	2	5	2	3	4	3	3	14	12	2	STT3B	7	2	2	1	2	72212
BBL001962	6	6	4	2	2	2	3	11	7	10	1	ACAD11	7	2	2	1	2	72212
BBL001963	11	10	2	1	3	2	4	5	14	1	1	Gnas	7	2	2	1	2	72212
BBL001964	6	4	3	2	5	4	3	7	5	14	1	TBX5	7	2	2	1	2	72212
BBL001965	4	3	1	2	2	2	3	7	22	7	1	SEPHS1	7	2	2	1	2	72212
BBL001966	8	4	9	2	4	4	3	9	5	4	2	PRKAG1	7	2	2	1	2	72212
BBL001967	7	2	3	2	3	3	3	3	7	19	2	RNF145	7	2	2	1	2	72212
BBL001968	6	5	2	3	6	5	3	3	8	10	3	CHRM3	7	2	2	1	2	72212
BBL001969	4	4	2	2	1	3	3	10	10	14	1	ENTPD4	7	2	2	1	2	72212
BBL001970	1	3	1	2	1	1	1	4	5	34	1	GEMIN5	7	2	2	1	2	72212
BBL001971	5	2	2	2	5	2	2	2	7	24	1	ATRNL1	7	2	2	1	2	72212
BBL001972	8	6	2	2	5	6	3	4	3	12	3	SV2B	7	2	2	1	2	72212
BBL001973	3	3	2	3	5	2	2	5	8	18	3	RETSAT	7	2	2	1	2	72212
BBL001974	6	5	2	2	6	4	2	6	3	16	2	SLC24A4	7	2	2	1	2	72212
BBL001975	7	6	4	3	6	6	2	5	7	5	3	TSHZ2	7	2	2	1	2	72212
BBL001976	5	7	1	1	7	4	1	6	5	16	1	RGS12	7	2	2	1	2	72212
BBL001977	5	3	2	1	2	2	4	10	2	21	2	TTLL7	7	2	2	1	2	72212
BBL001978	4	3	2	1	2	2	1	4	18	15	2	USP7	7	2	2	1	2	72212
BBL001979	31	1	1	1	17	2	0	0	0	1	0	HLA-DPB1	6	1	1	0	0	61100
BBL001980	12	3	3	2	4	3	1	8	7	9	2	CCDC144A	7	2	2	1	2	72212
BBL001981	6	3	3	2	3	4	3	6	5	18	1	AP3B2	7	2	2	1	2	72212
BBL001982	4	3	5	2	5	4	3	3	12	11	2	GTPBP2	7	2	2	1	2	72212
BBL001983	2	3	1	2	4	4	1	9	9	17	2	ABCD2	7	2	2	1	2	72212
BBL001984	3	5	1	1	3	4	3	5	5	22	2	KEAP1	7	2	2	1	2	72212
BBL001985	4	5	2	2	1	4	2	6	16	10	2	ZHX1	7	2	2	1	2	72212
BBL001986	5	3	5	2	4	4	2	5	7	16	1	IDH1	7	2	2	1	2	72212
BBL001987	33	1	0	0	1	1	1	2	12	2	1	HLA-DQA1	5	2	2	1	2	52212
BBL001988	5	8	4	1	5	2	3	7	4	14	1	RTKN2	7	2	2	1	2	72212
BBL001989	8	4	2	3	3	3	3	5	10	11	2	TKT	7	2	2	1	2	72212
BBL001990	2	4	2	1	3	2	1	13	4	20	2	TPX2	7	2	2	1	2	72212
BBL001991	6	5	8	2	3	2	2	3	6	16	1	BTRC	7	2	2	1	2	72212
BBL001992	8	4	3	2	2	3	2	12	7	8	3	RIC8B	7	2	2	1	2	72212
BBL001993	28	3	1	1	1	2	1	4	8	4	1	PRPF31	7	2	2	1	2	72212
BBL001994	15	4	3	1	4	1	2	6	6	11	1	KANSL1	7	2	2	1	2	72212
BBL001995	4	2	2	1	1	2	2	3	18	18	1	TRAPPC8	7	2	2	1	2	72212
BBL001996	13	6	1	1	3	1	2	7	12	8	0	LIMCH1	7	2	1	0	2	72102
BBL002012	0	0	0	0	0	0	0	0	0	53	1	Pfam:rve	0	0	2	1	0	00210
BBL002015	8	3	2	2	9	4	4	4	7	8	2	rrm2	7	2	2	1	2	72212
BBL002016	8	4	3	3	3	2	2	8	3	16	1	WSCD1	7	2	2	1	2	72212
BBL002017	9	7	3	3	3	1	2	13	4	8	0	mroh1	7	2	1	0	2	72102
BBL002018	7	2	1	2	2	4	3	4	6	21	1	PCK2	7	2	2	1	2	72212
BBL002019	6	5	3	2	7	6	4	5	9	5	1	SH3GL1	7	2	2	1	2	72212
BBL002020	2	4	4	2	3	4	2	4	11	15	2	AGRN	7	2	2	1	2	72212
BBL002021	6	3	7	2	5	4	2	5	7	11	1	AFAP1	7	2	2	1	2	72212
BBL002022	2	1	2	2	2	2	2	4	17	19	0	VWA8	7	2	1	0	2	72102
BBL002023	4	5	2	2	2	2	2	5	7	17	5	KIF27	7	2	2	1	2	72212
BBL002024	4	4	3	4	7	5	4	4	3	12	3	brinp2	7	2	2	1	2	72212
BBL002025	5	1	2	1	2	1	1	1	11	28	0	SORL1	7	2	1	0	2	72102
BBL002026	8	7	1	1	2	2	2	5	14	10	1	CSDE1	7	2	2	1	2	72212
BBL002027	4	3	2	2	4	3	2	4	14	14	1	IKBKE	7	2	2	1	2	72212
BBL002028	4	2	3	2	9	4	2	8	7	11	1	PPP1R13B	7	2	2	1	2	72212
BBL002029	6	4	2	2	5	3	2	8	7	12	2	MFSD2A	7	2	2	1	2	72212
BBL002030	5	3	2	2	4	4	2	2	2	24	3	TEX2	7	2	2	1	2	72212
BBL002031	7	6	4	2	2	4	3	5	7	13	0	AMOT	7	2	1	0	2	72102
BBL002032	6	2	1	1	0	1	1	7	15	18	1	RBM6	6	2	2	1	2	62212
BBL002033	6	3	4	2	4	4	1	7	6	14	2	PAICS	7	2	2	1	2	72212
BBL002034	8	5	2	2	3	3	1	3	7	16	3	SLCO2B1	7	2	2	1	2	72212
BBL002035	5	3	1	1	3	3	2	7	17	9	2	NCK2	7	2	2	1	2	72212
BBL002036	4	7	3	2	3	3	2	3	10	14	2	PDGFRB	7	2	2	1	2	72212
BBL002037	6	10	3	1	12	1	1	5	6	8	0	Prom1	7	2	1	0	2	72102
BBL002038	3	2	2	2	3	4	1	7	12	17	0	PDE3B	7	2	1	0	2	72102
BBL002039	4	2	20	1	1	2	2	4	5	11	1	ATP5A1	7	2	2	1	2	72212
BBL002040	16	3	1	1	0	0	0	7	2	21	2	RNH1	4	0	2	1	2	40212
BBL002041	10	4	1	1	2	2	2	6	6	18	1	PHRF1	7	2	2	1	2	72212
BBL002049	9	4	1	0	3	2	1	3	2	28	0	STRA6	6	2	1	0	2	62102
BBL002050	8	6	0	0	2	1	2	9	5	19	1	ARHGEF1	5	2	2	1	2	52212
BBL002051	7	11	1	0	6	2	1	7	14	2	2	Tardbp	6	2	2	1	2	62212
BBL002059	8	4	8	1	2	3	1	1	8	15	1	BPTF	7	2	2	1	2	72212
BBL002060	3	6	3	2	3	5	3	6	5	12	4	Slc26a1	7	2	2	1	2	72212
BBL002061	7	2	6	3	3	3	2	4	11	11	0	EXOC6	7	2	1	0	2	72102
BBL002062	11	7	1	2	4	2	2	5	7	9	2	MAPK3	7	2	2	1	2	72212
BBL002063	11	4	3	2	5	4	2	5	6	8	2	BTBD3	7	2	2	1	2	72212
BBL002064	2	2	4	2	5	3	1	8	9	14	2	ARHGAP39	7	2	2	1	2	72212
BBL002065	8	3	4	2	2	3	3	8	8	11	0	FCHSD2	7	2	1	0	2	72102
BBL002066	2	7	2	2	4	3	2	10	5	13	2	Disp2	7	2	2	1	2	72212
BBL002067	3	2	3	1	2	2	2	2	20	14	1	SCAF4	7	2	2	1	2	72212
BBL002068	9	11	6	1	19	1	1	2	1	1	0	tnnt2e	7	2	1	0	2	72102
BBL002069	8	3	2	2	3	2	1	5	11	14	1	TBC1D2	7	2	2	1	2	72212
BBL002070	3	3	3	2	4	3	3	8	13	8	2	ADSSL1	7	2	2	1	2	72212
BBL002071	7	6	3	1	1	2	4	3	8	16	1	CNOT2	7	2	2	1	2	72212
BBL002072	5	3	1	1	2	2	1	4	8	24	1	TP53BP1	7	2	2	1	2	72212
BBL002073	8	3	2	2	1	2	1	2	8	22	1	PRDM15	7	2	2	1	2	72212
BBL002074	16	1	2	3	5	4	2	3	5	9	2	CHRNA7	7	2	2	1	2	72212
BBL002075	7	2	5	2	5	2	2	3	8	15	1	HEXA	7	2	2	1	2	72212
BBL002076	9	4	4	1	5	2	2	4	6	15	0	BRD8	7	2	1	0	2	72102
BBL002077	11	3	1	1	2	2	1	5	11	14	1	ARMC8	7	2	2	1	2	72212
BBL002078	5	7	2	1	6	1	1	7	14	7	1	ARHGAP12	7	2	2	1	2	72212
BBL002079	11	3	2	2	2	2	2	12	10	4	2	TLR10	7	2	2	1	2	72212
BBL002080	1	10	12	1	13	0	0	1	4	9	1	cyp2v1	5	0	2	1	2	50212
BBL002081	10	4	2	1	5	1	1	8	10	9	1	IKZF1	7	2	2	1	2	72212
BBL002082	5	3	1	1	3	3	2	7	12	14	1	RERE	7	2	2	1	2	72212
BBL002083	4	3	3	2	3	4	2	4	6	19	2	ITGA9	7	2	2	1	2	72212
BBL002084	7	2	3	1	3	3	2	12	4	13	2	CLIP4	7	2	2	1	2	72212
BBL002085	8	4	3	3	9	5	4	3	1	11	1	GABRR1	7	2	2	1	2	72212
BBL002086	8	3	5	2	1	2	4	7	5	15	0	WDR72	7	2	1	0	2	72102
BBL002087	8	6	2	1	5	2	2	6	6	13	1	ZNF143	7	2	2	1	2	72212
BBL002088	6	6	1	1	2	2	3	4	9	18	0	OXR1	7	2	1	0	2	72102
BBL002089	4	4	5	1	1	2	2	13	10	9	1	GRAMD1C	7	2	2	1	2	72212
BBL002090	8	8	1	1	2	3	5	5	9	8	2	Ppp2r1b	7	2	2	1	2	72212
BBL002091	5	5	2	2	5	3	2	3	2	22	1	RASGRF1	7	2	2	1	2	72212
BBL002092	3	3	3	1	4	2	2	6	6	21	1	CEP170B	7	2	2	1	2	72212
BBL002093	8	3	4	2	7	4	1	5	4	12	2	PTPRN2	7	2	2	1	2	72212
BBL002094	7	5	2	1	5	4	2	6	2	16	2	SLC13A5	7	2	2	1	2	72212
BBL002095	42	3	1	1	1	1	1	0	1	0	1	AGPAT1	7	2	1	1	1	72111
BBL002096	5	4	1	1	1	1	2	4	6	26	1	MAN2C1	7	2	2	1	2	72212
BBL002097	15	2	0	1	2	2	2	7	8	13	0	ARHGAP27	6	2	1	0	2	62102
BBL002098	6	2	1	2	1	4	2	11	2	21	0	LRMP	7	2	1	0	2	72102
BBL002099	7	10	2	1	1	2	1	2	7	18	1	Kmt5b	7	2	2	1	2	72212
BBL002100	5	2	3	1	2	5	4	2	12	14	2	MMP2	7	2	2	1	2	72212
BBL002101	7	10	1	1	2	2	1	5	8	14	1	Plekha5	7	2	2	1	2	72212
BBL002102	8	4	1	1	1	2	3	6	12	12	2	CDRT1	7	2	2	1	2	72212
BBL002103	6	8	2	2	1	2	2	5	9	13	2	DSG2	7	2	2	1	2	72212
BBL002104	0	0	0	0	0	4	1	3	12	30	2	unknown-conserved	2	2	2	1	2	22212
BBL002105	26	2	0	1	9	1	2	5	4	2	0	HNRNPC	6	2	1	0	2	62102
BBL002112	2	1	34	0	2	1	2	3	3	4	0	gcfc2	6	2	1	0	2	62102
BBL002120	0	0	0	0	0	0	0	0	0	51	1	Pfam:PNMA	0	0	2	1	0	00210
BBL002128	7	4	3	2	5	4	3	5	9	7	2	MKNK2	7	2	2	1	2	72212
BBL002129	4	4	3	1	5	2	2	2	7	19	2	KIF16B	7	2	2	1	2	72212
BBL002130	2	5	5	2	7	4	3	4	8	10	1	EDIL3	7	2	2	1	2	72212
BBL002131	5	5	2	3	3	2	1	7	3	18	2	MDGA2	7	2	2	1	2	72212
BBL002132	5	2	1	2	3	2	1	3	14	16	2	RANBP10	7	2	2	1	2	72212
BBL002133	5	7	2	2	2	3	2	4	4	20	0	Slc28a2	7	2	1	0	2	72102
BBL002134	7	5	2	2	3	2	1	4	8	16	1	HDLBP	7	2	2	1	2	72212
BBL002135	2	1	1	1	1	1	2	3	3	36	0	KNTC1	7	2	1	0	2	72102
BBL002136	5	2	1	1	1	2	2	3	5	28	1	GOLGB1	7	2	2	1	2	72212
BBL002137	4	5	3	3	1	2	2	4	2	22	3	Crocc	7	2	2	1	2	72212
BBL002138	7	5	2	2	5	4	3	3	11	8	1	CBLB	7	2	2	1	2	72212
BBL002139	6	2	6	2	6	3	1	7	8	9	1	DAAM2	7	2	2	1	2	72212
BBL002140	6	4	4	2	3	2	1	4	10	14	1	FBXW7	7	2	2	1	2	72212
BBL002141	3	18	0	2	0	6	3	1	0	16	2	Trav6n-6	5	2	2	1	1	52211
BBL002142	7	8	2	3	2	1	1	4	8	15	0	CNTRL	7	2	1	0	2	72102
BBL002143	2	2	1	2	1	1	2	2	3	34	1	PFAS	7	2	2	1	2	72212
BBL002144	7	2	5	2	5	4	2	2	7	13	2	SNX2	7	2	2	1	2	72212
BBL002145	5	2	2	2	2	3	3	4	14	12	2	CAND2	7	2	2	1	2	72212
BBL002146	7	7	2	2	6	3	2	3	7	11	1	SEMA4G	7	2	2	1	2	72212
BBL002147	11	5	3	2	4	3	3	2	5	13	0	DDC	7	2	1	0	2	72102
BBL002148	6	2	1	1	3	1	2	1	6	28	0	VWA9	7	2	1	0	2	72102
BBL002149	2	4	3	1	4	4	1	5	2	22	3	Igdcc4	7	2	2	1	2	72212
BBL002150	3	3	2	1	2	2	2	4	14	18	0	USP47	7	2	1	0	2	72102
BBL002151	3	3	3	2	6	4	3	5	9	12	1	stk10	7	2	2	1	2	72212
BBL002153	5	5	2	1	8	4	3	5	3	13	2	gpsm2	7	2	2	1	2	72212
BBL002154	5	7	3	1	1	2	2	6	11	12	1	NEXN	7	2	2	1	2	72212
BBL002155	5	1	3	2	1	2	2	9	8	17	1	PAN2	7	2	2	1	2	72212
BBL002156	8	3	2	2	3	4	4	5	6	14	0	AFF2	7	2	1	0	2	72102
BBL002157	8	5	1	1	3	2	2	8	8	12	1	FSD1L	7	2	2	1	2	72212
BBL002158	10	3	1	1	1	1	2	9	9	14	0	TACC1	7	2	1	0	2	72102
BBL002159	11	9	1	3	3	0	1	1	12	9	1	TTC3	6	1	2	1	2	61212
BBL002160	8	1	1	1	2	1	1	7	4	25	0	MYO19	7	2	1	0	2	72102
BBL002161	11	3	1	1	3	3	5	4	10	8	2	CTSD	7	2	2	1	2	72212
BBL002162	3	3	3	2	3	5	3	12	12	3	2	PLK3	7	2	2	1	2	72212
BBL002163	4	4	3	1	6	2	2	2	17	8	2	U2SURP	7	2	2	1	2	72212
BBL002164	3	4	4	3	7	2	2	5	13	5	3	GPD1	7	2	2	1	2	72212
BBL002165	3	5	4	3	6	4	4	5	5	9	3	JPH3	7	2	2	1	2	72212
BBL002166	32	1	2	1	2	2	1	1	5	3	1	SMN2	7	2	2	1	2	72212
BBL002167	6	2	2	1	3	2	2	6	11	16	0	THOC2	7	2	1	0	2	72102
BBL002168	32	4	0	1	3	2	2	2	3	2	0	NELFE	6	2	1	0	2	62102
BBL002169	12	4	2	1	1	2	1	5	8	14	1	UBE3A	7	2	2	1	2	72212
BBL002170	6	3	5	2	1	2	2	5	13	10	2	STK4	7	2	2	1	2	72212
BBL002171	5	3	4	2	2	3	3	3	11	14	1	TUB	7	2	2	1	2	72212
BBL002172	4	3	4	1	4	4	5	11	7	6	2	ARPC1A	7	2	2	1	2	72212
BBL002173	10	5	3	1	2	2	2	6	3	16	1	BCOR	7	2	2	1	2	72212
BBL002174	3	4	5	2	4	3	2	1	11	15	1	RRAGC	7	2	2	1	2	72212
BBL002175	6	4	3	2	5	5	3	4	4	12	3	COLGALT2	7	2	2	1	2	72212
BBL002176	35	1	0	1	1	1	1	3	4	3	1	MBOAT7	6	2	2	1	2	62212
BBL002177	34	5	0	1	1	1	2	3	2	2	0	TSEN34	6	2	1	0	2	62102
BBL002178	12	7	1	2	6	2	1	5	5	9	1	BCAT2	7	2	2	1	2	72212
BBL002179	28	3	0	1	4	1	1	1	5	6	1	CCHCR1	6	2	2	1	2	62212
BBL002180	6	2	0	1	1	1	2	3	4	30	1	POLD1	6	2	2	1	2	62212
BBL002181	0	0	0	1	0	8	4	2	11	21	4	uncharacterized	3	2	2	1	2	32212
BBL002186	0	0	0	0	0	0	0	0	0	22	29	Pfam:Myb_DNA-bind_5	0	0	2	1	0	00210
BBL002198	0	0	0	0	0	0	0	0	2	47	2	Pfam:BBS2_C	0	0	2	1	1	00211
BBL002201	6	2	2	1	5	3	2	7	8	12	2	NPC1L1	7	2	2	1	2	72212
BBL002202	3	3	6	2	2	3	4	6	9	10	2	PMPCB	7	2	2	1	2	72212
BBL002203	8	5	1	2	4	2	1	13	5	8	1	SUN1	7	2	2	1	2	72212
BBL002204	3	1	5	2	3	3	2	9	6	15	1	ADAMTSL2	7	2	2	1	2	72212
BBL002205	4	2	3	2	2	2	2	4	13	15	1	RASA3	7	2	2	1	2	72212
BBL002206	14	1	2	1	3	2	1	2	3	19	2	HYDIN	7	2	2	1	2	72212
BBL002207	4	4	3	3	8	6	4	3	4	8	3	LCT	7	2	2	1	2	72212
BBL002208	5	3	4	2	2	4	3	4	10	12	1	PGM1	7	2	2	1	2	72212
BBL002209	5	6	2	1	4	5	3	4	11	7	2	TLR8	7	2	2	1	2	72212
BBL002210	9	8	5	2	4	4	2	6	4	5	1	FRMD5	7	2	2	1	2	72212
BBL002211	6	4	3	2	3	4	3	7	11	6	1	SNX5	7	2	2	1	2	72212
BBL002212	6	3	2	2	1	4	2	6	6	17	1	MGAT5B	7	2	2	1	2	72212
BBL002213	6	3	2	2	6	3	3	3	7	13	2	TBC1D10A	7	2	2	1	2	72212
BBL002214	3	3	4	2	5	4	3	3	7	15	1	vps4b	7	2	2	1	2	72212
BBL002215	1	1	1	1	1	2	1	1	8	32	1	GCN1	7	2	2	1	2	72212
BBL002216	8	4	3	3	3	2	3	7	8	7	2	MPP7	7	2	2	1	2	72212
BBL002217	17	22	2	1	1	1	1	0	1	3	1	Oprm1	7	2	2	1	1	72211
BBL002218	6	6	4	3	5	2	2	3	3	13	3	NR5A2	7	2	2	1	2	72212
BBL002219	4	1	0	1	13	0	0	3	13	14	1	unknown-conserved	4	0	2	1	2	40212
BBL002220	7	8	5	2	3	2	2	3	4	12	2	GAPDH	7	2	2	1	2	72212
BBL002221	4	2	4	2	8	4	2	3	5	14	2	CASKIN2	7	2	2	1	2	72212
BBL002222	11	3	3	2	3	4	3	6	6	9	0	ARHGEF26	7	2	1	0	2	72102
BBL002223	6	5	3	3	4	5	4	3	3	13	1	KCND3	7	2	2	1	2	72212
BBL002224	4	5	3	2	6	4	1	3	3	17	2	IL1RAPL1	7	2	2	1	2	72212
BBL002225	14	5	2	1	5	2	2	4	5	10	0	CAMKK2	7	2	1	0	2	72102
BBL002226	7	6	2	3	1	2	3	4	7	14	1	MAK	7	2	2	1	2	72212
BBL002227	4	3	4	2	3	4	2	5	8	13	2	FKBP9	7	2	2	1	2	72212
BBL002228	3	3	3	0	16	1	1	4	7	12	0	usf1	6	2	1	0	2	62102
BBL002229	22	1	0	1	1	1	1	3	4	16	0	ABCF1	6	2	1	0	2	62102
BBL002230	0	0	0	1	0	0	47	0	0	0	2	or10a7	2	1	1	1	0	21110
BBL002231	6	6	3	3	6	1	2	3	3	16	1	GABRG2	7	2	2	1	2	72212
BBL002232	14	5	1	1	8	3	1	5	6	6	0	2009-09-01	7	2	1	0	2	72102
BBL002233	32	2	0	1	5	1	0	3	2	4	0	ZNRD1	5	1	1	0	2	51102
BBL002234	5	2	3	3	5	4	2	1	21	4	0	NAPB	7	2	1	0	2	72102
BBL002235	5	1	1	1	2	2	1	5	10	20	2	EPG5	7	2	2	1	2	72212
BBL002236	3	3	2	1	7	1	1	4	6	20	2	ube4b	7	2	2	1	2	72212
BBL002237	4	1	2	1	22	2	1	4	6	6	1	unknown-conserved	7	2	2	1	2	72212
BBL002238	4	9	1	1	3	2	1	3	10	15	1	Nbr1	7	2	2	1	2	72212
BBL002239	3	2	4	1	1	1	1	9	5	22	1	COG1	7	2	2	1	2	72212
BBL002240	0	0	1	1	0	3	2	11	2	28	2	astl	4	2	2	1	2	42212
BBL002241	9	7	3	2	2	2	2	5	1	14	3	ASTN2	7	2	2	1	2	72212
BBL002242	5	3	2	1	2	1	2	4	3	26	1	CEP131	7	2	2	1	2	72212
BBL002243	5	3	3	2	3	3	2	4	13	10	2	CTIF	7	2	2	1	2	72212
BBL002244	7	9	1	1	6	2	2	4	3	15	0	Nsmf	7	2	1	0	2	72102
BBL002245	5	4	2	1	3	2	2	7	8	14	2	ACLY	7	2	2	1	2	72212
BBL002246	3	2	3	2	3	2	1	8	10	15	1	FOXK2	7	2	2	1	2	72212
BBL002247	9	3	5	1	3	5	3	10	4	5	2	TSHR	7	2	2	1	2	72212
BBL002249	0	0	0	0	0	1	0	0	0	49	0	unknown-conserved	1	1	1	0	0	11100
BBL002250	0	0	0	0	0	1	0	0	0	48	1	unknown-conserved	1	1	2	1	0	11210
BBL002268	0	45	0	0	0	0	0	0	0	0	4	Zfp758	1	0	1	1	0	10110
BBL002269	4	7	1	2	3	2	1	2	9	18	0	Ash2l	7	2	1	0	2	72102
BBL002270	7	3	4	1	1	2	1	1	8	20	1	CUL2	7	2	2	1	2	72212
BBL002271	5	3	6	3	7	3	2	5	13	1	1	DDX17	7	2	2	1	2	72212
BBL002272	4	4	1	2	3	1	1	2	8	22	1	Fanci	7	2	2	1	2	72212
BBL002273	7	2	6	2	3	3	2	9	8	6	1	PTGS1	7	2	2	1	2	72212
BBL002274	6	8	3	2	5	3	1	4	4	11	2	SLC6A20	7	2	2	1	2	72212
BBL002275	10	4	3	2	1	3	2	8	10	5	1	SLC11A2	7	2	2	1	2	72212
BBL002276	6	5	2	1	2	2	2	5	13	10	1	Fam65b	7	2	2	1	2	72212
BBL002277	5	2	7	1	2	2	2	11	4	12	1	KANK1	7	2	2	1	2	72212
BBL002278	10	5	4	2	3	4	2	6	7	5	1	CSNK1E	7	2	2	1	2	72212
BBL002279	10	3	3	1	4	4	2	4	13	5	0	CAB39L	7	2	1	0	2	72102
BBL002280	4	4	4	2	8	4	3	2	6	11	1	ACVR2A	7	2	2	1	2	72212
BBL002281	3	5	2	2	3	3	2	5	13	10	1	Ahnak2	7	2	2	1	2	72212
BBL002282	4	2	1	3	4	4	2	6	12	9	2	GPT2	7	2	2	1	2	72212
BBL002283	2	3	4	2	5	5	2	4	12	8	2	MFSD14A	7	2	2	1	2	72212
BBL002284	7	5	9	2	7	2	0	4	4	9	0	tpd52l2b	6	1	1	0	2	61102
BBL002285	6	5	3	2	7	3	3	4	4	10	2	CORO2B	7	2	2	1	2	72212
BBL002286	4	3	1	1	2	2	2	3	12	18	1	XRN1	7	2	2	1	2	72212
BBL002287	7	2	3	3	5	6	3	6	9	4	1	MAP3K3	7	2	2	1	2	72212
BBL002288	7	4	6	2	6	3	1	4	6	8	2	SEMA5B	7	2	2	1	2	72212
BBL002289	4	1	4	1	3	2	1	2	11	19	1	FAM208A	7	2	2	1	2	72212
BBL002290	3	4	4	2	5	4	2	5	7	11	2	LRP3	7	2	2	1	2	72212
BBL002291	5	6	1	2	6	3	2	5	6	11	2	ADCK3	7	2	2	1	2	72212
BBL002292	4	2	2	2	1	2	4	7	3	20	2	KIF18B	7	2	2	1	2	72212
BBL002293	9	11	4	1	6	2	1	10	3	2	0	NRG1	7	2	1	0	2	72102
BBL002294	5	9	4	2	2	2	1	14	7	2	1	Rps6kb2	7	2	2	1	2	72212
BBL002295	6	2	2	1	2	2	1	3	9	20	1	RAI14	7	2	2	1	2	72212
BBL002296	8	6	6	1	2	1	2	6	5	12	0	COBL	7	2	1	0	2	72102
BBL002297	6	2	2	1	4	2	2	5	16	8	1	EIF4G2	7	2	2	1	2	72212
BBL002298	5	5	2	1	4	1	1	2	20	7	1	ATRX	7	2	2	1	2	72212
BBL002299	7	1	3	2	1	2	2	3	8	18	2	TSC2	7	2	2	1	2	72212
BBL002300	2	1	3	2	1	7	3	9	13	6	2	PARP14	7	2	2	1	2	72212
BBL002301	10	4	1	1	1	7	11	8	2	3	1	TTLL3	7	2	2	1	2	72212
BBL002302	8	6	2	1	2	2	2	5	10	10	1	SMTN	7	2	2	1	2	72212
BBL002303	5	8	0	1	0	1	1	7	8	18	0	Zfp638	5	2	1	0	2	52102
BBL002304	7	1	1	0	1	1	1	3	1	32	1	POMT1	6	2	2	1	2	62212
BBL002305	8	1	2	1	3	3	2	4	11	14	0	PHF20L1	7	2	1	0	2	72102
BBL002306	5	3	2	2	2	4	2	5	10	12	2	DSE	7	2	2	1	2	72212
BBL002307	11	10	1	1	6	2	3	5	4	6	0	RUNX2	7	2	1	0	2	72102
BBL002308	6	5	2	2	5	1	2	4	9	11	2	NUP98	7	2	2	1	2	72212
BBL002309	14	4	5	1	5	2	3	7	7	0	1	ST3GAL3	7	2	1	1	2	72112
BBL002310	8	7	1	1	3	3	2	5	9	9	1	CYLD	7	2	2	1	2	72212
BBL002311	0	0	3	0	2	0	0	5	15	23	1	kmt2d	2	0	2	1	2	20212
BBL002312	10	5	5	1	4	2	3	5	7	6	1	NEK6	7	2	2	1	2	72212
BBL002313	3	2	3	2	4	2	2	6	3	19	3	PAPPA2	7	2	2	1	2	72212
BBL002314	7	4	1	1	3	1	1	2	4	24	1	TAF1	7	2	2	1	2	72212
BBL002315	3	4	2	2	3	4	2	3	10	15	1	ZNF292	7	2	2	1	2	72212
BBL002316	5	5	2	2	3	2	1	4	16	8	1	FKBP5	7	2	2	1	2	72212
BBL002317	7	5	4	2	4	4	2	2	8	10	1	BAIAP2	7	2	2	1	2	72212
BBL002318	12	8	2	1	2	2	2	5	11	3	1	MATR3	7	2	2	1	2	72212
BBL002319	1	1	1	1	3	4	1	21	2	13	1	DISP3	7	2	2	1	2	72212
BBL002320	2	5	1	1	1	2	1	2	6	26	2	Timeless	7	2	2	1	2	72212
BBL002321	8	5	5	2	3	6	2	7	2	7	2	MYRF	7	2	2	1	2	72212
BBL002322	9	3	4	1	2	2	1	6	3	18	0	COL13A1	7	2	1	0	2	72102
BBL002323	4	4	1	1	3	2	2	3	3	25	1	MOV10	7	2	2	1	2	72212
BBL002325	0	0	0	0	0	0	0	1	8	39	1	Pfam:Exo_endo_phos	0	0	2	1	2	00212
BBL002328	35	2	0	0	3	1	1	1	3	2	1	GPANK1	5	2	2	1	2	52212
BBL002330	4	1	2	0	1	2	2	4	15	14	4	CENPE	6	2	2	1	2	62212
BBL002331	37	10	0	0	0	0	0	1	0	1	0	IGKV1-33	2	0	1	0	1	20101
BBL002337	0	0	0	0	0	0	0	0	1	45	3	Pfam:RVT_1	0	0	2	1	1	00211
BBL002342	6	8	1	1	4	2	1	4	10	10	1	PLEKHA7	7	2	2	1	2	72212
BBL002343	0	0	0	0	0	2	1	5	11	24	5	unknown-conserved	2	2	2	1	2	22212
BBL002344	4	3	2	2	2	2	3	6	12	10	2	PPM1J	7	2	2	1	2	72212
BBL002345	5	1	1	1	4	2	2	5	5	21	1	SMC6	7	2	2	1	2	72212
BBL002346	7	2	2	2	2	2	3	9	6	12	1	EXOC3	7	2	2	1	2	72212
BBL002347	9	2	1	1	2	2	1	7	4	18	1	FAM193A	7	2	2	1	2	72212
BBL002348	4	3	1	1	3	3	1	5	13	14	0	MIA3	7	2	1	0	2	72102
BBL002349	6	4	1	1	2	1	2	3	8	18	2	TBRG4	7	2	2	1	2	72212
BBL002350	5	9	3	2	3	3	2	3	13	4	1	Rcbtb2	7	2	2	1	2	72212
BBL002351	4	2	14	1	1	4	4	7	6	3	2	ILF2	7	2	2	1	2	72212
BBL002352	3	3	2	1	2	2	1	2	10	21	1	KIAA1429	7	2	2	1	2	72212
BBL002353	5	5	5	4	8	6	4	2	2	7	0	TMC3	7	2	1	0	2	72102
BBL002354	4	3	3	1	7	3	2	5	8	12	0	NT5C2	7	2	1	0	2	72102
BBL002355	5	2	2	2	5	3	2	2	7	16	2	KLHL24	7	2	2	1	2	72212
BBL002356	5	3	2	2	2	3	2	8	9	10	2	KATNA1	7	2	2	1	2	72212
BBL002357	7	5	6	3	6	3	2	5	7	2	2	VIM	7	2	2	1	2	72212
BBL002358	9	6	3	1	4	2	2	2	7	11	1	CEP170	7	2	2	1	2	72212
BBL002359	10	3	2	2	4	2	1	6	4	13	1	ATG16L1	7	2	2	1	2	72212
BBL002360	3	3	4	2	1	3	2	5	11	12	2	COPG1	7	2	2	1	2	72212
BBL002361	6	2	1	1	4	3	1	5	10	13	2	PC	7	2	2	1	2	72212
BBL002362	14	4	4	1	5	4	3	4	3	6	0	HNF1B	7	2	1	0	2	72102
BBL002363	3	3	6	2	3	3	2	3	6	17	0	ZDHHC13	7	2	1	0	2	72102
BBL002364	3	2	0	1	25	4	4	2	4	3	0	MFAP4	6	2	1	0	2	62102
BBL002365	4	2	3	1	6	2	2	12	6	8	2	2007-09-01	7	2	2	1	2	72212
BBL002366	7	5	2	2	2	3	2	3	11	10	1	ATG9A	7	2	2	1	2	72212
BBL002367	9	3	4	2	1	4	2	5	13	3	2	PRPSAP2	7	2	2	1	2	72212
BBL002368	2	1	3	1	3	2	1	4	7	23	1	REV1	7	2	2	1	2	72212
BBL002369	10	4	2	1	0	1	2	5	2	19	2	UNC79	6	2	2	1	2	62212
BBL002370	4	4	4	1	3	2	1	6	8	15	0	NCOA6	7	2	1	0	2	72102
BBL002371	4	3	2	1	2	2	2	2	8	21	1	IARS	7	2	2	1	2	72212
BBL002372	4	4	1	2	4	3	3	3	11	12	1	OSBPL10	7	2	2	1	2	72212
BBL002373	2	3	1	1	5	2	1	7	6	20	0	LIFR	7	2	1	0	2	72102
BBL002374	10	3	2	3	4	3	3	2	4	12	2	GUCY1A3	7	2	2	1	2	72212
BBL002375	2	2	1	2	4	3	2	10	11	9	2	ANKRD50	7	2	2	1	2	72212
BBL002376	8	3	3	1	4	3	2	6	12	5	1	PHKG1	7	2	2	1	2	72212
BBL002377	6	3	3	4	4	4	3	5	7	6	3	ARSB	7	2	2	1	2	72212
BBL002378	5	2	1	1	2	1	1	4	4	26	1	LRRK1	7	2	2	1	2	72212
BBL002379	4	4	1	1	2	2	2	4	9	18	1	NFKBIZ	7	2	2	1	2	72212
BBL002380	3	5	1	1	2	1	1	2	8	23	1	AI314180	7	2	2	1	2	72212
BBL002381	3	2	5	1	3	4	2	6	13	8	1	ELL2	7	2	2	1	2	72212
BBL002382	4	5	3	2	2	3	4	8	5	12	0	FAP	7	2	1	0	2	72102
BBL002383	10	3	2	1	2	1	2	2	4	20	1	IFT122	7	2	2	1	2	72212
BBL002384	14	2	2	0	1	2	1	2	3	20	1	MED16	6	2	2	1	2	62212
BBL002385	6	2	2	1	3	2	2	9	8	12	1	HECTD1	7	2	2	1	2	72212
BBL002386	3	7	1	1	2	1	1	4	2	26	0	Phc3	7	2	1	0	2	72102
BBL002387	7	2	4	1	6	3	2	3	10	8	2	NLN	7	2	2	1	2	72212
BBL002388	5	6	3	4	3	4	3	7	9	3	1	PDE7A	7	2	2	1	2	72212
BBL002389	12	3	1	1	4	2	1	3	10	10	1	DDX3X	7	2	2	1	2	72212
BBL002390	8	0	0	3	0	4	4	5	1	12	11	IGLV5-45	4	2	2	1	2	42212
BBL002392	1	0	0	1	0	0	0	4	1	0	41	LA16c-306E5.2	2	0	1	1	2	20112
BBL002394	15	4	1	1	2	2	3	6	8	6	0	ATXN3	7	2	1	0	2	72102
BBL002401	0	0	0	0	0	0	0	0	0	47	1	Pfam:RVT_1	0	0	2	1	0	00210
BBL002414	6	3	3	2	6	4	2	11	2	8	0	SPOP	7	2	1	0	2	72102
BBL002415	6	1	3	1	2	1	1	8	12	12	0	NCOA1	7	2	1	0	2	72102
BBL002416	3	1	1	2	3	4	2	3	10	15	3	SLC12A9	7	2	2	1	2	72212
BBL002417	5	8	7	1	5	2	1	5	6	6	1	HNRNPK	7	2	2	1	2	72212
BBL002418	7	4	6	1	1	0	2	4	4	18	0	C16orf62	6	1	1	0	2	61102
BBL002419	5	2	2	2	10	4	2	2	5	11	2	NID2	7	2	2	1	2	72212
BBL002420	8	6	3	2	6	5	1	1	8	5	2	SLC16A3	7	2	2	1	2	72212
BBL002421	3	3	4	2	7	6	3	7	5	5	2	FZD4	7	2	2	1	2	72212
BBL002422	7	3	2	3	4	4	2	9	9	2	2	SLC7A8	7	2	2	1	2	72212
BBL002423	5	4	6	2	2	4	4	3	8	8	1	CDK19	7	2	2	1	2	72212
BBL002424	7	4	2	1	5	4	3	4	12	4	1	RBBP4	7	2	2	1	2	72212
BBL002425	6	8	3	1	4	1	2	4	6	12	0	SMPD4	7	2	1	0	2	72102
BBL002426	3	3	2	2	0	2	1	7	12	14	1	ZNF462	6	2	2	1	2	62212
BBL002427	6	5	3	1	3	3	1	4	14	6	1	NR3C2	7	2	2	1	2	72212
BBL002428	3	3	2	3	10	4	2	5	8	5	2	ANGPTL1	7	2	2	1	2	72212
BBL002429	11	3	1	2	4	3	4	6	10	2	1	GMPR2	7	2	2	1	2	72212
BBL002430	5	5	4	2	5	4	2	2	3	13	2	PLPPR4	7	2	2	1	2	72212
BBL002431	6	2	1	1	2	2	2	6	12	12	1	ATG13	7	2	2	1	2	72212
BBL002432	7	2	2	2	4	1	2	2	8	16	1	TBC1D22A	7	2	2	1	2	72212
BBL002433	10	3	1	1	5	2	2	5	15	3	0	MDM2	7	2	1	0	2	72102
BBL002434	3	3	1	2	4	2	1	3	6	19	3	gys1	7	2	2	1	2	72212
BBL002435	2	3	1	2	4	2	2	7	4	20	0	TULP4	7	2	1	0	2	72102
BBL002436	3	7	2	2	8	4	2	2	13	3	1	Mat2a	7	2	2	1	2	72212
BBL002437	8	2	1	1	4	1	2	5	14	8	1	PCM1	7	2	2	1	2	72212
BBL002438	3	4	5	1	4	2	1	5	12	10	0	zfr	7	2	1	0	2	72102
BBL002439	7	6	2	1	2	3	2	6	4	14	0	FAM135A	7	2	1	0	2	72102
BBL002440	8	8	2	2	2	4	2	5	6	7	1	NOL4	7	2	2	1	2	72212
BBL002441	11	5	7	1	2	2	1	4	5	8	1	PRLR	7	2	2	1	2	72212
BBL002442	4	2	1	1	3	1	1	5	4	25	0	MAD1L1	7	2	1	0	2	72102
BBL002443	4	1	3	2	2	2	1	12	11	8	1	ATAD1	7	2	2	1	2	72212
BBL002444	1	3	1	2	4	3	3	9	7	12	2	CRAT	7	2	2	1	2	72212
BBL002445	4	2	2	3	3	3	2	5	0	21	2	TDRD15	7	2	2	1	1	72211
BBL002446	5	2	4	2	5	3	2	5	4	14	1	AIFM3	7	2	2	1	2	72212
BBL002447	4	3	1	1	3	2	2	3	12	16	0	SETD1B	7	2	1	0	2	72102
BBL002448	7	5	2	2	3	2	1	2	5	17	1	CNOT6L	7	2	2	1	2	72212
BBL002449	6	2	3	1	2	1	1	1	16	13	1	TUBGCP5	7	2	2	1	2	72212
BBL002450	4	4	1	1	5	2	2	10	8	10	0	MAP7D2	7	2	1	0	2	72102
BBL002451	1	1	2	1	9	3	3	3	4	17	3	CYP27A1	7	2	2	1	2	72212
BBL002452	1	0	0	0	0	0	0	0	19	27	0	CENPC	1	0	1	0	1	10101
BBL002453	4	3	4	3	6	8	3	6	2	5	3	MEP1B	7	2	2	1	2	72212
BBL002454	6	3	1	2	7	6	8	3	6	4	1	RNF14	7	2	2	1	2	72212
BBL002455	9	6	2	1	3	2	2	4	14	3	1	MITF	7	2	2	1	2	72212
BBL002456	3	4	3	1	3	2	1	2	15	13	0	CTDSPL2	7	2	1	0	2	72102
BBL002457	6	5	2	2	5	3	2	6	4	10	2	TMEM8B	7	2	2	1	2	72212
BBL002458	4	3	4	2	3	3	2	4	11	9	2	TESK1	7	2	2	1	2	72212
BBL002459	6	3	1	1	2	1	1	4	5	23	0	PRPF8	7	2	1	0	2	72102
BBL002460	4	3	2	1	2	2	1	5	12	13	2	SNRK	7	2	2	1	2	72212
BBL002461	4	1	1	1	1	1	1	4	11	22	0	FBXO38	7	2	1	0	2	72102
BBL002462	19	7	1	1	2	2	2	2	6	5	0	NXF5	7	2	1	0	2	72102
BBL002463	19	7	0	2	6	3	2	2	3	2	1	APOL1	6	2	2	1	2	62212
BBL002464	9	3	2	1	6	2	2	3	6	11	2	SEMA4D	7	2	2	1	2	72212
BBL002465	3	2	2	1	4	2	2	7	6	17	1	SP3	7	2	2	1	2	72212
BBL002466	7	7	1	1	5	1	1	5	11	8	0	C2CD5	7	2	1	0	2	72102
BBL002467	35	1	0	1	1	2	2	1	3	1	0	CLIC1	6	2	1	0	2	62102
BBL002468	5	5	4	1	5	2	1	8	6	9	1	stat5b	7	2	2	1	2	72212
BBL002469	6	2	1	2	2	1	1	2	5	23	2	NUP214	7	2	2	1	2	72212
BBL002476	4	4	1	0	6	2	2	2	5	20	1	CGN	6	2	2	1	2	62212
BBL002477	0	0	0	0	0	0	42	1	3	1	0	uncharacterized	1	1	1	0	2	11102
BBL002478	1	3	2	0	2	3	3	10	11	12	0	rexo1	6	2	1	0	2	62102
BBL002479	0	0	0	0	0	0	0	0	1	7	39	Pfam:dUTPase	0	0	2	1	1	00211
BBL002484	46	0	0	0	0	0	0	0	0	1	0	ZNF814	1	0	1	0	0	10100
BBL002497	6	6	3	2	2	3	2	4	3	13	2	TRIM9	7	2	2	1	2	72212
BBL002498	2	1	1	3	1	2	2	5	12	15	2	SUPT6H	7	2	2	1	2	72212
BBL002499	7	3	3	2	3	2	2	7	9	8	0	MAP2K6	7	2	1	0	2	72102
BBL002500	3	4	2	2	3	5	4	9	5	8	1	sh3rf1	7	2	2	1	2	72212
BBL002501	3	3	2	4	5	5	3	6	5	9	1	HHIPL1	7	2	2	1	2	72212
BBL002502	8	2	3	2	2	2	2	6	13	5	1	GMPPA	7	2	2	1	2	72212
BBL002503	5	3	2	2	2	2	1	6	7	16	0	TTC21B	7	2	1	0	2	72102
BBL002504	6	1	3	1	1	1	1	5	4	21	2	MAP3K4	7	2	2	1	2	72212
BBL002505	6	6	2	1	3	2	1	3	15	6	1	NFAT5	7	2	2	1	2	72212
BBL002506	19	4	2	1	1	2	1	2	5	9	0	PDXDC1	7	2	1	0	2	72102
BBL002507	2	4	4	2	3	2	3	2	8	15	1	PGM2L1	7	2	2	1	2	72212
BBL002508	4	2	1	2	1	2	1	1	7	25	0	USP8	7	2	1	0	2	72102
BBL002509	12	4	4	2	1	3	2	9	5	3	1	DPP8	7	2	2	1	2	72212
BBL002510	6	5	3	1	3	2	2	4	14	5	1	KAT7	7	2	2	1	2	72212
BBL002511	5	2	4	2	1	2	2	5	5	16	2	PXDN	7	2	2	1	2	72212
BBL002512	7	2	1	1	3	2	2	4	6	17	1	EIF3C	7	2	2	1	2	72212
BBL002513	5	5	1	2	5	3	3	4	13	4	1	ZNF652	7	2	2	1	2	72212
BBL002514	3	4	4	2	1	4	3	5	11	6	3	PTPN21	7	2	2	1	2	72212
BBL002515	8	6	4	2	3	3	1	3	11	3	2	GNPDA1	7	2	2	1	2	72212
BBL002516	5	6	1	1	3	1	1	4	6	17	1	Golga2	7	2	2	1	2	72212
BBL002517	4	5	1	1	2	2	1	4	9	16	1	RNF123	7	2	2	1	2	72212
BBL002518	12	3	2	1	4	2	2	4	7	9	0	FAM21C	7	2	1	0	2	72102
BBL002519	5	3	4	6	1	2	2	6	5	10	2	SELENBP1	7	2	2	1	2	72212
BBL002520	3	3	1	1	6	4	4	4	10	8	2	RHCG	7	2	2	1	2	72212
BBL002521	9	4	3	1	3	3	2	4	6	10	1	NF2	7	2	2	1	2	72212
BBL002522	5	11	3	1	0	2	3	4	6	11	0	Gtf2i	6	2	1	0	2	62102
BBL002523	4	3	3	2	8	4	2	4	7	8	1	SLC20A2	7	2	2	1	2	72212
BBL002524	6	4	3	1	1	1	2	7	14	6	1	YTHDC1	7	2	2	1	2	72212
BBL002525	4	2	1	1	8	4	2	4	11	9	0	SMAD4	7	2	1	0	2	72102
BBL002526	5	4	2	2	7	2	4	5	7	6	2	CSF1R	7	2	2	1	2	72212
BBL002528	3	7	5	1	5	2	2	3	17	1	0	HNRNPA3	7	2	1	0	2	72102
BBL002529	4	4	4	2	4	2	2	6	5	11	2	STRIP2	7	2	2	1	2	72212
BBL002530	1	1	2	1	3	2	2	1	3	30	0	eea1	7	2	1	0	2	72102
BBL002531	2	2	2	2	1	1	1	2	12	19	2	SETX	7	2	2	1	2	72212
BBL002532	6	2	2	1	1	2	1	6	10	13	2	USP32	7	2	2	1	2	72212
BBL002533	2	4	3	1	1	2	2	3	4	23	1	TTC17	7	2	2	1	2	72212
BBL002534	3	2	2	1	4	1	1	3	3	24	2	E2F8	7	2	2	1	2	72212
BBL002535	16	4	1	1	0	2	2	5	9	6	0	RBFOX2	6	2	1	0	2	62102
BBL002536	2	1	2	1	3	2	2	8	8	16	1	GNPTAB	7	2	2	1	2	72212
BBL002537	14	2	1	1	1	2	1	2	8	13	1	LENG8	7	2	2	1	2	72212
BBL002538	4	2	2	2	6	3	2	4	13	6	2	FLVCR2	7	2	2	1	2	72212
BBL002539	3	6	1	1	0	4	7	4	4	12	4	BAAT	6	2	2	1	2	62212
BBL002545	4	4	2	0	2	4	4	6	6	12	2	TPST2	6	2	2	1	2	62212
BBL002549	6	3	3	0	4	4	3	4	12	6	1	DAPK2	6	2	2	1	2	62212
BBL002550	11	13	0	0	0	1	0	1	7	12	1	Slfn8	3	1	2	1	2	31212
BBL002552	19	4	0	0	3	1	1	4	4	9	1	DAXX	5	2	2	1	2	52212
BBL002553	14	2	2	0	1	1	1	4	5	16	0	ADAMTS13	6	2	1	0	2	62102
BBL002567	6	4	4	1	4	1	3	2	17	3	0	ERLIN1	7	2	1	0	2	72102
BBL002568	2	1	2	1	2	2	3	9	6	16	1	MTOR	7	2	2	1	2	72212
BBL002569	4	4	4	2	3	2	2	2	9	12	1	SLC37A2	7	2	2	1	2	72212
BBL002570	3	2	3	2	3	4	3	3	12	10	0	GAS6	7	2	1	0	2	72102
BBL002571	6	4	4	1	1	2	1	1	8	17	0	PPARGC1A	7	2	1	0	2	72102
BBL002572	5	3	3	2	3	3	3	1	10	12	0	UBR2	7	2	1	0	2	72102
BBL002573	4	6	2	1	5	2	1	6	6	12	0	CEP112	7	2	1	0	2	72102
BBL002574	6	4	5	2	4	3	1	5	7	7	1	UAP1	7	2	2	1	2	72212
BBL002575	3	5	6	2	2	4	3	1	11	7	1	TET3	7	2	2	1	2	72212
BBL002576	8	8	1	1	6	2	2	3	4	9	1	GRIN1	7	2	2	1	2	72212
BBL002577	4	4	2	1	1	2	2	13	7	8	1	AFTPH	7	2	2	1	2	72212
BBL002578	1	3	2	1	2	2	2	2	2	27	1	PIK3R4	7	2	2	1	2	72212
BBL002579	13	9	2	2	1	2	2	1	5	7	1	ZMYND11	7	2	2	1	2	72212
BBL002580	5	4	1	3	6	4	2	5	10	5	0	GSK3B	7	2	1	0	2	72102
BBL002581	4	3	3	2	4	4	3	3	8	10	1	EPC1	7	2	2	1	2	72212
BBL002582	20	3	0	1	1	2	2	3	11	2	0	PFDN6	6	2	1	0	2	62102
BBL002583	3	3	1	1	4	4	2	6	12	7	2	NACC2	7	2	2	1	2	72212
BBL002584	3	2	2	2	3	2	1	3	4	21	2	DTX4	7	2	2	1	2	72212
BBL002585	6	6	6	2	4	2	2	2	13	1	1	CEPT1	7	2	2	1	2	72212
BBL002586	4	3	5	1	2	4	2	3	8	12	1	XYLT2	7	2	2	1	2	72212
BBL002587	0	0	0	0	0	41	3	0	0	1	0	unknown-conserved	2	2	1	0	0	22100
BBL002588	3	3	3	2	8	3	4	4	7	6	2	GNAQ	7	2	2	1	2	72212
BBL002589	12	3	5	1	2	2	2	1	4	12	1	PTPRC	7	2	2	1	2	72212
BBL002590	5	3	4	2	5	2	2	4	6	10	2	ZDHHC5	7	2	2	1	2	72212
BBL002591	8	9	0	1	6	2	2	5	7	5	0	Acin1	6	2	1	0	2	62102
BBL002592	2	4	1	1	3	1	2	2	7	21	1	rfc1	7	2	2	1	2	72212
BBL002593	5	7	1	1	2	2	2	6	9	10	0	Wac	7	2	1	0	2	72102
BBL002594	8	7	1	1	1	2	2	6	8	8	1	OSBPL9	7	2	2	1	2	72212
BBL002595	7	4	3	1	1	3	2	4	6	12	2	LONRF3	7	2	2	1	2	72212
BBL002596	7	4	1	2	4	2	2	3	4	16	0	CC2D1B	7	2	1	0	2	72102
BBL002597	8	6	1	1	3	2	1	5	7	10	1	NPNT	7	2	2	1	2	72212
BBL002598	2	2	5	1	3	2	1	2	9	17	1	uso1	7	2	2	1	2	72212
BBL002599	6	3	2	1	0	2	1	5	6	18	1	SEC16A	6	2	2	1	2	62212
BBL002600	7	5	2	2	4	2	2	4	2	14	1	LTK	7	2	2	1	2	72212
BBL002601	3	9	1	4	12	3	2	2	2	7	0	cfh	7	2	1	0	2	72102
BBL002602	6	5	2	2	5	3	2	4	3	11	2	FZD6	7	2	2	1	2	72212
BBL002603	2	2	1	1	1	2	0	4	21	11	0	CCDC186	6	1	1	0	2	61102
BBL002604	5	4	1	1	6	2	3	10	6	7	0	COL18A1	7	2	1	0	2	72102
BBL002605	3	4	2	1	3	2	1	13	13	2	1	PNISR	7	2	2	1	2	72212
BBL002606	6	7	3	2	5	4	2	4	3	7	2	LRRTM4	7	2	2	1	2	72212
BBL002607	6	4	2	1	3	2	2	7	6	11	1	CDKL5	7	2	2	1	2	72212
BBL002608	4	3	3	2	3	2	2	4	4	16	2	PPEF2	7	2	2	1	2	72212
BBL002609	9	6	3	1	4	1	1	2	8	9	1	RTEL1	7	2	2	1	2	72212
BBL002610	9	3	8	2	6	3	3	2	5	3	1	BZW2	7	2	2	1	2	72212
BBL002611	3	3	2	1	2	2	4	1	9	17	1	rad50	7	2	2	1	2	72212
BBL002612	3	3	1	1	1	1	1	2	10	21	1	SMC2	7	2	2	1	2	72212
BBL002613	4	4	2	2	2	1	1	6	9	12	2	SYDE1	7	2	2	1	2	72212
BBL002614	6	5	2	2	4	4	3	3	7	8	1	CRISPLD2	7	2	2	1	2	72212
BBL002615	4	3	1	1	2	2	3	14	7	7	1	SYNE3	7	2	2	1	2	72212
BBL002616	8	4	0	0	0	6	5	0	5	14	3	AKR1C3	4	2	2	1	1	42211
BBL002617	5	5	1	2	9	1	3	6	3	8	2	rapgef1b	7	2	2	1	2	72212
BBL002618	8	3	1	2	3	2	1	7	7	11	0	NASP	7	2	1	0	2	72102
BBL002619	6	2	1	1	2	3	2	5	14	9	0	ZNF106	7	2	1	0	2	72102
BBL002620	17	11	3	1	5	1	1	1	2	2	1	BDNF	7	2	2	1	2	72212
BBL002621	5	1	1	1	2	4	2	7	7	13	2	ZFYVE1	7	2	2	1	2	72212
BBL002622	14	4	0	1	2	1	2	4	3	13	1	TTYH1	6	2	2	1	2	62212
BBL002623	0	1	0	1	3	1	1	2	6	29	1	moxd1l	5	2	2	1	2	52212
BBL002624	7	3	1	0	0	1	1	5	13	13	1	SUGP2	5	2	2	1	2	52212
BBL002625	21	3	1	1	2	2	2	4	2	6	1	CPEB1	7	2	2	1	2	72212
BBL002626	12	16	0	1	1	1	1	4	3	5	1	Men1	6	2	2	1	2	62212
BBL002627	0	1	2	0	30	1	0	3	1	7	0	CR759810.1	4	1	1	0	2	41102
BBL002633	20	1	3	0	5	2	1	2	5	6	0	TAPBP	6	2	1	0	2	62102
BBL002634	4	5	14	0	1	1	2	7	5	6	0	Delta-1	6	2	1	0	2	62102
BBL002635	10	4	4	0	3	2	1	6	3	11	1	PLEKHG5	6	2	2	1	2	62212
BBL002653	4	4	1	1	2	2	1	9	13	6	1	HELZ	7	2	2	1	2	72212
BBL002654	11	2	6	2	2	2	2	4	3	8	2	SCRN1	7	2	2	1	2	72212
BBL002655	4	4	2	3	4	2	2	3	12	7	1	GPAT3	7	2	2	1	2	72212
BBL002656	21	3	2	1	1	2	2	3	2	6	1	CTCFL	7	2	2	1	2	72212
BBL002657	13	7	3	3	4	2	1	2	3	4	2	CPA5	7	2	2	1	2	72212
BBL002658	4	1	1	1	2	1	3	3	0	27	1	RNF17	7	2	2	1	1	72211
BBL002659	5	9	5	1	4	2	2	6	8	2	0	GPM6B	7	2	1	0	2	72102
BBL002660	1	2	11	3	17	2	2	3	2	0	1	unknown-conserved	7	2	1	1	2	72112
BBL002661	3	2	5	3	5	3	2	4	11	3	3	SLC25A5	7	2	2	1	2	72212
BBL002662	5	1	2	1	2	2	2	1	5	22	1	RAPGEFL1	7	2	2	1	2	72212
BBL002663	5	4	5	2	3	4	2	3	8	6	2	DYNC1LI1	7	2	2	1	2	72212
BBL002664	6	3	2	2	2	2	1	2	5	17	2	UBASH3A	7	2	2	1	2	72212
BBL002665	4	3	2	2	3	3	4	6	11	4	2	pi4k2a	7	2	2	1	2	72212
BBL002666	2	2	4	2	4	2	2	4	7	13	2	aars	7	2	2	1	2	72212
BBL002667	8	3	1	1	13	2	1	4	1	9	1	GGT1	7	2	2	1	2	72212
BBL002668	7	4	2	1	2	2	2	9	8	6	1	PXN	7	2	2	1	2	72212
BBL002669	3	2	2	2	2	2	1	1	6	23	0	ipo4	7	2	1	0	2	72102
BBL002670	4	4	2	2	3	3	1	4	9	10	2	RNPEP	7	2	2	1	2	72212
BBL002671	4	4	2	1	3	2	1	3	12	11	1	DNMT1	7	2	2	1	2	72212
BBL002672	5	5	5	1	4	3	2	4	9	5	1	LRCH2	7	2	2	1	2	72212
BBL002673	12	4	4	2	1	2	1	3	4	9	2	MGAT4C	7	2	2	1	2	72212
BBL002674	2	4	1	1	2	3	1	3	9	16	2	HERC2	7	2	2	1	2	72212
BBL002675	4	2	2	2	3	3	3	3	9	12	1	APPL2	7	2	2	1	2	72212
BBL002676	7	4	1	3	2	1	4	8	2	11	1	polm	7	2	2	1	2	72212
BBL002677	2	3	3	1	4	2	1	8	8	11	1	CUL5	7	2	2	1	2	72212
BBL002678	3	5	4	2	5	2	1	5	9	6	2	SIK2	7	2	2	1	2	72212
BBL002679	4	2	4	1	2	3	2	7	7	10	2	UGDH	7	2	2	1	2	72212
BBL002680	2	2	4	1	1	1	2	5	4	22	0	YTHDC2	7	2	1	0	2	72102
BBL002681	8	3	3	1	4	2	1	2	7	12	1	PHF3	7	2	2	1	2	72212
BBL002682	8	4	4	1	0	2	1	6	6	12	0	EWSR1	6	2	1	0	2	62102
BBL002683	7	8	2	3	3	2	2	6	1	8	2	AGBL2	7	2	2	1	2	72212
BBL002684	10	1	1	1	2	1	1	2	12	13	0	ZSWIM8	7	2	1	0	2	72102
BBL002685	3	1	1	2	0	2	3	12	5	13	2	KY	6	2	2	1	2	62212
BBL002686	6	3	1	1	0	7	11	3	2	9	1	PNLIPRP1	6	2	2	1	2	62212
BBL002687	3	2	4	1	1	1	1	2	2	26	1	POLE	7	2	2	1	2	72212
BBL002688	7	6	2	2	2	3	1	6	6	9	0	TRPS1	7	2	1	0	2	72102
BBL002689	4	13	1	1	2	2	1	7	7	6	0	Gtf2ird1	7	2	1	0	2	72102
BBL002690	3	4	2	1	3	2	2	3	15	8	1	KIAA1468	7	2	2	1	2	72212
BBL002691	2	4	4	2	3	3	2	6	10	7	1	STK38L	7	2	2	1	2	72212
BBL002692	14	2	0	1	2	2	2	4	5	11	1	PRRC2A	6	2	2	1	2	62212
BBL002693	4	3	2	1	0	0	0	5	7	21	1	BCAS1	4	0	2	1	2	40212
BBL002694	3	3	4	2	4	3	2	9	2	11	1	SLC22A5	7	2	2	1	2	72212
BBL002695	5	6	3	1	2	4	2	2	9	9	1	INTS6	7	2	2	1	2	72212
BBL002696	3	4	1	2	2	2	2	9	7	12	0	Evl	7	2	1	0	2	72102
BBL002697	4	1	2	1	1	1	1	2	4	26	1	NAT10	7	2	2	1	2	72212
BBL002698	3	3	2	1	2	3	2	4	11	12	1	BTBD1	7	2	2	1	2	72212
BBL002699	6	1	2	1	3	1	1	1	5	21	2	SPG11	7	2	2	1	2	72212
BBL002700	2	5	3	1	4	2	1	11	1	13	1	RIMBP2	7	2	2	1	2	72212
BBL002701	2	3	1	1	2	2	1	4	6	21	1	MED14	7	2	2	1	2	72212
BBL002702	2	3	2	2	3	4	2	6	9	9	2	NUAK1	7	2	2	1	2	72212
BBL002703	1	2	2	1	7	3	4	3	11	8	2	ADAM10	7	2	2	1	2	72212
BBL002704	10	1	5	1	2	1	1	1	5	16	1	THADA	7	2	2	1	2	72212
BBL002705	5	1	1	1	1	1	2	2	5	24	1	EOGT	7	2	2	1	2	72212
BBL002706	7	3	1	1	1	1	1	5	9	15	0	CHID1	7	2	1	0	2	72102
BBL002707	8	5	1	2	2	2	0	3	3	16	2	PODN	6	1	2	1	2	61212
BBL002708	4	2	3	2	4	4	2	3	7	12	1	B4GALT6	7	2	2	1	2	72212
BBL002709	6	10	6	1	4	4	3	3	5	1	1	TIAL1	7	2	2	1	2	72212
BBL002710	3	2	1	1	3	2	2	7	13	9	1	DDX6	7	2	2	1	2	72212
BBL002711	4	2	1	1	2	1	1	2	9	20	1	STXBP4	7	2	2	1	2	72212
BBL002712	9	5	6	3	1	1	3	3	1	11	1	OPCML	7	2	2	1	2	72212
BBL002713	1	1	2	2	10	3	2	6	3	14	0	COL28A1	7	2	1	0	2	72102
BBL002714	35	3	1	1	0	0	0	0	0	4	0	LRRC37A2	4	0	1	0	0	40100
BBL002715	0	0	0	0	0	1	0	0	42	1	0	unknown-conserved	1	1	1	0	1	11101
BBL002716	2	1	5	1	2	1	1	4	3	23	1	FARS2	7	2	2	1	2	72212
BBL002724	0	0	0	0	0	1	3	5	3	27	5	parp14.3	2	2	2	1	2	22212
BBL002726	6	4	4	0	6	1	2	4	6	11	0	KAZN	6	2	1	0	2	62102
BBL002728	0	0	0	0	0	0	0	0	2	41	1	Pfam:RVT_1	0	0	2	1	1	00211
BBL002737	0	0	0	0	0	0	0	0	0	23	21	Pfam:DDE_Tnp_4	0	0	2	1	0	00210
BBL002744	8	2	1	1	2	1	2	3	6	16	1	CARS	7	2	2	1	2	72212
BBL002745	6	4	3	2	1	1	2	6	4	13	1	DPY19L3	7	2	2	1	2	72212
BBL002746	4	3	2	2	5	3	1	6	4	12	1	ACTL6A	7	2	2	1	2	72212
BBL002747	8	5	0	2	1	1	2	4	7	12	1	PDE2A	6	2	2	1	2	62212
BBL002748	2	1	1	1	1	2	2	1	9	22	1	SCAP	7	2	2	1	2	72212
BBL002749	3	1	1	1	3	7	3	7	4	11	2	GPRC6A	7	2	2	1	2	72212
BBL002750	9	7	3	2	3	2	3	4	4	6	0	CALCR	7	2	1	0	2	72102
BBL002751	9	5	1	2	6	1	1	1	1	16	0	MPP4	7	2	1	0	2	72102
BBL002752	3	2	2	2	4	1	2	2	8	16	1	OXSR1	7	2	2	1	2	72212
BBL002753	5	2	4	1	3	2	3	7	11	4	1	ACO1	7	2	2	1	2	72212
BBL002754	4	2	6	2	2	2	2	6	6	10	1	CCT8	7	2	2	1	2	72212
BBL002755	4	4	2	1	3	3	2	5	7	11	1	ubqln4	7	2	2	1	2	72212
BBL002756	5	1	1	1	1	1	2	12	6	12	1	PASK	7	2	2	1	2	72212
BBL002757	5	7	2	2	4	2	3	4	4	8	2	Pdp1	7	2	2	1	2	72212
BBL002758	1	3	2	2	5	3	2	3	8	10	4	unknown-conserved	7	2	2	1	2	72212
BBL002759	5	4	2	2	2	2	2	7	7	8	2	ACTR3	7	2	2	1	2	72212
BBL002760	2	2	3	3	4	3	2	5	8	10	1	PPP2CA	7	2	2	1	2	72212
BBL002761	6	9	1	2	5	2	3	3	9	2	1	LRCH3	7	2	2	1	2	72212
BBL002762	3	2	2	2	6	4	3	1	2	16	2	NR1D2	7	2	2	1	2	72212
BBL002763	4	2	3	2	4	4	4	4	9	5	2	GDI2	7	2	2	1	2	72212
BBL002764	2	5	2	2	2	2	1	3	6	17	1	TPP2	7	2	2	1	2	72212
BBL002765	6	1	1	2	2	2	2	7	11	8	1	GNS	7	2	2	1	2	72212
BBL002766	5	4	3	2	1	3	2	8	8	5	2	AZIN2	7	2	2	1	2	72212
BBL002767	3	1	1	2	2	1	1	4	9	18	1	IKBKAP	7	2	2	1	2	72212
BBL002768	5	3	1	1	1	1	2	6	7	16	0	INTS8	7	2	1	0	2	72102
BBL002769	24	1	2	0	0	1	1	1	4	8	1	HLA-DMA	5	2	2	1	2	52212
BBL002770	5	7	4	1	3	2	1	8	7	5	0	AGFG1	7	2	1	0	2	72102
BBL002771	3	5	3	1	1	3	1	4	6	16	0	Dnmbp	7	2	1	0	2	72102
BBL002772	8	3	4	3	3	2	1	5	5	7	2	DUSP8	7	2	2	1	2	72212
BBL002773	3	3	2	2	6	2	1	2	11	9	2	SLC27A1	7	2	2	1	2	72212
BBL002774	1	4	0	1	1	2	2	4	10	17	1	Dhx9	6	2	2	1	2	62212
BBL002775	5	5	3	1	0	1	3	5	1	18	1	CEP250	6	2	2	1	2	62212
BBL002776	14	1	12	0	0	0	1	6	6	2	1	HLA-DRB1	4	1	2	1	2	41212
BBL002777	4	2	1	2	5	3	3	3	2	15	3	GPR179	7	2	2	1	2	72212
BBL002778	3	3	6	1	3	2	2	3	5	14	1	KARS	7	2	2	1	2	72212
BBL002779	5	2	8	2	1	4	2	3	12	2	2	RPL3	7	2	2	1	2	72212
BBL002780	4	3	3	1	3	2	1	2	10	12	2	ANKLE2	7	2	2	1	2	72212
BBL002781	3	5	0	1	4	2	1	7	7	12	1	Lipe	6	2	2	1	2	62212
BBL002782	6	1	2	1	2	0	1	10	5	14	1	VIT	6	1	2	1	2	61212
BBL002783	7	1	2	2	2	2	1	4	6	16	0	FRMD6	7	2	1	0	2	72102
BBL002784	11	0	1	1	0	5	4	3	8	8	2	FUT6	5	2	2	1	2	52212
BBL002785	8	4	3	2	3	2	1	5	7	7	1	AP3M2	7	2	2	1	2	72212
BBL002786	6	3	1	1	2	2	1	4	4	19	0	GAS2L1	7	2	1	0	2	72102
BBL002787	7	4	2	2	2	3	3	2	6	11	1	ATP6V1C1	7	2	2	1	2	72212
BBL002788	20	12	2	1	0	0	0	7	0	0	1	ADAM2	4	0	1	1	1	40111
BBL002789	5	1	2	1	1	2	2	3	7	18	1	FLII	7	2	2	1	2	72212
BBL002790	7	1	5	1	5	2	1	5	7	9	0	STAT6	7	2	1	0	2	72102
BBL002791	6	2	2	2	6	4	2	5	6	6	2	SH3BP4	7	2	2	1	2	72212
BBL002792	3	1	1	1	4	2	1	4	11	14	1	RICTOR	7	2	2	1	2	72212
BBL002793	3	2	1	1	4	1	3	4	9	15	0	fgfr1op	7	2	1	0	2	72102
BBL002794	5	3	3	1	1	1	1	3	8	17	0	RBM33	7	2	1	0	2	72102
BBL002795	7	6	1	1	1	1	1	2	6	15	2	LIG1	7	2	2	1	2	72212
BBL002796	11	6	4	2	4	2	1	1	6	5	1	RBPJ	7	2	2	1	2	72212
BBL002797	3	3	3	2	3	3	2	3	12	7	2	IFIH1	7	2	2	1	2	72212
BBL002798	5	3	6	1	3	1	2	7	12	3	0	FOXN3	7	2	1	0	2	72102
BBL002799	3	1	3	1	2	1	1	7	3	20	1	NOL6	7	2	2	1	2	72212
BBL002800	5	3	2	1	3	2	3	4	10	9	1	ACAD9	7	2	2	1	2	72212
BBL002801	3	1	1	1	2	2	1	4	7	21	0	USP42	7	2	1	0	2	72102
BBL002802	8	5	3	1	3	4	1	5	5	7	1	NR3C1	7	2	2	1	2	72212
BBL002803	5	6	1	1	2	1	3	2	2	20	0	Rpgr	7	2	1	0	2	72102
BBL002804	5	3	3	0	4	2	1	3	7	14	1	SPIRE1	6	2	2	1	2	62212
BBL002805	9	1	4	1	2	1	2	5	4	14	0	AP4S1	7	2	1	0	2	72102
BBL002806	2	6	2	1	1	2	2	4	11	12	0	Rabep1	7	2	1	0	2	72102
BBL002807	5	4	3	1	2	1	1	5	6	14	1	KRIT1	7	2	2	1	2	72212
BBL002808	5	3	4	1	2	3	4	3	9	8	1	PRKCZ	7	2	2	1	2	72212
BBL002809	5	3	1	1	3	2	2	5	3	17	1	ECT2	7	2	2	1	2	72212
BBL002810	6	7	0	1	0	1	0	6	10	11	1	Flt3l	4	1	2	1	2	41212
BBL002811	2	3	5	1	4	1	1	5	14	6	1	RECQL	7	2	2	1	2	72212
BBL002812	4	2	2	1	4	1	2	2	6	17	2	NFRKB	7	2	2	1	2	72212
BBL002813	5	1	4	1	2	2	1	6	4	16	1	PLEKHG3	7	2	2	1	2	72212
BBL002814	6	2	3	1	2	0	1	6	8	12	2	PAPLN	6	1	2	1	2	61212
BBL002818	0	0	0	0	0	0	0	0	0	7	36	Pfam:DDE_Tnp_4	0	0	2	1	0	00210
BBL002819	4	5	1	0	3	2	2	11	9	5	1	eif4enif1	6	2	2	1	2	62212
BBL002820	3	4	3	0	3	2	2	3	9	13	1	GATAD2A	6	2	2	1	2	62212
BBL002821	16	4	0	0	2	2	2	4	5	7	1	TP53	5	2	2	1	2	52212
BBL002839	5	2	2	1	3	1	2	5	9	11	1	SUPT5H	7	2	2	1	2	72212
BBL002840	3	4	3	2	5	4	3	5	3	8	2	TBX3	7	2	2	1	2	72212
BBL002841	5	3	5	2	3	4	2	4	3	9	2	ROR1	7	2	2	1	2	72212
BBL002842	7	2	3	1	2	2	4	2	3	14	2	SMG1	7	2	2	1	2	72212
BBL002843	11	11	2	2	4	2	2	2	3	3	0	MID1	7	2	1	0	2	72102
BBL002844	17	3	1	1	3	2	2	5	1	6	1	SYBU	7	2	2	1	2	72212
BBL002845	10	4	7	2	2	2	1	4	5	5	0	NFYC	7	2	1	0	2	72102
BBL002846	4	3	4	3	3	4	2	1	8	10	0	USP46	7	2	1	0	2	72102
BBL002847	0	0	0	0	0	0	0	1	1	38	2	Pfam:EGF^SEA	0	0	2	1	2	00212
BBL002848	3	3	0	2	4	2	1	5	18	3	1	CARM1	6	2	2	1	2	62212
BBL002849	5	6	0	1	1	2	1	1	5	19	1	TRMT1	6	2	2	1	2	62212
BBL002850	3	5	1	1	2	1	1	3	1	24	0	CFAP70	7	2	1	0	2	72102
BBL002851	9	2	2	3	4	4	2	4	8	4	0	LARP1B	7	2	1	0	2	72102
BBL002852	6	4	2	1	5	2	2	2	4	13	1	AGL	7	2	2	1	2	72212
BBL002853	8	9	3	2	4	2	1	2	4	7	0	TFDP2	7	2	1	0	2	72102
BBL002854	3	2	3	1	3	2	2	5	7	14	0	SAP130	7	2	1	0	2	72102
BBL002855	5	1	1	1	2	1	3	5	4	18	1	C5orf42	7	2	2	1	2	72212
BBL002856	5	3	3	2	3	4	2	5	4	9	2	GATA2	7	2	2	1	2	72212
BBL002857	4	5	1	1	3	1	1	2	1	22	1	WDR17	7	2	2	1	2	72212
BBL002858	8	2	1	2	0	2	1	7	7	11	1	CALCOCO2	6	2	2	1	2	62212
BBL002859	2	1	4	1	2	1	1	1	7	21	1	NCAPD2	7	2	2	1	2	72212
BBL002860	5	4	3	1	2	1	1	3	11	10	1	RALGAPB	7	2	2	1	2	72212
BBL002861	6	6	2	3	6	4	2	4	3	5	1	EOMES	7	2	2	1	2	72212
BBL002862	7	3	1	1	2	2	1	4	7	13	1	PAM	7	2	2	1	2	72212
BBL002863	7	4	1	1	1	1	1	1	9	13	3	SHPRH	7	2	2	1	2	72212
BBL002864	3	3	2	1	3	2	1	5	6	14	2	PLCE1	7	2	2	1	2	72212
BBL002865	2	1	1	1	2	3	1	1	8	21	1	UBE2O	7	2	2	1	2	72212
BBL002866	6	3	4	1	1	2	1	3	11	9	1	THOC5	7	2	2	1	2	72212
BBL002867	5	4	1	2	2	1	3	5	4	13	2	C2CD3	7	2	2	1	2	72212
BBL002868	4	6	1	1	6	2	1	3	6	11	1	DAB2	7	2	2	1	2	72212
BBL002869	6	4	1	1	0	2	1	5	13	9	0	ATF7IP	6	2	1	0	2	62102
BBL002870	6	4	2	1	2	1	1	2	14	9	0	Prodh	7	2	1	0	2	72102
BBL002872	16	5	0	1	4	1	1	4	5	4	1	ADGRE2	6	2	2	1	2	62212
BBL002873	2	4	2	2	5	4	2	3	4	13	1	GRIN3A	7	2	2	1	2	72212
BBL002874	6	11	1	1	4	2	2	6	2	7	0	Map2	7	2	1	0	2	72102
BBL002875	6	5	3	1	3	2	2	3	7	9	1	OPA1	7	2	2	1	2	72212
BBL002876	13	21	5	2	0	0	0	0	0	1	0	Sirpb1c	4	0	1	0	0	40100
BBL002877	2	2	2	1	1	2	2	5	13	12	0	CHERP	7	2	1	0	2	72102
BBL002878	5	3	4	1	5	3	2	2	2	13	2	FSTL4	7	2	2	1	2	72212
BBL002879	3	2	6	1	4	3	0	7	8	7	1	UCKL1	6	1	2	1	2	61212
BBL002880	2	2	2	1	0	1	2	7	11	14	0	CXorf23	6	2	1	0	2	62102
BBL002881	11	3	2	1	3	2	2	3	9	5	1	HARS	7	2	2	1	2	72212
BBL002882	6	4	3	1	3	2	2	1	10	9	1	SNX10	7	2	2	1	2	72212
BBL002883	1	1	2	3	3	5	3	2	17	4	1	CAT	7	2	2	1	2	72212
BBL002884	5	3	4	1	1	2	2	6	6	11	1	UACA	7	2	2	1	2	72212
BBL002885	6	1	2	1	5	2	3	3	7	11	1	BCO2	7	2	2	1	2	72212
BBL002886	6	4	3	1	2	1	2	2	4	16	1	SNX14	7	2	2	1	2	72212
BBL002887	6	5	1	1	2	1	1	2	3	19	1	TPCN2	7	2	2	1	2	72212
BBL002888	12	10	0	1	1	1	2	2	9	3	1	WDR45	6	2	2	1	2	62212
BBL002889	4	3	2	1	2	3	1	5	8	13	0	CDC27	7	2	1	0	2	72102
BBL002890	8	4	3	1	4	1	1	3	2	15	0	FAM184A	7	2	1	0	2	72102
BBL002891	6	6	15	1	5	2	2	1	2	1	1	Ffar2	7	2	2	1	2	72212
BBL002892	2	2	21	1	2	2	3	1	5	2	1	cdca8	7	2	2	1	2	72212
BBL002904	0	4	0	0	15	2	1	8	3	8	1	unknown-conserved	4	2	2	1	2	42212
BBL002908	0	0	41	0	0	0	0	0	0	1	0	unknown-conserved	1	0	1	0	0	10100
BBL002926	4	5	2	1	1	1	2	4	7	14	0	HPS5	7	2	1	0	2	72102
BBL002927	8	3	1	1	3	1	2	9	10	3	0	NAP1L4	7	2	1	0	2	72102
BBL002928	8	4	1	2	4	2	2	7	6	3	2	WDR20	7	2	2	1	2	72212
BBL002929	1	5	4	2	4	3	2	5	6	7	2	FBXL3	7	2	2	1	2	72212
BBL002930	7	5	0	2	1	2	1	2	3	17	1	NEURL4	6	2	2	1	2	62212
BBL002931	4	3	1	1	2	1	1	2	11	12	3	CEP350	7	2	2	1	2	72212
BBL002932	5	3	1	2	4	3	3	3	8	7	2	SLC1A5	7	2	2	1	2	72212
BBL002933	5	0	2	1	2	1	1	6	9	13	1	CPAMD8	6	2	2	1	2	62212
BBL002934	2	3	1	1	2	2	1	3	9	16	1	KANSL3	7	2	2	1	2	72212
BBL002935	6	6	5	1	2	2	2	5	8	3	1	ELF2	7	2	2	1	2	72212
BBL002936	4	3	2	1	1	1	2	2	7	18	0	TUBGCP6	7	2	1	0	2	72102
BBL002937	10	8	3	1	6	2	2	4	2	3	0	PAX6	7	2	1	0	2	72102
BBL002938	5	2	0	2	7	1	1	3	13	6	1	zgc	6	2	2	1	2	62212
BBL002939	2	2	1	1	3	2	0	3	12	15	0	XPO4	6	1	1	0	2	61102
BBL002940	10	4	1	1	3	1	2	2	5	11	1	NIN	7	2	2	1	2	72212
BBL002941	5	6	2	2	3	2	1	4	5	10	1	VANGL1	7	2	2	1	2	72212
BBL002942	4	6	2	1	2	2	1	8	4	10	1	Tsc1	7	2	2	1	2	72212
BBL002943	5	4	3	2	5	2	1	2	13	4	0	PARVB	7	2	1	0	2	72102
BBL002944	6	6	4	1	7	2	1	6	3	5	0	MYO6	7	2	1	0	2	72102
BBL002945	8	1	2	1	4	2	2	10	7	3	1	PMEL	7	2	2	1	2	72212
BBL002946	2	6	3	1	5	4	2	2	1	13	2	CHRNA5	7	2	2	1	2	72212
BBL002947	2	3	2	3	6	4	1	4	8	6	2	MXRA5	7	2	2	1	2	72212
BBL002948	4	2	2	1	2	2	1	2	13	11	1	AKAP12	7	2	2	1	2	72212
BBL002949	7	5	5	2	3	3	3	5	6	1	1	ALAS1	7	2	2	1	2	72212
BBL002950	4	6	3	1	4	6	4	2	3	7	1	ZIC3	7	2	2	1	2	72212
BBL002951	1	3	0	1	0	2	1	2	6	24	1	Rnf112	5	2	2	1	2	52212
BBL002952	2	1	2	1	1	2	2	5	7	17	1	SFSWAP	7	2	2	1	2	72212
BBL002953	4	1	3	1	0	2	2	2	16	10	0	ZFC3H1	6	2	1	0	2	62102
BBL002954	8	4	3	1	2	3	1	1	7	10	1	IL1R1	7	2	2	1	2	72212
BBL002955	4	5	3	1	2	2	1	2	5	16	0	GRK3	7	2	1	0	2	72102
BBL002956	5	6	5	2	3	2	1	3	1	12	1	Pkd1l3	7	2	2	1	2	72212
BBL002957	3	2	2	1	2	1	5	13	1	11	0	nphp4	7	2	1	0	2	72102
BBL002958	3	7	1	1	1	2	2	4	4	15	1	Agbl5	7	2	2	1	2	72212
BBL002959	7	2	2	1	5	2	2	3	7	9	1	MFSD11	7	2	2	1	2	72212
BBL002960	3	2	2	2	1	4	2	7	5	12	1	MTTP	7	2	2	1	2	72212
BBL002961	3	2	2	1	0	2	1	3	4	23	0	UPF2	6	2	1	0	2	62102
BBL002962	7	3	1	1	3	1	1	6	2	16	0	CEP63	7	2	1	0	2	72102
BBL002963	3	5	2	2	4	3	2	4	6	8	2	ZNF710	7	2	2	1	2	72212
BBL002964	4	3	6	2	2	2	1	7	5	7	2	HMGCS2	7	2	2	1	2	72212
BBL002965	5	9	5	1	5	2	2	1	3	6	2	tfa	7	2	2	1	2	72212
BBL002966	4	5	2	1	1	2	2	5	10	9	0	Fip1l1	7	2	1	0	2	72102
BBL002967	6	6	2	1	1	0	1	3	6	13	2	LIN54	6	1	2	1	2	61212
BBL002968	5	6	1	1	0	1	1	2	1	22	1	Zgrf1	6	2	2	1	2	62212
BBL002969	6	4	1	1	4	2	1	3	10	9	0	GLG1	7	2	1	0	2	72102
BBL002970	7	5	2	1	2	1	2	5	9	6	1	CLU	7	2	2	1	2	72212
BBL002971	3	1	0	3	3	0	0	3	3	25	0	sorbs3	4	0	1	0	2	40102
BBL002972	2	2	1	1	2	3	1	11	5	12	1	EFL1	7	2	2	1	2	72212
BBL002974	3	8	1	1	1	2	2	1	5	16	1	Fbxl5	7	2	2	1	2	72212
BBL002975	5	5	2	2	3	2	2	3	11	6	0	ETNPPL	7	2	1	0	2	72102
BBL002976	2	3	5	1	3	1	1	5	9	11	0	PHF14	7	2	1	0	2	72102
BBL002977	3	2	5	1	2	4	0	4	3	16	1	PRDM11	6	1	2	1	2	61212
BBL002978	7	3	3	3	1	2	2	6	5	8	1	CYP1A1	7	2	2	1	2	72212
BBL002979	4	4	2	1	4	2	2	4	8	9	1	CNOT10	7	2	2	1	2	72212
BBL002980	2	3	2	1	2	3	1	1	5	18	3	BAHCC1	7	2	2	1	2	72212
BBL002981	14	2	3	2	6	2	3	5	3	1	0	HMBS	7	2	1	0	2	72102
BBL002982	3	2	5	2	2	1	2	3	8	12	1	RPTOR	7	2	2	1	2	72212
BBL002983	1	3	2	1	4	2	1	3	10	12	2	ADCY9	7	2	2	1	2	72212
BBL002984	9	5	5	1	2	1	2	6	2	7	1	FTO	7	2	2	1	2	72212
BBL002985	5	1	0	1	2	1	3	4	6	17	1	APLP1	6	2	2	1	2	62212
BBL002986	3	2	1	1	1	2	1	6	10	12	2	ANKRD11	7	2	2	1	2	72212
BBL002987	4	1	30	1	1	2	0	1	0	0	1	MANBAL	6	1	1	1	1	61111
BBL002988	5	3	3	1	4	1	1	1	9	11	2	DENND3	7	2	2	1	2	72212
BBL002989	8	1	1	1	3	2	2	6	10	7	0	RRBP1	7	2	1	0	2	72102
BBL002990	8	8	0	0	0	0	1	10	10	3	1	Map4	3	1	2	1	2	31212
BBL002991	1	1	6	1	1	1	1	2	7	19	1	nup188	7	2	2	1	2	72212
BBL002992	9	10	1	1	3	2	0	1	10	3	1	SLC29A1	6	1	2	1	2	61212
BBL002993	7	8	3	1	4	2	2	1	7	5	1	Tpd52	7	2	2	1	2	72212
BBL002994	2	4	1	1	3	3	2	5	12	8	0	LMO4	7	2	1	0	2	72102
BBL003002	20	3	1	0	4	1	2	2	3	5	0	HMOX2	6	2	1	0	2	62102
[truncated: 17,904 more rows]
