# Supplementary material for: Reading and editing the Pleurodeles waltl genome reveals novel features of tetrapod regeneration
Source: Nat Commun. 2017 Dec 22;8:2286. doi: 10.1038/s41467-017-01964-9 (PMC5741667; doi:10.1038/s41467-017-01964-9)
Supplement: Supplementary file 5 — Supplementary Data 2 [file 41467_2017_1964_MOESM5_ESM.txt]

ame|00000000	cds.c1000017_g1_i1|m.64034
ame|00000001	cds.c1000017_g2_i2|m.64035
ame|00000002	cds.c1000023_g1_i2|m.64037
ame|00000003	cds.c1000026_g2_i1|m.64038
ame|00000004	cds.c1000047_g3_i1|m.64041
ame|00000005	cds.c1000047_g3_i1|m.64040
ame|00000006	cds.c1000048_g2_i1|m.64042
ame|00000007	cds.c1000052_g1_i1|m.64043
ame|00000008	cds.c1000059_g1_i2|m.64044
ame|00000009	cds.c1000069_g4_i1|m.64047
ame|00000010	cds.c1000071_g1_i1|m.64048
ame|00000011	cds.c1000072_g1_i1|m.64051
ame|00000012	cds.c1000092_g1_i1|m.64055
ame|00000013	cds.c1000104_g1_i1|m.64056
ame|00000014	cds.c1000115_g1_i1|m.64059
ame|00000015	cds.c1000115_g1_i2|m.64060
ame|00000016	cds.c1000119_g1_i1|m.64061
ame|00000017	cds.c1000126_g1_i2|m.64062
ame|00000018	cds.c1000128_g2_i1|m.64063
ame|00000019	cds.c1000142_g1_i1|m.64071
ame|00000020	cds.c1000142_g1_i1|m.64070
ame|00000021	cds.c1000142_g2_i1|m.64072
ame|00000022	cds.c1000148_g2_i1|m.64074
ame|00000023	cds.c1000167_g1_i1|m.64078
ame|00000024	cds.c1000168_g1_i1|m.64079
ame|00000025	cds.c1000173_g1_i1|m.64081
ame|00000026	cds.c1000174_g1_i2|m.64084
ame|00000027	cds.c1000189_g1_i1|m.64088
ame|00000028	cds.c1000189_g2_i1|m.64089
ame|00000029	cds.c1000196_g3_i1|m.64090
ame|00000030	cds.c1000202_g1_i1|m.64092
ame|00000031	cds.c1000214_g1_i2|m.64093
ame|00000032	cds.c1000216_g1_i1|m.64094
ame|00000033	cds.c1000219_g2_i1|m.64095
ame|00000034	cds.c1000222_g2_i1|m.64096
ame|00000035	cds.c1000229_g2_i1|m.64098
ame|00000036	cds.c1000236_g1_i1|m.64100
ame|00000037	cds.c1000237_g1_i1|m.64101
ame|00000038	cds.c1000237_g1_i2|m.64103
ame|00000039	cds.c1000237_g1_i3|m.64104
ame|00000040	cds.c1000245_g1_i1|m.64106
ame|00000041	cds.c1000252_g1_i1|m.64107
ame|00000042	cds.c1000254_g2_i1|m.64110
ame|00000043	cds.c1000265_g2_i1|m.64112
ame|00000044	cds.c1000274_g3_i1|m.64114
ame|00000045	cds.c1000293_g4_i1|m.64116
ame|00000046	cds.c1000297_g1_i1|m.64119
ame|00000047	cds.c1000298_g1_i1|m.64120
ame|00000048	cds.c1000300_g1_i1|m.64121
ame|00000049	cds.c1000307_g1_i2|m.64123
ame|00000050	cds.c1000318_g1_i1|m.64124
ame|00000051	cds.c1000330_g1_i1|m.64127
ame|00000052	cds.c1000332_g1_i1|m.64128
ame|00000053	cds.c1000347_g1_i1|m.64131
ame|00000054	cds.c1000359_g2_i2|m.64132
ame|00000055	cds.c1000370_g2_i1|m.64133
ame|00000056	cds.c1000376_g1_i1|m.64137
ame|00000057	cds.c1000382_g1_i1|m.64139
ame|00000058	cds.c1000389_g2_i1|m.64142
ame|00000059	cds.c1000420_g2_i1|m.64147
ame|00000060	cds.c1000420_g2_i1|m.64148
ame|00000061	cds.c1000434_g1_i1|m.64150
ame|00000062	cds.c1000434_g2_i1|m.64151
ame|00000063	cds.c1000446_g1_i1|m.64155
ame|00000064	cds.c1000456_g2_i1|m.64156
ame|00000065	cds.c1000464_g2_i1|m.64157
ame|00000066	cds.c1000464_g2_i2|m.64158
ame|00000067	cds.c1000479_g1_i1|m.64159
ame|00000068	cds.c1000489_g1_i1|m.64160
ame|00000069	cds.c1000491_g1_i1|m.64161
ame|00000070	cds.c1000491_g1_i2|m.64163
ame|00000071	cds.c1000491_g1_i3|m.64165
ame|00000072	cds.c1000497_g1_i1|m.64168
ame|00000073	cds.c1000504_g1_i1|m.64169
ame|00000074	cds.c1000522_g1_i1|m.64172
ame|00000075	cds.c1000522_g2_i1|m.64174
ame|00000076	cds.c1000524_g2_i1|m.64176
ame|00000077	cds.c1000539_g1_i1|m.64177
ame|00000078	cds.c1000557_g1_i1|m.64182
ame|00000079	cds.c1000565_g1_i1|m.64183
ame|00000080	cds.c1000572_g1_i1|m.64185
ame|00000081	cds.c1000572_g3_i1|m.64186
ame|00000082	cds.c1000598_g1_i1|m.64189
ame|00000083	cds.c1000617_g2_i1|m.64191
ame|00000084	cds.c1000618_g3_i1|m.64192
ame|00000085	cds.c1000619_g1_i1|m.64193
ame|00000086	cds.c1000624_g1_i1|m.64194
ame|00000087	cds.c1000626_g1_i1|m.64195
ame|00000088	cds.c1000627_g1_i1|m.64196
ame|00000089	cds.c1000630_g1_i1|m.64197
ame|00000090	cds.c1000633_g1_i1|m.64200
ame|00000091	cds.c1000633_g1_i2|m.64202
ame|00000092	cds.c1000638_g1_i1|m.64203
ame|00000093	cds.c1000645_g2_i1|m.64204
ame|00000094	cds.c1000648_g1_i1|m.64205
ame|00000095	cds.c1000651_g1_i1|m.64206
ame|00000096	cds.c1000659_g1_i1|m.64208
ame|00000097	cds.c1000661_g1_i1|m.64210
ame|00000098	cds.c1000681_g1_i1|m.64214
ame|00000099	cds.c1000681_g1_i2|m.64216
ame|00000100	cds.c1000690_g1_i1|m.64220
ame|00000101	cds.c1000694_g1_i1|m.64221
ame|00000102	cds.c1000694_g1_i2|m.64222
ame|00000103	cds.c1000696_g1_i2|m.64223
ame|00000104	cds.c1000696_g1_i3|m.64225
ame|00000105	cds.c1000700_g3_i1|m.64227
ame|00000106	cds.c1000700_g3_i2|m.64228
ame|00000107	cds.c1000703_g1_i1|m.64229
ame|00000108	cds.c1000703_g1_i2|m.64230
ame|00000109	cds.c1000714_g1_i1|m.64233
ame|00000110	cds.c1000718_g3_i1|m.64234
ame|00000111	cds.c1000718_g5_i1|m.64235
ame|00000112	cds.c1000720_g1_i2|m.64236
ame|00000113	cds.c1000720_g2_i1|m.64237
ame|00000114	cds.c1000724_g1_i1|m.64238
ame|00000115	cds.c1000724_g1_i2|m.64239
ame|00000116	cds.c1000724_g2_i1|m.64240
ame|00000117	cds.c1000729_g1_i1|m.64243
ame|00000118	cds.c1000737_g1_i1|m.64244
ame|00000119	cds.c1000741_g1_i1|m.64245
ame|00000120	cds.c1000741_g2_i1|m.64246
ame|00000121	cds.c1000752_g1_i1|m.64249
ame|00000122	cds.c1000752_g1_i2|m.64251
ame|00000123	cds.c1000779_g1_i1|m.64256
ame|00000124	cds.c1000789_g1_i1|m.64259
ame|00000125	cds.c10007_g1_i1|m.322
ame|00000126	cds.c1000802_g2_i1|m.64260
ame|00000127	cds.c1000809_g2_i1|m.64262
ame|00000128	cds.c1000810_g1_i1|m.64264
ame|00000129	cds.c1000822_g1_i1|m.64268
ame|00000130	cds.c1000828_g1_i1|m.64270
ame|00000131	cds.c1000833_g1_i1|m.64271
ame|00000132	cds.c1000837_g1_i1|m.64274
ame|00000133	cds.c1000848_g1_i1|m.64280
ame|00000134	cds.c1000849_g1_i1|m.64282
ame|00000135	cds.c1000860_g1_i1|m.64285
ame|00000136	cds.c1000870_g3_i1|m.64286
ame|00000137	cds.c1000870_g3_i2|m.64287
ame|00000138	cds.c1000870_g3_i3|m.64288
ame|00000139	cds.c1000881_g1_i1|m.64290
ame|00000140	cds.c1000883_g1_i2|m.64291
ame|00000141	cds.c1000895_g1_i1|m.64292
ame|00000142	cds.c1000901_g1_i1|m.64293
ame|00000143	cds.c1000907_g2_i1|m.64295
ame|00000144	cds.c1000907_g2_i2|m.64296
ame|00000145	cds.c1000917_g1_i1|m.64300
ame|00000146	cds.c1000926_g4_i1|m.64302
ame|00000147	cds.c1000936_g1_i1|m.64303
ame|00000148	cds.c1000946_g1_i1|m.64309
ame|00000149	cds.c1000953_g1_i1|m.64314
ame|00000150	cds.c1000960_g1_i3|m.64316
ame|00000151	cds.c1000966_g4_i1|m.64319
ame|00000152	cds.c1000974_g1_i1|m.64322
ame|00000153	cds.c1000976_g3_i1|m.64323
ame|00000154	cds.c1000979_g1_i1|m.64324
ame|00000155	cds.c1000979_g1_i2|m.64328
ame|00000156	cds.c1000979_g1_i2|m.64325
ame|00000157	cds.c1000996_g2_i1|m.64330
ame|00000158	cds.c1001024_g3_i1|m.64331
ame|00000159	cds.c1001028_g2_i1|m.64332
ame|00000160	cds.c1001028_g3_i1|m.64333
ame|00000161	cds.c1001039_g1_i1|m.64337
ame|00000162	cds.c1001039_g3_i1|m.64340
ame|00000163	cds.c1001039_g3_i1|m.64339
ame|00000164	cds.c1001039_g3_i1|m.64338
ame|00000165	cds.c1001040_g1_i1|m.64342
ame|00000166	cds.c1001041_g1_i2|m.64343
ame|00000167	cds.c1001043_g2_i1|m.64345
ame|00000168	cds.c1001080_g2_i1|m.64352
ame|00000169	cds.c1001089_g1_i2|m.64353
ame|00000170	cds.c1001098_g2_i1|m.64354
ame|00000171	cds.c1001107_g2_i1|m.64356
ame|00000172	cds.c1001107_g2_i2|m.64358
ame|00000173	cds.c1001113_g1_i1|m.64359
ame|00000174	cds.c1001118_g1_i1|m.64361
ame|00000175	cds.c1001123_g1_i1|m.64362
ame|00000176	cds.c1001129_g1_i1|m.64363
ame|00000177	cds.c1001130_g1_i1|m.64364
ame|00000178	cds.c1001135_g1_i2|m.64367
ame|00000179	cds.c1001138_g1_i2|m.64369
ame|00000180	cds.c1001140_g2_i1|m.64370
ame|00000181	cds.c1001140_g2_i2|m.64371
ame|00000182	cds.c1001151_g1_i1|m.64372
ame|00000183	cds.c1001151_g1_i2|m.64374
ame|00000184	cds.c1001153_g1_i1|m.64375
ame|00000185	cds.c1001153_g1_i2|m.64378
ame|00000186	cds.c1001157_g3_i1|m.64381
ame|00000187	cds.c1001163_g2_i1|m.64382
ame|00000188	cds.c1001163_g2_i2|m.64383
ame|00000189	cds.c1001168_g1_i1|m.64384
ame|00000190	cds.c1001181_g2_i1|m.64392
ame|00000191	cds.c1001187_g1_i1|m.64395
ame|00000192	cds.c1001199_g1_i1|m.64396
ame|00000193	cds.c1001210_g1_i1|m.64397
ame|00000194	cds.c1001217_g1_i1|m.64400
ame|00000195	cds.c1001217_g1_i1|m.64399
ame|00000196	cds.c1001217_g1_i2|m.64401
ame|00000197	cds.c1001217_g1_i2|m.64402
ame|00000198	cds.c1001218_g1_i1|m.64403
ame|00000199	cds.c1001227_g1_i1|m.64404
ame|00000200	cds.c1001237_g2_i1|m.64408
ame|00000201	cds.c1001238_g1_i1|m.64409
ame|00000202	cds.c1001240_g1_i1|m.64411
ame|00000203	cds.c1001248_g1_i1|m.64412
ame|00000204	cds.c1001249_g1_i1|m.64413
ame|00000205	cds.c1001249_g1_i2|m.64414
ame|00000206	cds.c1001260_g1_i1|m.64415
ame|00000207	cds.c1001274_g2_i1|m.64417
ame|00000208	cds.c1001283_g1_i1|m.64419
ame|00000209	cds.c1001283_g1_i1|m.64420
ame|00000210	cds.c1001286_g1_i1|m.64421
ame|00000211	cds.c1001287_g1_i1|m.64422
ame|00000212	cds.c1001287_g1_i2|m.64423
ame|00000213	cds.c1001296_g1_i1|m.64424
ame|00000214	cds.c1001296_g3_i1|m.64425
ame|00000215	cds.c1001298_g2_i1|m.64426
ame|00000216	cds.c1001299_g1_i1|m.64427
ame|00000217	cds.c1001301_g1_i1|m.64429
ame|00000218	cds.c1001305_g1_i2|m.64430
ame|00000219	cds.c1001306_g1_i1|m.64431
ame|00000220	cds.c1001310_g1_i2|m.64432
ame|00000221	cds.c1001317_g1_i2|m.64436
ame|00000222	cds.c1001321_g1_i1|m.64440
ame|00000223	cds.c1001330_g2_i1|m.64441
ame|00000224	cds.c1001330_g2_i2|m.64442
ame|00000225	cds.c1001334_g1_i1|m.64443
ame|00000226	cds.c1001335_g1_i1|m.64444
ame|00000227	cds.c1001335_g2_i1|m.64447
ame|00000228	cds.c1001338_g2_i1|m.64449
ame|00000229	cds.c1001338_g2_i1|m.64448
ame|00000230	cds.c1001341_g2_i1|m.64456
ame|00000231	cds.c1001341_g2_i1|m.64457
ame|00000232	cds.c1001346_g3_i1|m.64458
ame|00000233	cds.c1001363_g1_i1|m.64460
ame|00000234	cds.c1001363_g1_i2|m.64461
ame|00000235	cds.c1001365_g2_i1|m.64462
ame|00000236	cds.c1001365_g5_i1|m.64463
ame|00000237	cds.c1001392_g2_i1|m.64467
ame|00000238	cds.c1001399_g1_i1|m.64470
ame|00000239	cds.c1001409_g1_i1|m.64472
ame|00000240	cds.c1001412_g1_i1|m.64474
ame|00000241	cds.c1001434_g1_i1|m.64478
ame|00000242	cds.c1001437_g1_i1|m.64479
ame|00000243	cds.c1001437_g2_i1|m.64480
ame|00000244	cds.c1001461_g1_i1|m.64481
ame|00000245	cds.c1001468_g2_i1|m.64482
ame|00000246	cds.c1001470_g1_i1|m.64483
ame|00000247	cds.c1001471_g1_i1|m.64484
ame|00000248	cds.c1001471_g1_i2|m.64485
ame|00000249	cds.c1001475_g1_i1|m.64486
ame|00000250	cds.c1001476_g1_i2|m.64487
ame|00000251	cds.c1001478_g1_i2|m.64488
ame|00000252	cds.c1001500_g1_i1|m.64496
ame|00000253	cds.c1001505_g2_i2|m.64497
ame|00000254	cds.c1001510_g1_i1|m.64499
ame|00000255	cds.c1001516_g2_i1|m.64503
ame|00000256	cds.c1001522_g1_i1|m.64505
ame|00000257	cds.c1001529_g4_i1|m.64506
ame|00000258	cds.c1001531_g2_i1|m.64508
ame|00000259	cds.c1001539_g1_i1|m.64509
ame|00000260	cds.c1001549_g1_i1|m.64512
ame|00000261	cds.c1001553_g1_i1|m.64516
ame|00000262	cds.c1001564_g2_i1|m.64519
ame|00000263	cds.c1001577_g1_i1|m.64520
ame|00000264	cds.c1001592_g1_i1|m.64522
ame|00000265	cds.c1001592_g1_i2|m.64524
ame|00000266	cds.c1001592_g1_i2|m.64523
ame|00000267	cds.c1001601_g1_i2|m.64526
ame|00000268	cds.c1001611_g1_i1|m.64527
ame|00000269	cds.c1001612_g2_i1|m.64528
ame|00000270	cds.c1001614_g1_i2|m.64530
ame|00000271	cds.c1001616_g1_i1|m.64532
ame|00000272	cds.c1001618_g1_i1|m.64537
ame|00000273	cds.c1001618_g1_i2|m.64539
ame|00000274	cds.c1001621_g1_i1|m.64540
ame|00000275	cds.c1001621_g2_i1|m.64543
ame|00000276	cds.c1001629_g1_i1|m.64545
ame|00000277	cds.c1001648_g2_i1|m.64548
ame|00000278	cds.c1001654_g2_i1|m.64549
ame|00000279	cds.c1001657_g1_i1|m.64550
ame|00000280	cds.c1001668_g1_i1|m.64553
ame|00000281	cds.c1001669_g1_i1|m.64554
ame|00000282	cds.c1001689_g1_i1|m.64555
ame|00000283	cds.c1001695_g2_i1|m.64556
ame|00000284	cds.c1001695_g2_i2|m.64557
ame|00000285	cds.c1001695_g2_i3|m.64558
ame|00000286	cds.c1001695_g3_i1|m.64559
ame|00000287	cds.c1001698_g1_i1|m.64560
ame|00000288	cds.c1001702_g1_i1|m.64562
ame|00000289	cds.c1001704_g1_i1|m.64563
ame|00000290	cds.c1001715_g1_i1|m.64566
ame|00000291	cds.c1001715_g1_i1|m.64565
ame|00000292	cds.c1001728_g1_i1|m.64569
ame|00000293	cds.c1001732_g2_i1|m.64570
ame|00000294	cds.c1001737_g1_i1|m.64572
ame|00000295	cds.c1001737_g1_i2|m.64573
ame|00000296	cds.c1001753_g1_i1|m.64575
ame|00000297	cds.c1001756_g4_i1|m.64576
ame|00000298	cds.c1001767_g1_i1|m.64578
ame|00000299	cds.c1001767_g1_i1|m.64577
ame|00000300	cds.c1001767_g1_i2|m.64581
ame|00000301	cds.c1001767_g1_i2|m.64579
ame|00000302	cds.c1001767_g1_i2|m.64580
ame|00000303	cds.c1001767_g1_i3|m.64582
ame|00000304	cds.c1001767_g1_i3|m.64583
ame|00000305	cds.c1001772_g1_i1|m.64585
ame|00000306	cds.c1001779_g2_i1|m.64589
ame|00000307	cds.c1001795_g1_i1|m.64590
ame|00000308	cds.c1001802_g1_i1|m.64591
ame|00000309	cds.c1001818_g3_i1|m.64592
ame|00000310	cds.c1001820_g3_i1|m.64593
ame|00000311	cds.c1001830_g2_i2|m.64594
ame|00000312	cds.c1001834_g1_i1|m.64596
ame|00000313	cds.c1001858_g1_i1|m.64602
ame|00000314	cds.c1001862_g1_i1|m.64604
ame|00000315	cds.c1001882_g1_i1|m.64605
ame|00000316	cds.c1001891_g1_i1|m.64606
ame|00000317	cds.c1001891_g1_i2|m.64607
ame|00000318	cds.c1001914_g1_i1|m.64610
ame|00000319	cds.c1001917_g1_i1|m.64611
ame|00000320	cds.c1001917_g2_i1|m.64612
ame|00000321	cds.c1001917_g2_i1|m.64613
ame|00000322	cds.c1001919_g2_i1|m.64615
ame|00000323	cds.c1001922_g2_i1|m.64616
ame|00000324	cds.c1001929_g1_i1|m.64619
ame|00000325	cds.c1001929_g1_i2|m.64620
ame|00000326	cds.c1001929_g1_i2|m.64621
ame|00000327	cds.c1001942_g3_i1|m.64622
ame|00000328	cds.c1001951_g1_i1|m.64623
ame|00000329	cds.c1001956_g1_i1|m.64625
ame|00000330	cds.c1001972_g1_i2|m.64626
ame|00000331	cds.c1001976_g3_i1|m.64627
ame|00000332	cds.c1001982_g1_i1|m.64629
ame|00000333	cds.c1001989_g1_i1|m.64632
ame|00000334	cds.c1001991_g1_i1|m.64633
ame|00000335	cds.c1001991_g1_i2|m.64634
ame|00000336	cds.c1001991_g1_i3|m.64635
ame|00000337	cds.c1001995_g1_i1|m.64636
ame|00000338	cds.c1002006_g1_i1|m.64637
ame|00000339	cds.c1002012_g1_i1|m.64639
ame|00000340	cds.c1002015_g1_i1|m.64640
ame|00000341	cds.c1002015_g2_i1|m.64641
ame|00000342	cds.c1002024_g1_i1|m.64643
ame|00000343	cds.c1002026_g1_i1|m.64644
ame|00000344	cds.c1002052_g3_i1|m.64652
ame|00000345	cds.c1002053_g2_i1|m.64653
ame|00000346	cds.c1002057_g1_i1|m.64654
ame|00000347	cds.c1002068_g1_i1|m.64655
ame|00000348	cds.c1002070_g1_i1|m.64657
ame|00000349	cds.c1002074_g1_i1|m.64659
ame|00000350	cds.c1002079_g1_i1|m.64662
ame|00000351	cds.c1002084_g1_i1|m.64664
ame|00000352	cds.c1002086_g1_i1|m.64665
ame|00000353	cds.c1002087_g2_i1|m.64667
ame|00000354	cds.c1002088_g3_i1|m.64668
ame|00000355	cds.c1002096_g1_i1|m.64670
ame|00000356	cds.c1002097_g1_i1|m.64673
ame|00000357	cds.c1002097_g1_i2|m.64674
ame|00000358	cds.c1002104_g1_i1|m.64676
ame|00000359	cds.c1002107_g2_i1|m.64677
ame|00000360	cds.c1002112_g2_i1|m.64678
ame|00000361	cds.c1002112_g2_i2|m.64679
ame|00000362	cds.c1002117_g1_i1|m.64680
ame|00000363	cds.c1002122_g1_i1|m.64681
ame|00000364	cds.c1002123_g1_i1|m.64682
ame|00000365	cds.c1002125_g1_i1|m.64686
ame|00000366	cds.c1002127_g2_i1|m.64687
ame|00000367	cds.c1002133_g1_i1|m.64688
ame|00000368	cds.c1002134_g1_i1|m.64689
ame|00000369	cds.c1002139_g1_i1|m.64691
ame|00000370	cds.c1002139_g1_i2|m.64692
ame|00000371	cds.c1002144_g1_i1|m.64693
ame|00000372	cds.c1002152_g1_i1|m.64696
ame|00000373	cds.c1002152_g1_i1|m.64695
ame|00000374	cds.c1002152_g1_i1|m.64694
ame|00000375	cds.c1002155_g1_i2|m.64697
ame|00000376	cds.c1002156_g1_i1|m.64698
ame|00000377	cds.c1002158_g1_i1|m.64699
ame|00000378	cds.c1002179_g1_i1|m.64703
ame|00000379	cds.c100217_g1_i1|m.3989
ame|00000380	cds.c1002201_g1_i1|m.64705
ame|00000381	cds.c1002202_g1_i1|m.64706
ame|00000382	cds.c1002209_g1_i1|m.64707
ame|00000383	cds.c1002215_g2_i2|m.64709
ame|00000384	cds.c1002223_g2_i1|m.64712
ame|00000385	cds.c1002223_g2_i2|m.64713
ame|00000386	cds.c1002234_g1_i1|m.64717
ame|00000387	cds.c1002236_g1_i1|m.64718
ame|00000388	cds.c1002236_g2_i1|m.64720
ame|00000389	cds.c1002238_g1_i1|m.64724
ame|00000390	cds.c1002244_g1_i1|m.64726
ame|00000391	cds.c1002244_g3_i1|m.64727
ame|00000392	cds.c1002251_g1_i1|m.64729
ame|00000393	cds.c1002251_g1_i2|m.64733
ame|00000394	cds.c1002251_g1_i2|m.64732
ame|00000395	cds.c1002251_g2_i1|m.64730
ame|00000396	cds.c1002253_g1_i1|m.64735
ame|00000397	cds.c1002254_g2_i1|m.64736
ame|00000398	cds.c1002254_g3_i1|m.64737
ame|00000399	cds.c1002254_g4_i1|m.64738
ame|00000400	cds.c1002254_g4_i2|m.64739
ame|00000401	cds.c1002257_g2_i1|m.64740
ame|00000402	cds.c1002283_g2_i1|m.64743
ame|00000403	cds.c1002284_g1_i1|m.64744
ame|00000404	cds.c1002284_g1_i2|m.64745
ame|00000405	cds.c1002303_g2_i1|m.64748
ame|00000406	cds.c1002303_g2_i2|m.64749
ame|00000407	cds.c1002315_g2_i1|m.64753
ame|00000408	cds.c1002320_g1_i1|m.64755
ame|00000409	cds.c1002320_g1_i2|m.64756
ame|00000410	cds.c1002324_g1_i1|m.64757
ame|00000411	cds.c1002330_g4_i1|m.64761
ame|00000412	cds.c1002342_g2_i1|m.64763
ame|00000413	cds.c1002350_g1_i1|m.64764
ame|00000414	cds.c1002356_g1_i1|m.64770
ame|00000415	cds.c1002356_g1_i1|m.64767
ame|00000416	cds.c1002365_g1_i1|m.64774
ame|00000417	cds.c1002370_g1_i1|m.64775
ame|00000418	cds.c1002372_g3_i1|m.64779
ame|00000419	cds.c1002373_g1_i2|m.64780
ame|00000420	cds.c1002373_g1_i3|m.64782
ame|00000421	cds.c1002373_g1_i4|m.64783
ame|00000422	cds.c1002380_g3_i1|m.64784
ame|00000423	cds.c1002401_g2_i1|m.64786
ame|00000424	cds.c1002402_g1_i1|m.64787
ame|00000425	cds.c1002414_g1_i1|m.64789
ame|00000426	cds.c1002423_g1_i1|m.64790
ame|00000427	cds.c1002425_g1_i2|m.64792
ame|00000428	cds.c1002427_g2_i1|m.64793
ame|00000429	cds.c1002444_g1_i1|m.64794
ame|00000430	cds.c1002454_g1_i1|m.64796
ame|00000431	cds.c1002460_g1_i1|m.64797
ame|00000432	cds.c1002462_g1_i2|m.64798
ame|00000433	cds.c1002481_g1_i1|m.64800
ame|00000434	cds.c1002497_g1_i1|m.64801
ame|00000435	cds.c1002507_g1_i2|m.64802
ame|00000436	cds.c1002507_g1_i3|m.64803
ame|00000437	cds.c1002507_g1_i4|m.64804
ame|00000438	cds.c1002508_g1_i1|m.64805
ame|00000439	cds.c1002508_g1_i2|m.64806
ame|00000440	cds.c1002510_g1_i1|m.64808
ame|00000441	cds.c1002522_g1_i1|m.64810
ame|00000442	cds.c1002541_g1_i1|m.64814
ame|00000443	cds.c1002566_g1_i1|m.64818
ame|00000444	cds.c1002566_g2_i1|m.64819
ame|00000445	cds.c1002585_g1_i1|m.64823
ame|00000446	cds.c1002596_g1_i1|m.64825
ame|00000447	cds.c10025_g1_i1|m.323
ame|00000448	cds.c1002630_g1_i2|m.64832
ame|00000449	cds.c1002636_g2_i1|m.64834
ame|00000450	cds.c1002637_g1_i1|m.64835
ame|00000451	cds.c1002644_g3_i1|m.64838
ame|00000452	cds.c1002649_g1_i1|m.64840
ame|00000453	cds.c1002649_g2_i1|m.64843
ame|00000454	cds.c1002652_g1_i1|m.64844
ame|00000455	cds.c1002656_g1_i1|m.64845
ame|00000456	cds.c1002656_g1_i1|m.64847
ame|00000457	cds.c1002656_g2_i1|m.64848
ame|00000458	cds.c1002662_g1_i1|m.64849
ame|00000459	cds.c1002671_g1_i1|m.64852
ame|00000460	cds.c1002681_g1_i1|m.64854
ame|00000461	cds.c1002681_g2_i1|m.64856
ame|00000462	cds.c1002681_g2_i1|m.64855
ame|00000463	cds.c1002681_g3_i1|m.64857
ame|00000464	cds.c1002692_g1_i1|m.64858
ame|00000465	cds.c1002693_g1_i2|m.64859
ame|00000466	cds.c1002699_g1_i1|m.64860
ame|00000467	cds.c1002705_g2_i1|m.64861
ame|00000468	cds.c1002710_g1_i2|m.64863
ame|00000469	cds.c1002715_g1_i1|m.64865
ame|00000470	cds.c1002729_g1_i1|m.64867
ame|00000471	cds.c1002729_g1_i2|m.64869
ame|00000472	cds.c1002729_g1_i3|m.64871
ame|00000473	cds.c1002732_g2_i1|m.64873
ame|00000474	cds.c1002732_g2_i2|m.64874
ame|00000475	cds.c1002741_g1_i1|m.64875
ame|00000476	cds.c1002746_g2_i1|m.64876
ame|00000477	cds.c1002747_g1_i1|m.64878
ame|00000478	cds.c1002747_g1_i1|m.64877
ame|00000479	cds.c1002759_g1_i1|m.64880
ame|00000480	cds.c1002759_g1_i2|m.64883
ame|00000481	cds.c1002762_g1_i2|m.64886
ame|00000482	cds.c1002766_g3_i1|m.64889
ame|00000483	cds.c1002766_g3_i2|m.64891
ame|00000484	cds.c1002774_g2_i1|m.64897
ame|00000485	cds.c1002775_g1_i1|m.64898
ame|00000486	cds.c1002777_g2_i1|m.64900
ame|00000487	cds.c1002779_g1_i1|m.64901
ame|00000488	cds.c1002788_g1_i4|m.64902
ame|00000489	cds.c1002798_g1_i1|m.64903
ame|00000490	cds.c1002800_g2_i1|m.64905
ame|00000491	cds.c1002808_g2_i1|m.64908
ame|00000492	cds.c1002814_g2_i1|m.64910
ame|00000493	cds.c1002820_g2_i1|m.64914
ame|00000494	cds.c1002820_g2_i1|m.64913
ame|00000495	cds.c1002822_g1_i1|m.64915
ame|00000496	cds.c1002822_g2_i1|m.64918
ame|00000497	cds.c1002826_g3_i1|m.64919
ame|00000498	cds.c1002827_g1_i1|m.64920
ame|00000499	cds.c1002830_g1_i1|m.64923
ame|00000500	cds.c1002836_g2_i1|m.64925
ame|00000501	cds.c1002848_g1_i1|m.64929
ame|00000502	cds.c1002851_g1_i1|m.64930
ame|00000503	cds.c1002859_g1_i1|m.64932
ame|00000504	cds.c1002861_g1_i1|m.64933
ame|00000505	cds.c1002864_g2_i1|m.64935
ame|00000506	cds.c1002878_g1_i1|m.64939
ame|00000507	cds.c1002878_g2_i1|m.64940
ame|00000508	cds.c1002878_g3_i1|m.64941
ame|00000509	cds.c1002887_g1_i1|m.64944
ame|00000510	cds.c1002887_g1_i1|m.64943
ame|00000511	cds.c1002888_g1_i2|m.64947
ame|00000512	cds.c1002896_g1_i2|m.64949
ame|00000513	cds.c1002897_g1_i1|m.64951
ame|00000514	cds.c1002901_g1_i1|m.64953
ame|00000515	cds.c1002915_g3_i1|m.64956
ame|00000516	cds.c1002924_g1_i1|m.64957
ame|00000517	cds.c1002930_g2_i1|m.64960
ame|00000518	cds.c1002934_g1_i1|m.64963
ame|00000519	cds.c1002938_g1_i1|m.64964
ame|00000520	cds.c1002938_g1_i2|m.64966
ame|00000521	cds.c1002948_g1_i1|m.64967
ame|00000522	cds.c1002949_g1_i2|m.64968
ame|00000523	cds.c1002973_g1_i1|m.64970
ame|00000524	cds.c1002973_g1_i2|m.64971
ame|00000525	cds.c1002976_g1_i1|m.64972
ame|00000526	cds.c1002976_g1_i2|m.64975
ame|00000527	cds.c1002976_g1_i4|m.64978
ame|00000528	cds.c1002976_g1_i6|m.64982
ame|00000529	cds.c1002984_g1_i2|m.64985
ame|00000530	cds.c1002984_g1_i4|m.64986
ame|00000531	cds.c1002991_g5_i1|m.64989
ame|00000532	cds.c1002997_g2_i1|m.64992
ame|00000533	cds.c1003022_g1_i1|m.64993
ame|00000534	cds.c1003042_g1_i1|m.64994
ame|00000535	cds.c1003043_g1_i1|m.64995
ame|00000536	cds.c1003043_g1_i2|m.64996
ame|00000537	cds.c1003047_g1_i1|m.64997
ame|00000538	cds.c1003049_g2_i3|m.64998
ame|00000539	cds.c1003058_g1_i1|m.64999
ame|00000540	cds.c1003066_g2_i1|m.65002
ame|00000541	cds.c1003066_g2_i1|m.65003
ame|00000542	cds.c1003102_g1_i1|m.65010
ame|00000543	cds.c1003102_g1_i2|m.65011
ame|00000544	cds.c1003120_g2_i1|m.65012
ame|00000545	cds.c1003131_g1_i1|m.65013
ame|00000546	cds.c1003132_g1_i1|m.65016
ame|00000547	cds.c1003132_g1_i1|m.65014
ame|00000548	cds.c1003132_g1_i2|m.65017
ame|00000549	cds.c1003132_g1_i2|m.65018
ame|00000550	cds.c1003132_g1_i2|m.65020
ame|00000551	cds.c1003133_g1_i1|m.65021
ame|00000552	cds.c1003156_g1_i1|m.65023
ame|00000553	cds.c1003169_g2_i1|m.65027
ame|00000554	cds.c1003178_g1_i1|m.65030
ame|00000555	cds.c1003185_g3_i1|m.65032
ame|00000556	cds.c1003185_g5_i1|m.65033
ame|00000557	cds.c1003202_g1_i1|m.65038
ame|00000558	cds.c1003209_g2_i1|m.65041
ame|00000559	cds.c1003213_g1_i1|m.65042
ame|00000560	cds.c1003249_g1_i3|m.65044
ame|00000561	cds.c1003250_g1_i1|m.65045
ame|00000562	cds.c1003250_g1_i2|m.65047
ame|00000563	cds.c1003251_g1_i2|m.65048
ame|00000564	cds.c1003253_g1_i1|m.65050
ame|00000565	cds.c1003253_g1_i2|m.65052
ame|00000566	cds.c1003253_g1_i2|m.65051
ame|00000567	cds.c1003258_g1_i1|m.65053
ame|00000568	cds.c1003280_g1_i1|m.65058
ame|00000569	cds.c1003283_g1_i1|m.65062
ame|00000570	cds.c1003283_g1_i2|m.65066
ame|00000571	cds.c1003284_g3_i1|m.65068
ame|00000572	cds.c1003301_g1_i1|m.65070
ame|00000573	cds.c1003311_g1_i1|m.65072
ame|00000574	cds.c1003319_g1_i1|m.65073
ame|00000575	cds.c1003320_g1_i1|m.65074
ame|00000576	cds.c1003321_g3_i1|m.65077
ame|00000577	cds.c1003336_g1_i1|m.65081
ame|00000578	cds.c1003357_g3_i1|m.65086
ame|00000579	cds.c1003374_g1_i1|m.65090
ame|00000580	cds.c1003376_g1_i2|m.65091
ame|00000581	cds.c1003376_g3_i1|m.65093
ame|00000582	cds.c1003378_g1_i1|m.65094
ame|00000583	cds.c1003381_g3_i1|m.65096
ame|00000584	cds.c1003388_g1_i1|m.65097
ame|00000585	cds.c1003395_g1_i1|m.65098
ame|00000586	cds.c1003395_g1_i2|m.65099
ame|00000587	cds.c1003415_g1_i1|m.65101
ame|00000588	cds.c1003423_g2_i1|m.65104
ame|00000589	cds.c1003423_g3_i1|m.65105
ame|00000590	cds.c1003452_g1_i1|m.65110
ame|00000591	cds.c1003452_g1_i2|m.65116
ame|00000592	cds.c1003452_g1_i3|m.65123
ame|00000593	cds.c1003452_g1_i3|m.65121
ame|00000594	cds.c1003452_g1_i4|m.65125
ame|00000595	cds.c1003452_g1_i5|m.65129
ame|00000596	cds.c1003470_g2_i1|m.65132
ame|00000597	cds.c1003479_g1_i2|m.65133
ame|00000598	cds.c1003479_g2_i1|m.65134
ame|00000599	cds.c1003489_g2_i1|m.65135
ame|00000600	cds.c1003498_g1_i2|m.65136
ame|00000601	cds.c1003501_g1_i1|m.65137
ame|00000602	cds.c1003506_g1_i1|m.65138
ame|00000603	cds.c1003513_g1_i1|m.65140
ame|00000604	cds.c1003523_g1_i3|m.65143
ame|00000605	cds.c1003526_g1_i1|m.65146
ame|00000606	cds.c1003536_g1_i1|m.65147
ame|00000607	cds.c1003541_g3_i1|m.65149
ame|00000608	cds.c1003542_g1_i1|m.65150
ame|00000609	cds.c1003542_g1_i1|m.65151
ame|00000610	cds.c1003542_g1_i2|m.65152
ame|00000611	cds.c1003542_g1_i3|m.65153
ame|00000612	cds.c1003558_g1_i1|m.65156
ame|00000613	cds.c1003564_g1_i1|m.65157
ame|00000614	cds.c1003564_g1_i2|m.65158
ame|00000615	cds.c1003569_g2_i1|m.65162
ame|00000616	cds.c1003572_g2_i1|m.65164
ame|00000617	cds.c1003586_g1_i1|m.65167
ame|00000618	cds.c1003610_g2_i3|m.65172
ame|00000619	cds.c1003612_g1_i1|m.65173
ame|00000620	cds.c1003613_g1_i1|m.65175
ame|00000621	cds.c1003629_g1_i1|m.65176
ame|00000622	cds.c1003632_g1_i1|m.65177
ame|00000623	cds.c1003632_g2_i1|m.65178
ame|00000624	cds.c1003633_g1_i1|m.65179
ame|00000625	cds.c1003637_g1_i1|m.65180
ame|00000626	cds.c1003639_g1_i1|m.65182
ame|00000627	cds.c1003641_g1_i1|m.65184
ame|00000628	cds.c1003643_g1_i1|m.65185
ame|00000629	cds.c1003653_g1_i1|m.65186
ame|00000630	cds.c1003660_g1_i1|m.65188
ame|00000631	cds.c1003662_g1_i1|m.65189
ame|00000632	cds.c1003663_g1_i1|m.65190
ame|00000633	cds.c1003675_g1_i1|m.65191
ame|00000634	cds.c1003679_g1_i1|m.65194
ame|00000635	cds.c1003692_g2_i1|m.65195
ame|00000636	cds.c1003714_g2_i1|m.65199
ame|00000637	cds.c1003716_g1_i1|m.65200
ame|00000638	cds.c1003721_g2_i1|m.65202
ame|00000639	cds.c1003722_g1_i1|m.65203
ame|00000640	cds.c1003751_g2_i1|m.65211
ame|00000641	cds.c1003751_g2_i1|m.65217
ame|00000642	cds.c1003751_g2_i1|m.65212
ame|00000643	cds.c1003751_g2_i1|m.65216
ame|00000644	cds.c1003757_g1_i1|m.65220
ame|00000645	cds.c1003757_g1_i2|m.65221
ame|00000646	cds.c1003773_g5_i1|m.65225
ame|00000647	cds.c1003775_g1_i2|m.65226
ame|00000648	cds.c1003776_g1_i1|m.65228
ame|00000649	cds.c1003792_g1_i1|m.65230
ame|00000650	cds.c1003793_g1_i1|m.65234
ame|00000651	cds.c1003799_g1_i1|m.65237
ame|00000652	cds.c1003809_g1_i1|m.65241
ame|00000653	cds.c1003809_g1_i2|m.65242
ame|00000654	cds.c1003822_g1_i1|m.65243
ame|00000655	cds.c1003827_g1_i1|m.65247
ame|00000656	cds.c1003829_g1_i1|m.65249
ame|00000657	cds.c1003834_g1_i1|m.65250
ame|00000658	cds.c1003834_g1_i2|m.65252
ame|00000659	cds.c1003852_g1_i1|m.65253
ame|00000660	cds.c1003853_g1_i2|m.65254
ame|00000661	cds.c1003858_g1_i1|m.65255
ame|00000662	cds.c1003865_g1_i1|m.65256
ame|00000663	cds.c1003877_g1_i1|m.65257
ame|00000664	cds.c1003879_g1_i1|m.65258
ame|00000665	cds.c1003886_g2_i1|m.65260
ame|00000666	cds.c1003891_g1_i1|m.65262
ame|00000667	cds.c1003891_g1_i3|m.65263
ame|00000668	cds.c1003892_g1_i3|m.65264
ame|00000669	cds.c1003893_g2_i1|m.65265
ame|00000670	cds.c1003899_g1_i2|m.65266
ame|00000671	cds.c1003912_g1_i2|m.65270
ame|00000672	cds.c1003917_g1_i1|m.65271
ame|00000673	cds.c1003917_g1_i2|m.65272
ame|00000674	cds.c1003918_g2_i1|m.65275
ame|00000675	cds.c1003924_g2_i1|m.65276
ame|00000676	cds.c1003946_g2_i1|m.65283
ame|00000677	cds.c1003950_g2_i1|m.65284
ame|00000678	cds.c1003955_g1_i1|m.65288
ame|00000679	cds.c1003956_g1_i1|m.65290
ame|00000680	cds.c1003969_g1_i2|m.65294
ame|00000681	cds.c1003969_g1_i3|m.65295
ame|00000682	cds.c1003982_g3_i1|m.65297
ame|00000683	cds.c1003988_g4_i1|m.65301
ame|00000684	cds.c1003989_g2_i1|m.65302
ame|00000685	cds.c1003996_g1_i1|m.65304
ame|00000686	cds.c1003999_g1_i1|m.65305
ame|00000687	cds.c1003999_g3_i1|m.65306
ame|00000688	cds.c1004004_g1_i1|m.65307
ame|00000689	cds.c1004032_g1_i1|m.65313
ame|00000690	cds.c1004033_g1_i1|m.65314
ame|00000691	cds.c1004033_g1_i1|m.65316
ame|00000692	cds.c1004038_g1_i1|m.65317
ame|00000693	cds.c1004038_g1_i2|m.65318
ame|00000694	cds.c1004040_g1_i2|m.65320
ame|00000695	cds.c1004042_g1_i1|m.65322
ame|00000696	cds.c1004047_g1_i3|m.65324
ame|00000697	cds.c1004047_g1_i5|m.65328
ame|00000698	cds.c1004047_g1_i5|m.65327
ame|00000699	cds.c1004047_g2_i1|m.65330
ame|00000700	cds.c1004047_g2_i2|m.65331
ame|00000701	cds.c1004062_g2_i1|m.65333
ame|00000702	cds.c1004062_g2_i1|m.65334
ame|00000703	cds.c1004079_g1_i2|m.65336
ame|00000704	cds.c1004083_g1_i1|m.65338
ame|00000705	cds.c1004083_g1_i1|m.65339
ame|00000706	cds.c1004085_g2_i1|m.65340
ame|00000707	cds.c1004085_g3_i1|m.65341
ame|00000708	cds.c1004085_g3_i1|m.65343
ame|00000709	cds.c1004086_g2_i1|m.65344
ame|00000710	cds.c1004091_g1_i1|m.65347
ame|00000711	cds.c1004094_g1_i1|m.65348
ame|00000712	cds.c1004094_g1_i2|m.65349
ame|00000713	cds.c1004102_g1_i1|m.65350
ame|00000714	cds.c1004103_g2_i1|m.65352
ame|00000715	cds.c1004111_g2_i1|m.65355
ame|00000716	cds.c1004145_g2_i2|m.65357
ame|00000717	cds.c1004151_g1_i1|m.65359
ame|00000718	cds.c1004152_g1_i1|m.65361
ame|00000719	cds.c1004156_g3_i1|m.65366
ame|00000720	cds.c1004156_g5_i1|m.65367
ame|00000721	cds.c1004156_g5_i2|m.65368
ame|00000722	cds.c1004167_g1_i2|m.65369
ame|00000723	cds.c1004168_g3_i1|m.65370
ame|00000724	cds.c1004168_g4_i1|m.65372
ame|00000725	cds.c1004168_g4_i1|m.65371
ame|00000726	cds.c1004175_g1_i2|m.65376
ame|00000727	cds.c1004182_g1_i1|m.65377
ame|00000728	cds.c1004182_g1_i2|m.65378
ame|00000729	cds.c1004189_g2_i1|m.65379
ame|00000730	cds.c1004195_g1_i1|m.65382
ame|00000731	cds.c1004196_g1_i1|m.65383
ame|00000732	cds.c1004206_g1_i1|m.65384
ame|00000733	cds.c1004206_g1_i2|m.65387
ame|00000734	cds.c1004212_g1_i1|m.65390
ame|00000735	cds.c1004224_g2_i1|m.65391
ame|00000736	cds.c1004234_g3_i2|m.65393
ame|00000737	cds.c1004238_g1_i1|m.65394
ame|00000738	cds.c1004249_g1_i1|m.65397
ame|00000739	cds.c1004249_g1_i2|m.65398
ame|00000740	cds.c1004254_g1_i1|m.65400
ame|00000741	cds.c1004264_g1_i1|m.65402
ame|00000742	cds.c1004268_g2_i1|m.65403
ame|00000743	cds.c1004268_g2_i2|m.65404
ame|00000744	cds.c1004281_g1_i1|m.65408
ame|00000745	cds.c1004285_g3_i1|m.65410
ame|00000746	cds.c1004287_g2_i1|m.65413
ame|00000747	cds.c1004288_g1_i1|m.65414
ame|00000748	cds.c1004301_g1_i1|m.65417
ame|00000749	cds.c1004302_g1_i1|m.65418
ame|00000750	cds.c1004305_g1_i1|m.65419
ame|00000751	cds.c1004305_g1_i2|m.65420
ame|00000752	cds.c1004312_g1_i1|m.65423
ame|00000753	cds.c1004312_g2_i2|m.65426
ame|00000754	cds.c1004322_g1_i2|m.65427
ame|00000755	cds.c1004324_g2_i1|m.65428
ame|00000756	cds.c1004346_g2_i1|m.65431
ame|00000757	cds.c1004351_g1_i2|m.65433
ame|00000758	cds.c1004351_g2_i1|m.65432
ame|00000759	cds.c1004353_g1_i1|m.65435
ame|00000760	cds.c1004353_g1_i1|m.65434
ame|00000761	cds.c1004364_g1_i1|m.65439
ame|00000762	cds.c1004391_g1_i1|m.65445
ame|00000763	cds.c1004391_g2_i1|m.65446
ame|00000764	cds.c1004414_g1_i1|m.65451
ame|00000765	cds.c1004419_g1_i1|m.65452
ame|00000766	cds.c1004437_g3_i1|m.65453
ame|00000767	cds.c1004446_g1_i1|m.65454
ame|00000768	cds.c1004449_g1_i1|m.65455
ame|00000769	cds.c1004449_g1_i2|m.65456
ame|00000770	cds.c1004450_g1_i3|m.65457
ame|00000771	cds.c1004450_g1_i4|m.65458
ame|00000772	cds.c1004452_g1_i1|m.65459
ame|00000773	cds.c1004452_g3_i1|m.65462
ame|00000774	cds.c1004461_g1_i1|m.65463
ame|00000775	cds.c1004466_g1_i1|m.65465
ame|00000776	cds.c1004469_g1_i1|m.65466
ame|00000777	cds.c1004477_g1_i1|m.65467
ame|00000778	cds.c1004477_g1_i2|m.65468
ame|00000779	cds.c1004477_g1_i3|m.65469
ame|00000780	cds.c1004482_g1_i2|m.65470
ame|00000781	cds.c1004493_g1_i1|m.65473
ame|00000782	cds.c1004493_g1_i2|m.65475
ame|00000783	cds.c1004520_g1_i1|m.65480
ame|00000784	cds.c1004521_g2_i1|m.65483
ame|00000785	cds.c1004532_g1_i1|m.65484
ame|00000786	cds.c1004541_g1_i1|m.65487
ame|00000787	cds.c1004554_g2_i1|m.65488
ame|00000788	cds.c1004564_g2_i1|m.65489
ame|00000789	cds.c1004564_g3_i1|m.65490
ame|00000790	cds.c1004565_g1_i1|m.65491
ame|00000791	cds.c1004579_g1_i1|m.65496
ame|00000792	cds.c1004595_g1_i1|m.65498
ame|00000793	cds.c100461_g1_i1|m.3990
ame|00000794	cds.c1004641_g2_i1|m.65504
ame|00000795	cds.c1004674_g1_i1|m.65507
ame|00000796	cds.c1004674_g1_i1|m.65506
ame|00000797	cds.c1004674_g3_i1|m.65509
ame|00000798	cds.c1004684_g1_i1|m.65511
ame|00000799	cds.c1004704_g1_i1|m.65512
ame|00000800	cds.c1004723_g2_i1|m.65514
ame|00000801	cds.c1004735_g4_i1|m.65515
ame|00000802	cds.c1004736_g1_i1|m.65517
ame|00000803	cds.c1004738_g1_i2|m.65518
ame|00000804	cds.c1004758_g1_i1|m.65523
ame|00000805	cds.c1004758_g1_i2|m.65525
ame|00000806	cds.c1004758_g1_i3|m.65527
ame|00000807	cds.c1004764_g1_i1|m.65529
ame|00000808	cds.c1004764_g2_i1|m.65530
ame|00000809	cds.c1004774_g1_i1|m.65531
ame|00000810	cds.c100477_g1_i1|m.3992
ame|00000811	cds.c1004788_g1_i1|m.65532
ame|00000812	cds.c1004799_g1_i1|m.65533
ame|00000813	cds.c1004804_g1_i1|m.65534
ame|00000814	cds.c1004807_g1_i2|m.65535
ame|00000815	cds.c1004835_g1_i1|m.65538
ame|00000816	cds.c1004842_g1_i1|m.65540
ame|00000817	cds.c1004852_g1_i1|m.65543
ame|00000818	cds.c1004890_g2_i1|m.65550
ame|00000819	cds.c1004908_g1_i1|m.65552
ame|00000820	cds.c1004928_g1_i2|m.65554
ame|00000821	cds.c1004939_g1_i1|m.65557
ame|00000822	cds.c1004939_g1_i2|m.65558
ame|00000823	cds.c1004951_g1_i1|m.65561
ame|00000824	cds.c1004951_g1_i1|m.65562
ame|00000825	cds.c1004951_g1_i2|m.65565
ame|00000826	cds.c1004955_g1_i1|m.65566
ame|00000827	cds.c1004961_g1_i1|m.65567
ame|00000828	cds.c1004965_g1_i1|m.65568
ame|00000829	cds.c1004974_g1_i1|m.65572
ame|00000830	cds.c1004984_g1_i2|m.65573
ame|00000831	cds.c1004997_g1_i1|m.65577
ame|00000832	cds.c1005002_g1_i1|m.65578
ame|00000833	cds.c1005010_g1_i1|m.65580
ame|00000834	cds.c1005010_g1_i2|m.65582
ame|00000835	cds.c1005020_g1_i1|m.65584
ame|00000836	cds.c1005022_g1_i1|m.65587
ame|00000837	cds.c1005025_g1_i2|m.65588
ame|00000838	cds.c1005025_g1_i3|m.65589
ame|00000839	cds.c1005047_g3_i1|m.65593
ame|00000840	cds.c1005050_g1_i1|m.65594
ame|00000841	cds.c1005051_g1_i1|m.65595
ame|00000842	cds.c1005052_g1_i2|m.65597
ame|00000843	cds.c1005075_g1_i1|m.65599
ame|00000844	cds.c1005083_g1_i1|m.65600
ame|00000845	cds.c1005084_g1_i1|m.65601
ame|00000846	cds.c1005084_g2_i1|m.65602
ame|00000847	cds.c1005085_g1_i1|m.65603
ame|00000848	cds.c1005087_g2_i1|m.65604
ame|00000849	cds.c1005097_g1_i1|m.65605
ame|00000850	cds.c1005097_g2_i1|m.65606
ame|00000851	cds.c1005097_g4_i1|m.65609
ame|00000852	cds.c1005097_g4_i1|m.65610
ame|00000853	cds.c1005097_g5_i1|m.65612
ame|00000854	cds.c1005110_g2_i1|m.65613
ame|00000855	cds.c1005112_g2_i1|m.65614
ame|00000856	cds.c1005114_g1_i1|m.65615
ame|00000857	cds.c1005115_g1_i1|m.65616
ame|00000858	cds.c1005115_g2_i1|m.65617
ame|00000859	cds.c1005118_g2_i1|m.65618
ame|00000860	cds.c1005124_g3_i1|m.65619
ame|00000861	cds.c1005147_g1_i1|m.65620
ame|00000862	cds.c1005147_g1_i2|m.65621
ame|00000863	cds.c1005152_g1_i1|m.65622
ame|00000864	cds.c1005162_g1_i1|m.65623
ame|00000865	cds.c1005172_g1_i1|m.65624
ame|00000866	cds.c1005183_g1_i1|m.65625
ame|00000867	cds.c1005189_g1_i1|m.65627
ame|00000868	cds.c1005192_g1_i1|m.65628
ame|00000869	cds.c1005209_g1_i1|m.65632
ame|00000870	cds.c1005209_g1_i2|m.65633
ame|00000871	cds.c1005212_g1_i2|m.65634
ame|00000872	cds.c1005241_g1_i1|m.65638
ame|00000873	cds.c1005259_g1_i1|m.65643
ame|00000874	cds.c1005261_g1_i1|m.65644
ame|00000875	cds.c1005263_g1_i1|m.65645
ame|00000876	cds.c1005263_g2_i1|m.65646
ame|00000877	cds.c1005270_g1_i1|m.65649
ame|00000878	cds.c1005270_g1_i2|m.65651
ame|00000879	cds.c1005290_g2_i1|m.65655
ame|00000880	cds.c1005299_g1_i1|m.65657
ame|00000881	cds.c1005299_g1_i2|m.65659
ame|00000882	cds.c1005324_g1_i1|m.65661
ame|00000883	cds.c1005333_g1_i1|m.65665
ame|00000884	cds.c1005333_g1_i3|m.65667
ame|00000885	cds.c1005333_g1_i3|m.65666
ame|00000886	cds.c1005354_g1_i1|m.65669
ame|00000887	cds.c1005356_g1_i1|m.65670
ame|00000888	cds.c1005356_g2_i1|m.65671
ame|00000889	cds.c1005360_g2_i1|m.65673
ame|00000890	cds.c1005363_g1_i1|m.65676
ame|00000891	cds.c1005382_g1_i1|m.65678
ame|00000892	cds.c1005385_g1_i1|m.65680
ame|00000893	cds.c1005385_g2_i1|m.65681
ame|00000894	cds.c1005394_g1_i1|m.65683
ame|00000895	cds.c1005399_g2_i1|m.65684
ame|00000896	cds.c1005407_g2_i1|m.65686
ame|00000897	cds.c1005410_g3_i1|m.65688
ame|00000898	cds.c1005414_g1_i2|m.65690
ame|00000899	cds.c1005416_g1_i1|m.65691
ame|00000900	cds.c1005430_g2_i1|m.65693
ame|00000901	cds.c1005459_g1_i1|m.65694
ame|00000902	cds.c1005459_g1_i2|m.65695
ame|00000903	cds.c1005463_g1_i1|m.65697
ame|00000904	cds.c1005465_g3_i1|m.65698
ame|00000905	cds.c1005465_g3_i2|m.65699
ame|00000906	cds.c1005465_g3_i3|m.65700
ame|00000907	cds.c1005470_g2_i1|m.65701
ame|00000908	cds.c1005478_g1_i1|m.65705
ame|00000909	cds.c1005496_g1_i2|m.65710
ame|00000910	cds.c1005508_g1_i1|m.65712
ame|00000911	cds.c1005508_g2_i1|m.65714
ame|00000912	cds.c1005534_g1_i2|m.65717
ame|00000913	cds.c1005558_g1_i1|m.65720
ame|00000914	cds.c1005561_g1_i1|m.65721
ame|00000915	cds.c1005594_g3_i1|m.65729
ame|00000916	cds.c1005595_g1_i1|m.65730
ame|00000917	cds.c1005611_g1_i1|m.65731
ame|00000918	cds.c1005631_g1_i1|m.65733
ame|00000919	cds.c1005665_g1_i1|m.65736
ame|00000920	cds.c1005678_g3_i1|m.65737
ame|00000921	cds.c1005681_g1_i3|m.65738
ame|00000922	cds.c1005691_g1_i2|m.65740
ame|00000923	cds.c1005709_g1_i1|m.65741
ame|00000924	cds.c1005718_g2_i1|m.65745
ame|00000925	cds.c1005718_g3_i1|m.65746
ame|00000926	cds.c1005729_g1_i1|m.65747
ame|00000927	cds.c1005729_g1_i2|m.65751
ame|00000928	cds.c1005729_g1_i3|m.65755
ame|00000929	cds.c1005737_g1_i1|m.65760
ame|00000930	cds.c1005745_g3_i1|m.65761
ame|00000931	cds.c1005747_g1_i1|m.65762
ame|00000932	cds.c1005749_g1_i1|m.65763
ame|00000933	cds.c1005755_g1_i1|m.65764
ame|00000934	cds.c1005768_g2_i1|m.65766
ame|00000935	cds.c1005769_g1_i1|m.65768
ame|00000936	cds.c1005769_g1_i1|m.65769
ame|00000937	cds.c1005774_g1_i2|m.65770
ame|00000938	cds.c1005779_g1_i1|m.65771
ame|00000939	cds.c1005784_g1_i1|m.65772
ame|00000940	cds.c1005792_g1_i1|m.65774
ame|00000941	cds.c1005795_g1_i1|m.65775
ame|00000942	cds.c100579_g1_i1|m.3995
ame|00000943	cds.c1005804_g1_i1|m.65777
ame|00000944	cds.c1005808_g1_i2|m.65778
ame|00000945	cds.c1005831_g1_i1|m.65782
ame|00000946	cds.c1005833_g1_i1|m.65783
ame|00000947	cds.c1005836_g1_i1|m.65785
ame|00000948	cds.c1005839_g1_i3|m.65787
ame|00000949	cds.c1005847_g1_i1|m.65789
ame|00000950	cds.c1005863_g1_i1|m.65791
ame|00000951	cds.c1005863_g1_i1|m.65790
ame|00000952	cds.c1005863_g3_i1|m.65792
ame|00000953	cds.c1005863_g4_i1|m.65793
ame|00000954	cds.c1005864_g2_i3|m.65794
ame|00000955	cds.c1005874_g2_i1|m.65796
ame|00000956	cds.c1005886_g1_i1|m.65798
ame|00000957	cds.c1005896_g1_i1|m.65799
ame|00000958	cds.c1005902_g1_i2|m.65803
ame|00000959	cds.c1005902_g1_i3|m.65804
ame|00000960	cds.c1005909_g1_i1|m.65805
ame|00000961	cds.c1005913_g3_i1|m.65807
ame|00000962	cds.c1005925_g1_i1|m.65808
ame|00000963	cds.c1005928_g1_i1|m.65809
ame|00000964	cds.c1005929_g1_i2|m.65810
ame|00000965	cds.c1005931_g1_i1|m.65811
ame|00000966	cds.c1005952_g1_i1|m.65812
ame|00000967	cds.c1005962_g1_i1|m.65813
ame|00000968	cds.c1005962_g2_i1|m.65814
ame|00000969	cds.c1005970_g1_i1|m.65815
ame|00000970	cds.c1005970_g1_i2|m.65816
ame|00000971	cds.c1005978_g1_i1|m.65819
ame|00000972	cds.c1006006_g1_i1|m.65824
ame|00000973	cds.c1006007_g1_i1|m.65825
ame|00000974	cds.c1006013_g1_i1|m.65826
ame|00000975	cds.c1006014_g1_i1|m.65827
ame|00000976	cds.c1006014_g2_i1|m.65829
ame|00000977	cds.c1006020_g1_i1|m.65830
ame|00000978	cds.c1006054_g2_i1|m.65833
ame|00000979	cds.c1006057_g2_i2|m.65834
ame|00000980	cds.c1006080_g1_i1|m.65835
ame|00000981	cds.c1006084_g1_i1|m.65837
ame|00000982	cds.c1006114_g1_i1|m.65838
ame|00000983	cds.c1006115_g1_i1|m.65840
ame|00000984	cds.c1006117_g1_i1|m.65842
ame|00000985	cds.c1006117_g1_i2|m.65843
ame|00000986	cds.c1006120_g4_i1|m.65846
ame|00000987	cds.c1006124_g1_i1|m.65847
ame|00000988	cds.c1006124_g1_i2|m.65848
ame|00000989	cds.c1006131_g3_i1|m.65849
ame|00000990	cds.c1006139_g1_i2|m.65850
ame|00000991	cds.c1006141_g1_i1|m.65851
ame|00000992	cds.c1006141_g2_i1|m.65852
ame|00000993	cds.c1006146_g1_i1|m.65853
ame|00000994	cds.c1006146_g1_i2|m.65854
ame|00000995	cds.c1006149_g1_i1|m.65855
ame|00000996	cds.c1006149_g1_i2|m.65858
ame|00000997	cds.c1006149_g1_i2|m.65857
ame|00000998	cds.c1006149_g1_i3|m.65860
ame|00000999	cds.c1006153_g1_i1|m.65861
ame|00001000	cds.c1006162_g1_i1|m.65863
ame|00001001	cds.c1006186_g1_i1|m.65866
ame|00001002	cds.c1006187_g2_i1|m.65867
ame|00001003	cds.c1006198_g1_i1|m.65870
ame|00001004	cds.c1006199_g1_i1|m.65871
ame|00001005	cds.c1006200_g1_i1|m.65872
ame|00001006	cds.c1006210_g2_i1|m.65873
ame|00001007	cds.c1006220_g1_i1|m.65875
ame|00001008	cds.c1006222_g2_i1|m.65876
ame|00001009	cds.c1006225_g1_i1|m.65877
ame|00001010	cds.c1006242_g1_i1|m.65878
ame|00001011	cds.c1006252_g1_i1|m.65879
ame|00001012	cds.c100626_g1_i1|m.3996
ame|00001013	cds.c1006271_g1_i2|m.65882
ame|00001014	cds.c1006307_g1_i1|m.65884
ame|00001015	cds.c1006308_g1_i1|m.65886
ame|00001016	cds.c1006310_g2_i1|m.65887
ame|00001017	cds.c1006312_g1_i2|m.65889
ame|00001018	cds.c1006333_g1_i1|m.65894
ame|00001019	cds.c1006337_g1_i1|m.65896
ame|00001020	cds.c100636_g1_i1|m.3997
ame|00001021	cds.c1006372_g1_i1|m.65897
ame|00001022	cds.c1006379_g1_i1|m.65899
ame|00001023	cds.c1006382_g1_i1|m.65903
ame|00001024	cds.c1006397_g1_i1|m.65905
ame|00001025	cds.c1006408_g1_i1|m.65908
ame|00001026	cds.c1006416_g1_i1|m.65910
ame|00001027	cds.c1006416_g1_i2|m.65911
ame|00001028	cds.c1006416_g1_i3|m.65912
ame|00001029	cds.c1006416_g1_i4|m.65913
ame|00001030	cds.c1006420_g1_i1|m.65914
ame|00001031	cds.c1006425_g2_i1|m.65915
ame|00001032	cds.c1006429_g1_i1|m.65917
ame|00001033	cds.c1006431_g2_i1|m.65918
ame|00001034	cds.c1006444_g1_i1|m.65919
ame|00001035	cds.c1006460_g2_i1|m.65920
ame|00001036	cds.c1006481_g1_i1|m.65921
ame|00001037	cds.c1006499_g2_i2|m.65928
ame|00001038	cds.c1006507_g1_i1|m.65930
ame|00001039	cds.c1006523_g1_i1|m.65931
ame|00001040	cds.c1006526_g1_i1|m.65932
ame|00001041	cds.c1006526_g2_i1|m.65933
ame|00001042	cds.c1006533_g4_i1|m.65934
ame|00001043	cds.c1006541_g1_i1|m.65936
ame|00001044	cds.c1006576_g1_i1|m.65941
ame|00001045	cds.c1006586_g1_i1|m.65943
ame|00001046	cds.c1006589_g2_i1|m.65944
ame|00001047	cds.c1006591_g1_i2|m.65945
ame|00001048	cds.c1006592_g1_i2|m.65950
ame|00001049	cds.c1006592_g1_i2|m.65949
ame|00001050	cds.c1006609_g1_i1|m.65952
ame|00001051	cds.c1006611_g1_i2|m.65954
ame|00001052	cds.c1006612_g1_i1|m.65955
ame|00001053	cds.c1006614_g1_i1|m.65956
ame|00001054	cds.c1006664_g1_i1|m.65960
ame|00001055	cds.c1006694_g1_i1|m.65965
ame|00001056	cds.c1006694_g1_i2|m.65966
ame|00001057	cds.c1006710_g1_i1|m.65968
ame|00001058	cds.c1006710_g1_i1|m.65967
ame|00001059	cds.c1006724_g1_i1|m.65969
ame|00001060	cds.c1006724_g1_i2|m.65972
ame|00001061	cds.c1006724_g1_i3|m.65975
ame|00001062	cds.c1006727_g1_i1|m.65979
ame|00001063	cds.c1006727_g1_i1|m.65980
ame|00001064	cds.c1006727_g1_i2|m.65981
ame|00001065	cds.c1006727_g1_i3|m.65984
ame|00001066	cds.c1006753_g1_i3|m.65985
ame|00001067	cds.c1006754_g3_i1|m.65987
ame|00001068	cds.c1006758_g1_i3|m.65988
ame|00001069	cds.c1006770_g2_i1|m.65989
ame|00001070	cds.c1006780_g1_i1|m.65991
ame|00001071	cds.c1006788_g1_i1|m.65992
ame|00001072	cds.c1006790_g1_i2|m.65993
ame|00001073	cds.c1006802_g1_i1|m.65994
ame|00001074	cds.c1006803_g1_i1|m.65995
ame|00001075	cds.c1006813_g1_i1|m.65996
ame|00001076	cds.c1006813_g4_i1|m.65998
ame|00001077	cds.c1006836_g2_i1|m.66002
ame|00001078	cds.c1006844_g2_i1|m.66004
ame|00001079	cds.c1006846_g3_i2|m.66005
ame|00001080	cds.c1006848_g3_i1|m.66006
ame|00001081	cds.c1006851_g1_i1|m.66007
ame|00001082	cds.c1006854_g1_i1|m.66008
ame|00001083	cds.c1006863_g1_i1|m.66010
ame|00001084	cds.c1006863_g2_i1|m.66011
ame|00001085	cds.c1006864_g2_i2|m.66012
ame|00001086	cds.c1006876_g1_i1|m.66013
ame|00001087	cds.c1006881_g1_i1|m.66014
ame|00001088	cds.c1006913_g1_i1|m.66016
ame|00001089	cds.c1006919_g1_i1|m.66017
ame|00001090	cds.c1006938_g1_i1|m.66020
ame|00001091	cds.c1006939_g1_i1|m.66021
ame|00001092	cds.c1006960_g2_i2|m.66023
ame|00001093	cds.c1006998_g1_i1|m.66028
ame|00001094	cds.c1007001_g2_i1|m.66030
ame|00001095	cds.c1007003_g2_i1|m.66032
ame|00001096	cds.c1007003_g3_i1|m.66036
ame|00001097	cds.c1007012_g2_i2|m.66037
ame|00001098	cds.c1007022_g1_i1|m.66041
ame|00001099	cds.c1007026_g1_i1|m.66043
ame|00001100	cds.c1007026_g3_i1|m.66044
ame|00001101	cds.c1007028_g1_i1|m.66045
ame|00001102	cds.c1007036_g2_i1|m.66047
ame|00001103	cds.c1007043_g1_i1|m.66049
ame|00001104	cds.c1007046_g1_i1|m.66050
ame|00001105	cds.c1007048_g1_i1|m.66051
ame|00001106	cds.c1007050_g1_i1|m.66052
ame|00001107	cds.c1007051_g2_i1|m.66053
ame|00001108	cds.c1007055_g1_i2|m.66054
ame|00001109	cds.c1007060_g1_i2|m.66055
ame|00001110	cds.c1007062_g3_i1|m.66057
ame|00001111	cds.c1007068_g1_i1|m.66058
ame|00001112	cds.c1007074_g3_i1|m.66059
ame|00001113	cds.c1007074_g4_i1|m.66060
ame|00001114	cds.c1007078_g4_i1|m.66062
ame|00001115	cds.c1007116_g1_i1|m.66069
ame|00001116	cds.c1007125_g1_i1|m.66071
ame|00001117	cds.c1007143_g1_i2|m.66074
ame|00001118	cds.c1007159_g1_i1|m.66077
ame|00001119	cds.c1007159_g1_i1|m.66076
ame|00001120	cds.c1007159_g1_i2|m.66078
ame|00001121	cds.c1007160_g1_i1|m.66079
ame|00001122	cds.c1007163_g1_i1|m.66080
ame|00001123	cds.c1007173_g1_i2|m.66084
ame|00001124	cds.c1007174_g1_i1|m.66085
ame|00001125	cds.c1007190_g1_i1|m.66088
ame|00001126	cds.c1007230_g2_i1|m.66090
ame|00001127	cds.c1007253_g2_i2|m.66093
ame|00001128	cds.c1007289_g1_i1|m.66094
ame|00001129	cds.c1007305_g2_i2|m.66096
ame|00001130	cds.c1007315_g1_i2|m.66099
ame|00001131	cds.c1007315_g1_i3|m.66100
ame|00001132	cds.c1007327_g1_i1|m.66102
ame|00001133	cds.c1007331_g1_i1|m.66104
ame|00001134	cds.c1007341_g1_i2|m.66105
ame|00001135	cds.c1007342_g1_i1|m.66106
ame|00001136	cds.c1007348_g3_i1|m.66107
ame|00001137	cds.c1007362_g2_i1|m.66111
ame|00001138	cds.c1007364_g1_i1|m.66112
ame|00001139	cds.c1007371_g2_i1|m.66113
ame|00001140	cds.c1007380_g2_i1|m.66115
ame|00001141	cds.c1007403_g2_i1|m.66117
ame|00001142	cds.c1007406_g1_i1|m.66118
ame|00001143	cds.c1007419_g1_i1|m.66119
ame|00001144	cds.c1007430_g1_i1|m.66120
ame|00001145	cds.c1007438_g1_i1|m.66121
ame|00001146	cds.c1007441_g1_i1|m.66123
ame|00001147	cds.c1007445_g2_i1|m.66124
ame|00001148	cds.c1007463_g1_i1|m.66125
ame|00001149	cds.c1007469_g1_i1|m.66126
ame|00001150	cds.c1007481_g2_i1|m.66128
ame|00001151	cds.c1007481_g3_i1|m.66129
ame|00001152	cds.c1007492_g2_i1|m.66130
ame|00001153	cds.c1007498_g1_i1|m.66131
ame|00001154	cds.c1007504_g1_i1|m.66132
ame|00001155	cds.c1007511_g1_i1|m.66134
ame|00001156	cds.c1007517_g1_i1|m.66136
ame|00001157	cds.c1007517_g1_i2|m.66137
ame|00001158	cds.c1007518_g1_i1|m.66139
ame|00001159	cds.c1007532_g3_i1|m.66141
ame|00001160	cds.c1007535_g1_i2|m.66143
ame|00001161	cds.c1007538_g5_i1|m.66144
ame|00001162	cds.c1007543_g2_i2|m.66145
ame|00001163	cds.c1007543_g2_i3|m.66146
ame|00001164	cds.c1007545_g1_i1|m.66149
ame|00001165	cds.c1007545_g1_i1|m.66148
ame|00001166	cds.c1007545_g1_i2|m.66151
ame|00001167	cds.c1007545_g1_i2|m.66150
ame|00001168	cds.c1007547_g1_i1|m.66153
ame|00001169	cds.c1007570_g4_i1|m.66158
ame|00001170	cds.c1007571_g1_i1|m.66159
ame|00001171	cds.c1007574_g2_i1|m.66161
ame|00001172	cds.c1007581_g1_i1|m.66163
ame|00001173	cds.c1007604_g1_i1|m.66166
ame|00001174	cds.c1007604_g3_i1|m.66170
ame|00001175	cds.c1007604_g3_i1|m.66168
ame|00001176	cds.c1007610_g1_i1|m.66171
ame|00001177	cds.c1007616_g2_i1|m.66172
ame|00001178	cds.c1007623_g3_i1|m.66173
ame|00001179	cds.c1007629_g1_i1|m.66174
ame|00001180	cds.c1007632_g1_i2|m.66175
ame|00001181	cds.c1007646_g1_i1|m.66178
ame|00001182	cds.c1007646_g1_i2|m.66179
ame|00001183	cds.c1007657_g1_i1|m.66182
ame|00001184	cds.c1007657_g1_i3|m.66183
ame|00001185	cds.c1007657_g1_i4|m.66184
ame|00001186	cds.c1007665_g1_i2|m.66185
ame|00001187	cds.c1007665_g1_i3|m.66186
ame|00001188	cds.c1007671_g1_i1|m.66188
ame|00001189	cds.c1007671_g4_i1|m.66190
ame|00001190	cds.c1007691_g1_i1|m.66195
ame|00001191	cds.c1007696_g1_i2|m.66196
ame|00001192	cds.c1007708_g2_i1|m.66197
ame|00001193	cds.c1007708_g2_i2|m.66198
ame|00001194	cds.c1007709_g1_i1|m.66200
ame|00001195	cds.c1007754_g1_i1|m.66207
ame|00001196	cds.c1007775_g4_i1|m.66209
ame|00001197	cds.c1007781_g1_i1|m.66215
ame|00001198	cds.c1007781_g1_i1|m.66212
ame|00001199	cds.c1007781_g1_i1|m.66213
ame|00001200	cds.c1007798_g1_i1|m.66216
ame|00001201	cds.c1007798_g1_i2|m.66220
ame|00001202	cds.c1007811_g2_i1|m.66222
ame|00001203	cds.c1007811_g3_i1|m.66223
ame|00001204	cds.c1007824_g1_i1|m.66225
ame|00001205	cds.c1007825_g1_i1|m.66226
ame|00001206	cds.c1007825_g1_i1|m.66227
ame|00001207	cds.c1007830_g1_i1|m.66228
ame|00001208	cds.c1007847_g1_i1|m.66232
ame|00001209	cds.c1007849_g2_i1|m.66236
ame|00001210	cds.c1007849_g2_i1|m.66235
ame|00001211	cds.c1007860_g2_i1|m.66238
ame|00001212	cds.c1007863_g1_i1|m.66239
ame|00001213	cds.c1007864_g2_i1|m.66240
ame|00001214	cds.c1007879_g1_i1|m.66242
ame|00001215	cds.c1007882_g1_i1|m.66243
ame|00001216	cds.c1007892_g2_i1|m.66244
ame|00001217	cds.c1007903_g1_i1|m.66245
ame|00001218	cds.c1007911_g1_i1|m.66246
ame|00001219	cds.c1007921_g2_i1|m.66247
ame|00001220	cds.c1007938_g1_i1|m.66250
ame|00001221	cds.c1007938_g2_i1|m.66251
ame|00001222	cds.c1007944_g1_i1|m.66253
ame|00001223	cds.c1007976_g1_i1|m.66255
ame|00001224	cds.c1007987_g1_i1|m.66256
ame|00001225	cds.c1007992_g1_i1|m.66257
ame|00001226	cds.c1007994_g1_i1|m.66259
ame|00001227	cds.c1008004_g1_i1|m.66260
ame|00001228	cds.c100801_g1_i1|m.3999
ame|00001229	cds.c1008048_g2_i1|m.66263
ame|00001230	cds.c1008058_g4_i1|m.66264
ame|00001231	cds.c1008060_g1_i1|m.66265
ame|00001232	cds.c1008065_g2_i1|m.66266
ame|00001233	cds.c1008065_g2_i3|m.66267
ame|00001234	cds.c1008075_g3_i1|m.66268
ame|00001235	cds.c1008088_g1_i2|m.66270
ame|00001236	cds.c1008088_g2_i1|m.66271
ame|00001237	cds.c1008088_g2_i1|m.66272
ame|00001238	cds.c1008114_g1_i1|m.66274
ame|00001239	cds.c1008114_g1_i2|m.66275
ame|00001240	cds.c1008114_g1_i3|m.66276
ame|00001241	cds.c1008140_g1_i2|m.66279
ame|00001242	cds.c1008140_g1_i3|m.66281
ame|00001243	cds.c1008142_g5_i1|m.66283
ame|00001244	cds.c1008147_g1_i1|m.66286
ame|00001245	cds.c1008150_g1_i1|m.66287
ame|00001246	cds.c1008164_g1_i1|m.66292
ame|00001247	cds.c1008184_g1_i1|m.66295
ame|00001248	cds.c1008189_g1_i1|m.66296
ame|00001249	cds.c1008193_g2_i1|m.66297
ame|00001250	cds.c1008193_g6_i1|m.66299
ame|00001251	cds.c1008206_g1_i1|m.66302
ame|00001252	cds.c1008207_g1_i1|m.66304
ame|00001253	cds.c1008210_g1_i1|m.66305
ame|00001254	cds.c1008211_g1_i1|m.66307
ame|00001255	cds.c1008214_g1_i1|m.66308
ame|00001256	cds.c1008258_g1_i1|m.66310
ame|00001257	cds.c1008258_g1_i2|m.66311
ame|00001258	cds.c1008260_g1_i1|m.66312
ame|00001259	cds.c1008273_g1_i2|m.66313
ame|00001260	cds.c1008273_g4_i1|m.66314
ame|00001261	cds.c1008276_g1_i1|m.66317
ame|00001262	cds.c1008284_g1_i2|m.66320
ame|00001263	cds.c1008284_g2_i1|m.66321
ame|00001264	cds.c1008288_g1_i1|m.66323
ame|00001265	cds.c1008314_g2_i1|m.66325
ame|00001266	cds.c1008330_g2_i1|m.66327
ame|00001267	cds.c1008331_g1_i1|m.66328
ame|00001268	cds.c1008334_g1_i1|m.66329
ame|00001269	cds.c1008335_g2_i1|m.66330
ame|00001270	cds.c1008341_g1_i1|m.66332
ame|00001271	cds.c1008349_g2_i1|m.66333
ame|00001272	cds.c1008359_g1_i1|m.66334
ame|00001273	cds.c1008360_g1_i1|m.66336
ame|00001274	cds.c1008360_g2_i1|m.66337
ame|00001275	cds.c1008365_g1_i1|m.66338
ame|00001276	cds.c1008367_g1_i1|m.66340
ame|00001277	cds.c1008367_g1_i2|m.66342
ame|00001278	cds.c1008392_g4_i1|m.66345
ame|00001279	cds.c100840_g1_i1|m.4001
ame|00001280	cds.c1008414_g1_i1|m.66347
ame|00001281	cds.c1008416_g1_i1|m.66348
ame|00001282	cds.c1008419_g1_i1|m.66349
ame|00001283	cds.c1008419_g1_i2|m.66350
ame|00001284	cds.c1008421_g3_i1|m.66352
ame|00001285	cds.c1008438_g1_i2|m.66357
ame|00001286	cds.c1008452_g3_i1|m.66359
ame|00001287	cds.c1008463_g1_i1|m.66360
ame|00001288	cds.c1008466_g1_i1|m.66361
ame|00001289	cds.c1008488_g2_i1|m.66365
ame|00001290	cds.c1008497_g1_i1|m.66367
ame|00001291	cds.c1008501_g1_i1|m.66368
ame|00001292	cds.c1008504_g1_i1|m.66372
ame|00001293	cds.c1008504_g1_i2|m.66374
ame|00001294	cds.c1008512_g4_i1|m.66378
ame|00001295	cds.c1008525_g1_i2|m.66380
ame|00001296	cds.c1008548_g1_i1|m.66382
ame|00001297	cds.c1008548_g1_i1|m.66381
ame|00001298	cds.c1008558_g1_i1|m.66383
ame|00001299	cds.c1008561_g1_i2|m.66384
ame|00001300	cds.c1008582_g1_i1|m.66386
ame|00001301	cds.c1008593_g1_i1|m.66391
ame|00001302	cds.c1008593_g1_i1|m.66388
ame|00001303	cds.c1008604_g1_i1|m.66392
ame|00001304	cds.c1008625_g1_i2|m.66395
ame|00001305	cds.c1008654_g1_i1|m.66400
ame|00001306	cds.c1008661_g2_i1|m.66406
ame|00001307	cds.c1008679_g1_i1|m.66407
ame|00001308	cds.c1008683_g1_i1|m.66408
ame|00001309	cds.c1008696_g1_i1|m.66410
ame|00001310	cds.c1008696_g1_i3|m.66411
ame|00001311	cds.c1008698_g2_i1|m.66412
ame|00001312	cds.c1008703_g1_i1|m.66413
ame|00001313	cds.c1008712_g1_i1|m.66416
ame|00001314	cds.c1008723_g1_i1|m.66417
ame|00001315	cds.c1008765_g1_i2|m.66420
ame|00001316	cds.c1008765_g1_i3|m.66423
ame|00001317	cds.c1008775_g1_i1|m.66425
ame|00001318	cds.c1008786_g1_i1|m.66427
ame|00001319	cds.c1008789_g1_i1|m.66429
ame|00001320	cds.c1008789_g1_i2|m.66431
ame|00001321	cds.c1008789_g1_i3|m.66433
ame|00001322	cds.c1008795_g1_i1|m.66435
ame|00001323	cds.c1008809_g2_i1|m.66437
ame|00001324	cds.c1008821_g1_i2|m.66438
ame|00001325	cds.c1008824_g1_i1|m.66440
ame|00001326	cds.c1008857_g1_i1|m.66444
ame|00001327	cds.c1008864_g1_i1|m.66447
ame|00001328	cds.c1008902_g1_i1|m.66452
ame|00001329	cds.c1008903_g1_i1|m.66453
ame|00001330	cds.c1008904_g1_i2|m.66454
ame|00001331	cds.c1008915_g1_i1|m.66455
ame|00001332	cds.c1008956_g1_i1|m.66460
ame|00001333	cds.c1008977_g1_i1|m.66462
ame|00001334	cds.c1009013_g1_i1|m.66464
ame|00001335	cds.c1009018_g1_i1|m.66467
ame|00001336	cds.c1009039_g1_i1|m.66469
ame|00001337	cds.c1009046_g1_i2|m.66470
ame|00001338	cds.c1009046_g1_i3|m.66471
ame|00001339	cds.c1009057_g2_i1|m.66472
ame|00001340	cds.c1009065_g1_i1|m.66476
ame|00001341	cds.c1009066_g1_i1|m.66477
ame|00001342	cds.c1009068_g1_i1|m.66478
ame|00001343	cds.c1009079_g2_i1|m.66479
ame|00001344	cds.c1009096_g1_i1|m.66481
ame|00001345	cds.c1009124_g2_i1|m.66485
ame|00001346	cds.c1009151_g3_i1|m.66489
ame|00001347	cds.c1009151_g3_i1|m.66488
ame|00001348	cds.c1009151_g3_i1|m.66487
ame|00001349	cds.c1009151_g3_i2|m.66490
ame|00001350	cds.c1009151_g3_i3|m.66491
ame|00001351	cds.c1009153_g1_i1|m.66494
ame|00001352	cds.c1009174_g1_i1|m.66497
ame|00001353	cds.c1009180_g1_i1|m.66498
ame|00001354	cds.c1009183_g1_i1|m.66499
ame|00001355	cds.c1009184_g1_i1|m.66500
ame|00001356	cds.c1009185_g1_i1|m.66501
ame|00001357	cds.c1009185_g1_i2|m.66502
ame|00001358	cds.c1009190_g1_i1|m.66505
ame|00001359	cds.c1009190_g1_i2|m.66506
ame|00001360	cds.c1009195_g4_i1|m.66508
ame|00001361	cds.c1009196_g1_i1|m.66509
ame|00001362	cds.c1009198_g2_i1|m.66512
ame|00001363	cds.c1009213_g1_i1|m.66516
ame|00001364	cds.c1009216_g2_i1|m.66517
ame|00001365	cds.c1009226_g2_i1|m.66519
ame|00001366	cds.c1009234_g1_i1|m.66522
ame|00001367	cds.c1009241_g2_i1|m.66525
ame|00001368	cds.c1009242_g2_i1|m.66526
ame|00001369	cds.c1009248_g1_i1|m.66527
ame|00001370	cds.c1009261_g1_i1|m.66529
ame|00001371	cds.c1009261_g1_i2|m.66532
ame|00001372	cds.c1009261_g2_i1|m.66534
ame|00001373	cds.c1009263_g1_i1|m.66537
ame|00001374	cds.c1009264_g1_i1|m.66538
ame|00001375	cds.c1009268_g1_i1|m.66539
ame|00001376	cds.c1009272_g1_i1|m.66540
ame|00001377	cds.c1009279_g2_i2|m.66544
ame|00001378	cds.c1009280_g2_i1|m.66545
ame|00001379	cds.c1009280_g4_i1|m.66546
ame|00001380	cds.c1009295_g1_i1|m.66548
ame|00001381	cds.c1009299_g1_i2|m.66550
ame|00001382	cds.c1009301_g1_i1|m.66551
ame|00001383	cds.c1009312_g1_i1|m.66555
ame|00001384	cds.c1009313_g2_i1|m.66558
ame|00001385	cds.c1009313_g2_i1|m.66557
ame|00001386	cds.c1009313_g2_i1|m.66556
ame|00001387	cds.c1009329_g1_i1|m.66562
ame|00001388	cds.c1009336_g1_i2|m.66564
ame|00001389	cds.c1009336_g2_i1|m.66566
ame|00001390	cds.c1009339_g1_i1|m.66568
ame|00001391	cds.c1009342_g1_i2|m.66569
ame|00001392	cds.c1009353_g3_i1|m.66572
ame|00001393	cds.c1009353_g4_i1|m.66573
ame|00001394	cds.c1009361_g1_i1|m.66574
ame|00001395	cds.c1009363_g1_i1|m.66576
ame|00001396	cds.c1009368_g1_i1|m.66578
ame|00001397	cds.c1009376_g1_i1|m.66579
ame|00001398	cds.c1009378_g2_i1|m.66581
ame|00001399	cds.c1009385_g1_i1|m.66582
ame|00001400	cds.c1009391_g1_i2|m.66583
ame|00001401	cds.c1009402_g1_i1|m.66584
ame|00001402	cds.c1009411_g2_i1|m.66588
ame|00001403	cds.c1009411_g2_i1|m.66585
ame|00001404	cds.c1009417_g1_i1|m.66591
ame|00001405	cds.c1009420_g1_i1|m.66596
ame|00001406	cds.c1009420_g1_i2|m.66598
ame|00001407	cds.c1009432_g1_i1|m.66602
ame|00001408	cds.c1009434_g1_i1|m.66603
ame|00001409	cds.c1009435_g2_i1|m.66604
ame|00001410	cds.c1009435_g2_i2|m.66605
ame|00001411	cds.c1009436_g1_i1|m.66606
ame|00001412	cds.c1009449_g1_i1|m.66607
ame|00001413	cds.c1009449_g1_i2|m.66608
ame|00001414	cds.c1009457_g1_i1|m.66612
ame|00001415	cds.c1009457_g1_i1|m.66613
ame|00001416	cds.c1009460_g1_i1|m.66615
ame|00001417	cds.c1009466_g1_i1|m.66617
ame|00001418	cds.c1009477_g3_i1|m.66621
ame|00001419	cds.c1009477_g3_i3|m.66623
ame|00001420	cds.c1009485_g1_i1|m.66626
ame|00001421	cds.c1009489_g1_i1|m.66629
ame|00001422	cds.c1009489_g1_i2|m.66630
ame|00001423	cds.c1009496_g1_i1|m.66632
ame|00001424	cds.c1009507_g1_i1|m.66633
ame|00001425	cds.c1009507_g1_i2|m.66634
ame|00001426	cds.c1009517_g1_i1|m.66635
ame|00001427	cds.c1009522_g1_i1|m.66638
ame|00001428	cds.c1009530_g1_i1|m.66639
ame|00001429	cds.c1009530_g1_i2|m.66640
ame|00001430	cds.c1009535_g1_i2|m.66642
ame|00001431	cds.c1009538_g1_i2|m.66644
ame|00001432	cds.c1009539_g1_i1|m.66645
ame|00001433	cds.c1009549_g2_i1|m.66646
ame|00001434	cds.c1009558_g1_i1|m.66647
ame|00001435	cds.c1009562_g1_i2|m.66650
ame|00001436	cds.c1009563_g1_i1|m.66651
ame|00001437	cds.c1009571_g1_i1|m.66653
ame|00001438	cds.c1009571_g1_i2|m.66654
ame|00001439	cds.c1009587_g1_i1|m.66656
ame|00001440	cds.c1009595_g1_i1|m.66657
ame|00001441	cds.c1009595_g1_i4|m.66658
ame|00001442	cds.c1009606_g2_i1|m.66659
ame|00001443	cds.c1009609_g2_i1|m.66661
ame|00001444	cds.c1009616_g1_i1|m.66664
ame|00001445	cds.c1009616_g2_i1|m.66666
ame|00001446	cds.c1009617_g2_i1|m.66668
ame|00001447	cds.c1009628_g1_i1|m.66671
ame|00001448	cds.c1009637_g1_i1|m.66674
ame|00001449	cds.c1009639_g1_i1|m.66675
ame|00001450	cds.c1009648_g1_i1|m.66677
ame|00001451	cds.c1009649_g1_i1|m.66678
ame|00001452	cds.c1009649_g1_i2|m.66679
ame|00001453	cds.c1009654_g1_i1|m.66680
ame|00001454	cds.c1009676_g1_i1|m.66684
ame|00001455	cds.c1009681_g2_i1|m.66686
ame|00001456	cds.c1009688_g1_i1|m.66688
ame|00001457	cds.c1009688_g5_i1|m.66690
ame|00001458	cds.c1009688_g5_i1|m.66689
ame|00001459	cds.c1009693_g1_i1|m.66691
ame|00001460	cds.c1009695_g1_i1|m.66693
ame|00001461	cds.c1009699_g1_i1|m.66696
ame|00001462	cds.c1009701_g1_i1|m.66697
ame|00001463	cds.c1009705_g1_i1|m.66698
ame|00001464	cds.c1009713_g1_i1|m.66700
ame|00001465	cds.c1009732_g1_i1|m.66709
ame|00001466	cds.c1009745_g1_i1|m.66712
ame|00001467	cds.c1009745_g1_i2|m.66717
ame|00001468	cds.c1009754_g1_i1|m.66725
ame|00001469	cds.c1009755_g1_i1|m.66727
ame|00001470	cds.c1009756_g1_i1|m.66730
ame|00001471	cds.c1009775_g1_i1|m.66734
ame|00001472	cds.c1009781_g1_i1|m.66736
ame|00001473	cds.c1009781_g1_i2|m.66739
ame|00001474	cds.c1009781_g2_i1|m.66737
ame|00001475	cds.c1009787_g3_i1|m.66743
ame|00001476	cds.c1009790_g1_i1|m.66744
ame|00001477	cds.c1009801_g1_i1|m.66747
ame|00001478	cds.c1009803_g1_i1|m.66749
ame|00001479	cds.c1009803_g1_i2|m.66750
ame|00001480	cds.c1009806_g1_i1|m.66752
ame|00001481	cds.c1009807_g1_i1|m.66753
ame|00001482	cds.c1009810_g3_i1|m.66754
ame|00001483	cds.c1009814_g2_i1|m.66755
ame|00001484	cds.c1009818_g1_i1|m.66756
ame|00001485	cds.c1009818_g1_i2|m.66759
ame|00001486	cds.c1009826_g1_i1|m.66764
ame|00001487	cds.c1009842_g1_i2|m.66769
ame|00001488	cds.c1009846_g1_i1|m.66770
ame|00001489	cds.c1009851_g1_i1|m.66772
ame|00001490	cds.c1009853_g3_i1|m.66773
ame|00001491	cds.c1009873_g1_i1|m.66777
ame|00001492	cds.c1009874_g1_i1|m.66781
ame|00001493	cds.c1009874_g1_i1|m.66779
ame|00001494	cds.c1009874_g1_i1|m.66780
ame|00001495	cds.c1009875_g2_i1|m.66783
ame|00001496	cds.c1009888_g2_i1|m.66786
ame|00001497	cds.c1009888_g2_i1|m.66787
ame|00001498	cds.c1009889_g1_i2|m.66788
ame|00001499	cds.c1009890_g2_i1|m.66789
ame|00001500	cds.c1009890_g3_i1|m.66790
ame|00001501	cds.c1009891_g1_i1|m.66791
ame|00001502	cds.c1009892_g1_i1|m.66792
ame|00001503	cds.c1009906_g1_i1|m.66793
ame|00001504	cds.c1009910_g2_i1|m.66799
ame|00001505	cds.c1009911_g2_i1|m.66800
ame|00001506	cds.c1009913_g3_i1|m.66802
ame|00001507	cds.c1009913_g3_i1|m.66801
ame|00001508	cds.c1009914_g1_i1|m.66803
ame|00001509	cds.c1009914_g1_i2|m.66807
ame|00001510	cds.c1009914_g1_i3|m.66810
ame|00001511	cds.c1009914_g1_i4|m.66812
ame|00001512	cds.c1009922_g1_i1|m.66816
ame|00001513	cds.c1009922_g2_i1|m.66817
ame|00001514	cds.c1009927_g1_i1|m.66819
ame|00001515	cds.c1009927_g1_i1|m.66818
ame|00001516	cds.c1009927_g1_i2|m.66820
ame|00001517	cds.c1009949_g2_i1|m.66830
ame|00001518	cds.c1009953_g2_i1|m.66831
ame|00001519	cds.c1009954_g1_i1|m.66833
ame|00001520	cds.c1009954_g1_i1|m.66832
ame|00001521	cds.c1009961_g2_i1|m.66834
ame|00001522	cds.c1009963_g1_i1|m.66836
ame|00001523	cds.c1009964_g1_i1|m.66838
ame|00001524	cds.c1009971_g1_i1|m.66839
ame|00001525	cds.c1009971_g1_i2|m.66840
ame|00001526	cds.c1009973_g2_i4|m.66841
ame|00001527	cds.c1009982_g1_i1|m.66842
ame|00001528	cds.c1009986_g2_i1|m.66843
ame|00001529	cds.c1009993_g2_i1|m.66845
ame|00001530	cds.c1009997_g1_i1|m.66846
ame|00001531	cds.c1010001_g1_i1|m.66847
ame|00001532	cds.c1010003_g1_i1|m.66848
ame|00001533	cds.c1010005_g1_i1|m.66849
ame|00001534	cds.c1010011_g3_i1|m.66851
ame|00001535	cds.c1010014_g1_i1|m.66854
ame|00001536	cds.c1010014_g2_i1|m.66855
ame|00001537	cds.c1010014_g2_i2|m.66856
ame|00001538	cds.c1010018_g1_i1|m.66858
ame|00001539	cds.c1010023_g1_i1|m.66860
ame|00001540	cds.c1010025_g1_i3|m.66861
ame|00001541	cds.c1010033_g2_i1|m.66863
ame|00001542	cds.c1010039_g1_i2|m.66865
ame|00001543	cds.c1010039_g1_i3|m.66866
ame|00001544	cds.c1010039_g1_i4|m.66869
ame|00001545	cds.c1010039_g1_i5|m.66870
ame|00001546	cds.c1010041_g1_i1|m.66872
ame|00001547	cds.c1010041_g1_i2|m.66873
ame|00001548	cds.c1010044_g1_i2|m.66874
ame|00001549	cds.c1010045_g4_i1|m.66876
ame|00001550	cds.c1010045_g5_i1|m.66877
ame|00001551	cds.c1010051_g1_i1|m.66878
ame|00001552	cds.c1010059_g2_i1|m.66882
ame|00001553	cds.c1010059_g3_i1|m.66883
ame|00001554	cds.c1010062_g1_i1|m.66884
ame|00001555	cds.c1010069_g1_i1|m.66886
ame|00001556	cds.c1010069_g1_i2|m.66887
ame|00001557	cds.c1010088_g1_i1|m.66897
ame|00001558	cds.c1010112_g1_i1|m.66903
ame|00001559	cds.c1010112_g2_i1|m.66905
ame|00001560	cds.c1010114_g1_i1|m.66906
ame|00001561	cds.c1010119_g1_i1|m.66907
ame|00001562	cds.c1010127_g2_i1|m.66911
ame|00001563	cds.c1010133_g2_i1|m.66914
ame|00001564	cds.c1010133_g2_i2|m.66915
ame|00001565	cds.c1010138_g1_i1|m.66916
ame|00001566	cds.c1010146_g1_i1|m.66922
ame|00001567	cds.c1010146_g1_i3|m.66924
ame|00001568	cds.c1010158_g1_i2|m.66928
ame|00001569	cds.c1010161_g1_i1|m.66929
ame|00001570	cds.c1010177_g1_i1|m.66936
ame|00001571	cds.c1010183_g1_i1|m.66937
ame|00001572	cds.c1010195_g1_i2|m.66940
ame|00001573	cds.c1010196_g1_i1|m.66941
ame|00001574	cds.c1010209_g2_i1|m.66943
ame|00001575	cds.c1010212_g2_i1|m.66946
ame|00001576	cds.c1010216_g1_i1|m.66947
ame|00001577	cds.c1010216_g1_i1|m.66948
ame|00001578	cds.c1010216_g1_i1|m.66949
ame|00001579	cds.c1010216_g1_i2|m.66952
ame|00001580	cds.c1010216_g1_i2|m.66953
ame|00001581	cds.c1010216_g1_i2|m.66951
ame|00001582	cds.c1010220_g3_i1|m.66956
ame|00001583	cds.c1010227_g4_i1|m.66957
ame|00001584	cds.c1010230_g2_i1|m.66958
ame|00001585	cds.c1010238_g2_i1|m.66963
ame|00001586	cds.c1010239_g1_i1|m.66964
ame|00001587	cds.c1010242_g1_i1|m.66966
ame|00001588	cds.c1010242_g2_i1|m.66969
ame|00001589	cds.c1010254_g2_i1|m.66971
ame|00001590	cds.c1010265_g1_i1|m.66972
ame|00001591	cds.c1010265_g2_i1|m.66973
ame|00001592	cds.c1010268_g1_i1|m.66974
ame|00001593	cds.c1010268_g1_i3|m.66975
ame|00001594	cds.c1010268_g1_i6|m.66976
ame|00001595	cds.c1010277_g3_i1|m.66978
ame|00001596	cds.c1010291_g1_i1|m.66981
ame|00001597	cds.c1010291_g3_i1|m.66983
ame|00001598	cds.c1010292_g1_i1|m.66984
ame|00001599	cds.c1010292_g1_i1|m.66985
ame|00001600	cds.c1010294_g1_i1|m.66986
ame|00001601	cds.c1010296_g1_i2|m.66987
ame|00001602	cds.c1010301_g1_i1|m.66990
ame|00001603	cds.c1010302_g1_i2|m.66991
ame|00001604	cds.c1010304_g1_i1|m.66992
ame|00001605	cds.c1010317_g2_i1|m.66993
ame|00001606	cds.c1010317_g2_i2|m.66994
ame|00001607	cds.c1010321_g1_i1|m.66995
ame|00001608	cds.c1010325_g2_i1|m.66996
ame|00001609	cds.c1010333_g1_i1|m.67001
ame|00001610	cds.c1010333_g1_i2|m.67003
ame|00001611	cds.c1010333_g2_i1|m.67002
ame|00001612	cds.c1010334_g1_i1|m.67004
ame|00001613	cds.c1010334_g2_i1|m.67005
ame|00001614	cds.c1010335_g1_i1|m.67007
ame|00001615	cds.c1010335_g1_i1|m.67008
ame|00001616	cds.c1010335_g1_i2|m.67012
ame|00001617	cds.c1010335_g1_i2|m.67011
ame|00001618	cds.c1010335_g1_i2|m.67009
ame|00001619	cds.c1010337_g1_i1|m.67014
ame|00001620	cds.c1010337_g2_i1|m.67016
ame|00001621	cds.c1010349_g2_i1|m.67018
ame|00001622	cds.c1010350_g1_i2|m.67019
ame|00001623	cds.c1010363_g1_i1|m.67020
ame|00001624	cds.c1010364_g3_i1|m.67021
ame|00001625	cds.c1010365_g1_i1|m.67022
ame|00001626	cds.c1010365_g1_i2|m.67023
ame|00001627	cds.c1010368_g1_i2|m.67024
ame|00001628	cds.c1010373_g1_i1|m.67027
ame|00001629	cds.c1010376_g2_i1|m.67030
ame|00001630	cds.c1010377_g1_i1|m.67031
ame|00001631	cds.c1010379_g1_i1|m.67032
ame|00001632	cds.c1010381_g1_i1|m.67033
ame|00001633	cds.c1010381_g2_i1|m.67034
ame|00001634	cds.c1010383_g1_i1|m.67036
ame|00001635	cds.c1010384_g4_i1|m.67038
ame|00001636	cds.c1010389_g1_i1|m.67039
ame|00001637	cds.c1010394_g1_i1|m.67040
ame|00001638	cds.c1010394_g1_i1|m.67042
ame|00001639	cds.c1010394_g1_i2|m.67043
ame|00001640	cds.c1010395_g1_i1|m.67045
ame|00001641	cds.c1010397_g1_i1|m.67048
ame|00001642	cds.c1010397_g1_i2|m.67049
ame|00001643	cds.c1010404_g3_i1|m.67051
ame|00001644	cds.c1010406_g1_i1|m.67052
ame|00001645	cds.c1010406_g1_i2|m.67053
ame|00001646	cds.c1010413_g1_i1|m.67054
ame|00001647	cds.c1010416_g1_i2|m.67055
ame|00001648	cds.c1010416_g1_i3|m.67057
ame|00001649	cds.c1010416_g1_i4|m.67058
ame|00001650	cds.c1010416_g1_i4|m.67059
ame|00001651	cds.c1010430_g2_i1|m.67061
ame|00001652	cds.c1010449_g2_i1|m.67064
ame|00001653	cds.c1010453_g2_i1|m.67066
ame|00001654	cds.c1010460_g1_i1|m.67067
ame|00001655	cds.c1010465_g1_i1|m.67068
ame|00001656	cds.c1010468_g1_i1|m.67070
ame|00001657	cds.c1010473_g1_i1|m.67073
ame|00001658	cds.c1010479_g1_i1|m.67074
ame|00001659	cds.c1010491_g1_i1|m.67078
ame|00001660	cds.c1010491_g2_i1|m.67079
ame|00001661	cds.c1010493_g1_i1|m.67080
ame|00001662	cds.c1010493_g1_i2|m.67081
ame|00001663	cds.c1010496_g3_i1|m.67082
ame|00001664	cds.c1010507_g3_i1|m.67084
ame|00001665	cds.c1010507_g3_i1|m.67083
ame|00001666	cds.c1010507_g5_i1|m.67085
ame|00001667	cds.c1010512_g1_i2|m.67086
ame|00001668	cds.c1010512_g1_i3|m.67088
ame|00001669	cds.c1010514_g2_i1|m.67090
ame|00001670	cds.c1010520_g1_i1|m.67092
ame|00001671	cds.c1010520_g1_i2|m.67093
ame|00001672	cds.c1010520_g1_i3|m.67094
ame|00001673	cds.c1010522_g1_i1|m.67095
ame|00001674	cds.c1010542_g1_i2|m.67102
ame|00001675	cds.c1010545_g1_i1|m.67103
ame|00001676	cds.c1010548_g1_i1|m.67104
ame|00001677	cds.c1010553_g1_i1|m.67105
ame|00001678	cds.c1010554_g1_i1|m.67106
ame|00001679	cds.c1010556_g1_i1|m.67108
ame|00001680	cds.c1010568_g1_i1|m.67112
ame|00001681	cds.c1010571_g1_i1|m.67115
ame|00001682	cds.c1010583_g1_i1|m.67118
ame|00001683	cds.c1010583_g1_i3|m.67120
ame|00001684	cds.c1010583_g1_i4|m.67122
ame|00001685	cds.c1010584_g2_i1|m.67124
ame|00001686	cds.c1010584_g2_i1|m.67125
ame|00001687	cds.c1010584_g2_i2|m.67126
ame|00001688	cds.c1010584_g2_i2|m.67127
ame|00001689	cds.c1010590_g1_i1|m.67128
ame|00001690	cds.c1010592_g3_i1|m.67129
ame|00001691	cds.c1010603_g1_i1|m.67131
ame|00001692	cds.c1010610_g2_i1|m.67132
ame|00001693	cds.c1010611_g2_i1|m.67134
ame|00001694	cds.c1010613_g3_i1|m.67136
ame|00001695	cds.c1010619_g1_i1|m.67137
ame|00001696	cds.c1010620_g2_i1|m.67138
ame|00001697	cds.c1010620_g2_i2|m.67139
ame|00001698	cds.c1010621_g6_i1|m.67140
ame|00001699	cds.c1010630_g1_i1|m.67143
ame|00001700	cds.c1010634_g1_i1|m.67148
ame|00001701	cds.c1010634_g1_i1|m.67149
ame|00001702	cds.c1010634_g1_i2|m.67150
ame|00001703	cds.c1010635_g1_i1|m.67152
ame|00001704	cds.c1010635_g1_i1|m.67151
ame|00001705	cds.c1010640_g1_i1|m.67155
ame|00001706	cds.c1010659_g1_i1|m.67159
ame|00001707	cds.c1010661_g1_i1|m.67160
ame|00001708	cds.c1010661_g1_i2|m.67161
ame|00001709	cds.c1010668_g1_i1|m.67162
ame|00001710	cds.c1010678_g1_i1|m.67164
ame|00001711	cds.c1010681_g1_i1|m.67165
ame|00001712	cds.c1010682_g1_i1|m.67166
ame|00001713	cds.c1010684_g1_i1|m.67168
ame|00001714	cds.c1010684_g1_i2|m.67169
ame|00001715	cds.c1010687_g1_i1|m.67170
ame|00001716	cds.c1010688_g1_i1|m.67173
ame|00001717	cds.c1010694_g1_i1|m.67174
ame|00001718	cds.c1010699_g1_i1|m.67177
ame|00001719	cds.c1010708_g1_i1|m.67178
ame|00001720	cds.c1010710_g1_i1|m.67179
ame|00001721	cds.c1010715_g1_i1|m.67180
ame|00001722	cds.c1010715_g1_i1|m.67181
ame|00001723	cds.c1010715_g1_i2|m.67182
ame|00001724	cds.c1010719_g1_i2|m.67183
ame|00001725	cds.c1010722_g1_i2|m.67184
ame|00001726	cds.c1010723_g1_i1|m.67185
ame|00001727	cds.c1010723_g1_i1|m.67186
ame|00001728	cds.c1010728_g2_i1|m.67190
ame|00001729	cds.c1010734_g1_i1|m.67193
ame|00001730	cds.c1010741_g1_i2|m.67195
ame|00001731	cds.c1010745_g3_i1|m.67196
ame|00001732	cds.c1010745_g3_i1|m.67197
ame|00001733	cds.c1010745_g3_i2|m.67198
ame|00001734	cds.c1010745_g3_i2|m.67199
ame|00001735	cds.c1010748_g1_i1|m.67201
ame|00001736	cds.c1010750_g4_i1|m.67202
ame|00001737	cds.c1010757_g1_i1|m.67206
ame|00001738	cds.c1010757_g1_i1|m.67203
ame|00001739	cds.c1010758_g1_i1|m.67208
ame|00001740	cds.c1010760_g1_i1|m.67209
ame|00001741	cds.c1010761_g2_i1|m.67211
ame|00001742	cds.c1010763_g1_i1|m.67214
ame|00001743	cds.c1010768_g1_i1|m.67215
ame|00001744	cds.c1010768_g1_i4|m.67216
ame|00001745	cds.c1010779_g1_i1|m.67223
ame|00001746	cds.c1010784_g1_i1|m.67225
ame|00001747	cds.c1010785_g1_i1|m.67226
ame|00001748	cds.c1010788_g1_i1|m.67227
ame|00001749	cds.c1010793_g4_i1|m.67235
ame|00001750	cds.c1010799_g1_i1|m.67238
ame|00001751	cds.c1010799_g1_i2|m.67239
ame|00001752	cds.c1010805_g1_i1|m.67241
ame|00001753	cds.c1010812_g2_i1|m.67242
ame|00001754	cds.c1010813_g2_i2|m.67245
ame|00001755	cds.c1010817_g1_i1|m.67246
ame|00001756	cds.c1010823_g1_i1|m.67250
ame|00001757	cds.c1010823_g1_i1|m.67249
ame|00001758	cds.c1010823_g1_i2|m.67251
ame|00001759	cds.c1010823_g1_i3|m.67252
ame|00001760	cds.c1010824_g1_i1|m.67254
ame|00001761	cds.c1010832_g1_i2|m.67255
ame|00001762	cds.c1010833_g1_i1|m.67257
ame|00001763	cds.c1010836_g1_i1|m.67260
ame|00001764	cds.c1010847_g1_i2|m.67261
ame|00001765	cds.c1010852_g1_i1|m.67262
ame|00001766	cds.c1010859_g1_i1|m.67263
ame|00001767	cds.c1010859_g1_i2|m.67264
ame|00001768	cds.c1010859_g2_i1|m.67265
ame|00001769	cds.c1010867_g1_i1|m.67267
ame|00001770	cds.c1010867_g1_i1|m.67268
ame|00001771	cds.c1010867_g1_i3|m.67269
ame|00001772	cds.c1010867_g1_i4|m.67271
ame|00001773	cds.c1010867_g1_i5|m.67276
ame|00001774	cds.c1010867_g1_i5|m.67274
ame|00001775	cds.c1010867_g1_i6|m.67278
ame|00001776	cds.c1010875_g1_i2|m.67280
ame|00001777	cds.c1010879_g1_i1|m.67281
ame|00001778	cds.c1010885_g1_i1|m.67283
ame|00001779	cds.c1010885_g1_i2|m.67285
ame|00001780	cds.c1010888_g1_i1|m.67287
ame|00001781	cds.c1010888_g1_i2|m.67290
ame|00001782	cds.c1010890_g1_i1|m.67293
ame|00001783	cds.c1010891_g2_i1|m.67296
ame|00001784	cds.c1010898_g1_i1|m.67298
ame|00001785	cds.c1010898_g1_i1|m.67297
ame|00001786	cds.c1010918_g1_i1|m.67304
ame|00001787	cds.c1010939_g1_i1|m.67306
ame|00001788	cds.c1010940_g1_i1|m.67307
ame|00001789	cds.c1010945_g2_i1|m.67309
ame|00001790	cds.c1010956_g1_i1|m.67311
ame|00001791	cds.c1010961_g1_i1|m.67313
ame|00001792	cds.c1010965_g1_i1|m.67315
ame|00001793	cds.c1010969_g1_i1|m.67318
ame|00001794	cds.c1010969_g1_i2|m.67322
ame|00001795	cds.c1010969_g1_i4|m.67325
ame|00001796	cds.c1010970_g1_i1|m.67326
ame|00001797	cds.c1010972_g1_i1|m.67331
ame|00001798	cds.c1010976_g1_i1|m.67333
ame|00001799	cds.c1010984_g2_i1|m.67334
ame|00001800	cds.c1010985_g2_i1|m.67336
ame|00001801	cds.c1010989_g1_i1|m.67339
ame|00001802	cds.c1010993_g1_i1|m.67340
ame|00001803	cds.c1010993_g1_i2|m.67341
ame|00001804	cds.c1010997_g2_i1|m.67343
ame|00001805	cds.c1011004_g1_i1|m.67345
ame|00001806	cds.c1011011_g1_i2|m.67346
ame|00001807	cds.c1011011_g1_i3|m.67347
ame|00001808	cds.c1011012_g3_i1|m.67349
ame|00001809	cds.c1011020_g1_i1|m.67350
ame|00001810	cds.c1011023_g1_i2|m.67351
ame|00001811	cds.c1011024_g1_i1|m.67352
ame|00001812	cds.c1011031_g2_i1|m.67354
ame|00001813	cds.c1011031_g2_i1|m.67353
ame|00001814	cds.c1011031_g2_i2|m.67355
ame|00001815	cds.c1011038_g4_i1|m.67356
ame|00001816	cds.c1011038_g5_i1|m.67357
ame|00001817	cds.c1011041_g3_i2|m.67359
ame|00001818	cds.c1011046_g1_i1|m.67360
ame|00001819	cds.c1011048_g1_i2|m.67362
ame|00001820	cds.c1011067_g1_i1|m.67363
ame|00001821	cds.c1011069_g2_i2|m.67365
ame|00001822	cds.c1011077_g1_i1|m.67372
ame|00001823	cds.c1011086_g1_i1|m.67375
ame|00001824	cds.c1011102_g1_i1|m.67376
ame|00001825	cds.c1011104_g2_i1|m.67378
ame|00001826	cds.c1011104_g4_i1|m.67380
ame|00001827	cds.c1011107_g1_i1|m.67381
ame|00001828	cds.c1011108_g1_i1|m.67382
ame|00001829	cds.c1011111_g1_i1|m.67384
ame|00001830	cds.c1011111_g1_i1|m.67383
ame|00001831	cds.c1011119_g2_i1|m.67385
ame|00001832	cds.c1011119_g2_i2|m.67388
ame|00001833	cds.c1011119_g2_i2|m.67387
ame|00001834	cds.c1011121_g1_i1|m.67389
ame|00001835	cds.c1011121_g1_i2|m.67390
ame|00001836	cds.c1011147_g1_i1|m.67393
ame|00001837	cds.c1011147_g1_i2|m.67395
ame|00001838	cds.c1011163_g2_i1|m.67400
ame|00001839	cds.c1011174_g1_i1|m.67407
ame|00001840	cds.c1011175_g1_i1|m.67410
ame|00001841	cds.c1011180_g1_i1|m.67411
ame|00001842	cds.c1011180_g1_i2|m.67413
ame|00001843	cds.c1011186_g1_i1|m.67414
ame|00001844	cds.c1011187_g1_i1|m.67415
ame|00001845	cds.c1011191_g2_i1|m.67418
ame|00001846	cds.c1011195_g2_i2|m.67419
ame|00001847	cds.c1011204_g1_i1|m.67422
ame|00001848	cds.c1011204_g2_i1|m.67423
ame|00001849	cds.c1011204_g3_i1|m.67425
ame|00001850	cds.c1011208_g2_i1|m.67427
ame|00001851	cds.c1011208_g3_i1|m.67428
ame|00001852	cds.c1011209_g2_i1|m.67429
ame|00001853	cds.c1011212_g1_i1|m.67430
ame|00001854	cds.c1011220_g1_i1|m.67431
ame|00001855	cds.c1011228_g1_i1|m.67434
ame|00001856	cds.c1011239_g1_i1|m.67436
ame|00001857	cds.c1011240_g1_i3|m.67438
ame|00001858	cds.c1011249_g3_i1|m.67439
ame|00001859	cds.c1011251_g1_i1|m.67440
ame|00001860	cds.c1011251_g4_i1|m.67441
ame|00001861	cds.c1011251_g4_i2|m.67442
ame|00001862	cds.c1011252_g1_i1|m.67443
ame|00001863	cds.c1011252_g2_i1|m.67445
ame|00001864	cds.c1011252_g2_i1|m.67444
ame|00001865	cds.c1011254_g1_i1|m.67446
ame|00001866	cds.c1011256_g1_i3|m.67448
ame|00001867	cds.c1011256_g1_i4|m.67449
ame|00001868	cds.c1011259_g1_i1|m.67450
ame|00001869	cds.c1011260_g1_i1|m.67452
ame|00001870	cds.c1011260_g1_i1|m.67451
ame|00001871	cds.c1011260_g1_i2|m.67456
ame|00001872	cds.c1011260_g1_i2|m.67455
ame|00001873	cds.c1011261_g2_i1|m.67459
ame|00001874	cds.c1011265_g1_i1|m.67460
ame|00001875	cds.c1011265_g1_i2|m.67461
ame|00001876	cds.c1011265_g1_i2|m.67462
ame|00001877	cds.c1011269_g2_i1|m.67463
ame|00001878	cds.c1011271_g1_i1|m.67465
ame|00001879	cds.c1011271_g1_i2|m.67466
ame|00001880	cds.c1011277_g1_i1|m.67467
ame|00001881	cds.c1011277_g1_i2|m.67468
ame|00001882	cds.c1011277_g1_i2|m.67469
ame|00001883	cds.c1011280_g1_i1|m.67470
ame|00001884	cds.c1011280_g1_i2|m.67473
ame|00001885	cds.c1011282_g1_i1|m.67475
ame|00001886	cds.c1011286_g2_i1|m.67476
ame|00001887	cds.c1011296_g2_i1|m.67478
ame|00001888	cds.c1011298_g1_i1|m.67479
ame|00001889	cds.c1011300_g1_i1|m.67480
ame|00001890	cds.c1011313_g1_i1|m.67485
ame|00001891	cds.c1011314_g1_i2|m.67487
ame|00001892	cds.c1011314_g2_i1|m.67488
ame|00001893	cds.c1011318_g2_i2|m.67490
ame|00001894	cds.c1011319_g1_i2|m.67492
ame|00001895	cds.c1011323_g2_i1|m.67493
ame|00001896	cds.c1011333_g1_i1|m.67494
ame|00001897	cds.c1011342_g1_i1|m.67499
ame|00001898	cds.c1011344_g1_i1|m.67501
ame|00001899	cds.c1011353_g2_i1|m.67502
ame|00001900	cds.c1011355_g1_i1|m.67504
ame|00001901	cds.c1011357_g1_i1|m.67505
ame|00001902	cds.c1011362_g1_i1|m.67506
ame|00001903	cds.c1011363_g1_i1|m.67507
ame|00001904	cds.c1011364_g1_i1|m.67509
ame|00001905	cds.c1011365_g1_i1|m.67510
ame|00001906	cds.c1011369_g1_i1|m.67511
ame|00001907	cds.c1011379_g1_i1|m.67514
ame|00001908	cds.c1011417_g2_i1|m.67521
ame|00001909	cds.c1011419_g1_i1|m.67522
ame|00001910	cds.c1011419_g2_i2|m.67523
ame|00001911	cds.c1011420_g2_i1|m.67524
ame|00001912	cds.c1011423_g1_i2|m.67526
ame|00001913	cds.c1011458_g1_i2|m.67534
ame|00001914	cds.c1011468_g2_i1|m.67536
ame|00001915	cds.c1011470_g1_i2|m.67537
ame|00001916	cds.c1011473_g3_i1|m.67539
ame|00001917	cds.c1011479_g1_i1|m.67540
ame|00001918	cds.c1011481_g1_i1|m.67542
ame|00001919	cds.c1011486_g1_i1|m.67544
ame|00001920	cds.c1011488_g2_i1|m.67545
ame|00001921	cds.c1011493_g1_i1|m.67547
ame|00001922	cds.c1011493_g1_i2|m.67548
ame|00001923	cds.c1011493_g1_i3|m.67549
ame|00001924	cds.c1011500_g1_i2|m.67550
ame|00001925	cds.c1011509_g1_i1|m.67553
ame|00001926	cds.c1011513_g3_i1|m.67554
ame|00001927	cds.c1011513_g3_i2|m.67555
ame|00001928	cds.c1011516_g1_i2|m.67556
ame|00001929	cds.c1011517_g2_i1|m.67557
ame|00001930	cds.c1011518_g1_i1|m.67558
ame|00001931	cds.c1011518_g1_i1|m.67559
ame|00001932	cds.c1011519_g1_i1|m.67562
ame|00001933	cds.c1011519_g3_i1|m.67563
ame|00001934	cds.c1011519_g3_i2|m.67564
ame|00001935	cds.c1011521_g1_i1|m.67565
ame|00001936	cds.c1011527_g1_i1|m.67567
ame|00001937	cds.c1011530_g1_i2|m.67568
ame|00001938	cds.c1011531_g1_i1|m.67569
ame|00001939	cds.c1011540_g1_i1|m.67572
ame|00001940	cds.c1011540_g1_i1|m.67574
ame|00001941	cds.c1011540_g1_i2|m.67576
ame|00001942	cds.c1011540_g1_i3|m.67577
ame|00001943	cds.c1011548_g2_i1|m.67579
ame|00001944	cds.c1011548_g2_i2|m.67582
ame|00001945	cds.c1011554_g1_i1|m.67587
ame|00001946	cds.c1011554_g2_i1|m.67588
ame|00001947	cds.c1011562_g1_i1|m.67590
ame|00001948	cds.c1011580_g1_i1|m.67591
ame|00001949	cds.c1011580_g1_i2|m.67592
ame|00001950	cds.c1011580_g1_i3|m.67593
ame|00001951	cds.c1011585_g1_i1|m.67596
ame|00001952	cds.c1011587_g3_i1|m.67597
ame|00001953	cds.c1011596_g1_i1|m.67599
ame|00001954	cds.c1011612_g1_i1|m.67601
ame|00001955	cds.c1011617_g1_i1|m.67603
ame|00001956	cds.c1011617_g1_i3|m.67604
ame|00001957	cds.c1011622_g1_i1|m.67607
ame|00001958	cds.c1011626_g1_i1|m.67610
ame|00001959	cds.c1011639_g1_i1|m.67611
ame|00001960	cds.c1011640_g1_i1|m.67612
ame|00001961	cds.c1011643_g1_i2|m.67613
ame|00001962	cds.c1011660_g1_i1|m.67616
ame|00001963	cds.c1011660_g1_i2|m.67618
ame|00001964	cds.c1011675_g3_i1|m.67620
ame|00001965	cds.c1011679_g1_i1|m.67621
ame|00001966	cds.c1011696_g1_i1|m.67622
ame|00001967	cds.c1011696_g1_i2|m.67623
ame|00001968	cds.c1011696_g1_i4|m.67625
ame|00001969	cds.c1011696_g2_i1|m.67624
ame|00001970	cds.c101169_g1_i1|m.4003
ame|00001971	cds.c1011700_g2_i1|m.67626
ame|00001972	cds.c1011701_g1_i1|m.67628
ame|00001973	cds.c1011701_g2_i2|m.67629
ame|00001974	cds.c1011701_g2_i3|m.67630
ame|00001975	cds.c1011706_g1_i1|m.67631
ame|00001976	cds.c1011715_g2_i1|m.67632
ame|00001977	cds.c1011718_g1_i1|m.67636
ame|00001978	cds.c1011728_g1_i1|m.67637
ame|00001979	cds.c1011730_g1_i1|m.67638
ame|00001980	cds.c1011739_g1_i1|m.67639
ame|00001981	cds.c1011743_g1_i2|m.67642
ame|00001982	cds.c1011745_g1_i1|m.67645
ame|00001983	cds.c1011745_g1_i2|m.67646
ame|00001984	cds.c1011746_g1_i2|m.67647
ame|00001985	cds.c1011753_g1_i3|m.67648
ame|00001986	cds.c1011761_g1_i1|m.67649
ame|00001987	cds.c1011762_g1_i1|m.67650
ame|00001988	cds.c1011764_g1_i1|m.67651
ame|00001989	cds.c1011775_g1_i1|m.67657
ame|00001990	cds.c1011783_g1_i1|m.67662
ame|00001991	cds.c1011783_g1_i1|m.67660
ame|00001992	cds.c1011783_g1_i2|m.67666
ame|00001993	cds.c1011783_g1_i2|m.67664
ame|00001994	cds.c1011785_g2_i1|m.67668
ame|00001995	cds.c1011798_g2_i1|m.67669
ame|00001996	cds.c1011801_g1_i1|m.67670
ame|00001997	cds.c1011802_g1_i3|m.67674
ame|00001998	cds.c1011806_g1_i1|m.67676
ame|00001999	cds.c1011810_g3_i1|m.67679
[truncated: 333,807 more rows]
