# Supplementary material for: Reading and editing the Pleurodeles waltl genome reveals novel features of tetrapod regeneration
Source: Nat Commun. 2017 Dec 22;8:2286. doi: 10.1038/s41467-017-01964-9 (PMC5741667; doi:10.1038/s41467-017-01964-9)
Supplement: Supplementary file 6 — Supplementary Data 3 [file 41467_2017_1964_MOESM6_ESM.txt]

pwa|00000000	TRINITY_DN1000067_c0_g1_i1|m.87249
pwa|00000001	TRINITY_DN1000075_c1_g1_i1|m.87250
pwa|00000002	TRINITY_DN1000132_c0_g1_i1|m.87254
pwa|00000003	TRINITY_DN1000138_c0_g2_i1|m.87257
pwa|00000004	TRINITY_DN1000152_c0_g1_i1|m.87255
pwa|00000005	TRINITY_DN1000168_c0_g1_i1|m.87256
pwa|00000006	TRINITY_DN1000235_c1_g1_i1|m.87259
pwa|00000007	TRINITY_DN100026_c0_g2_i1|m.8056
pwa|00000008	TRINITY_DN1000307_c0_g1_i1|m.87263
pwa|00000009	TRINITY_DN1000345_c0_g1_i1|m.87262
pwa|00000010	TRINITY_DN1000346_c0_g1_i1|m.87269
pwa|00000011	TRINITY_DN1000346_c0_g2_i1|m.87270
pwa|00000012	TRINITY_DN1000393_c0_g3_i1|m.87272
pwa|00000013	TRINITY_DN1000398_c0_g2_i1|m.87268
pwa|00000014	TRINITY_DN1000403_c0_g2_i1|m.87276
pwa|00000015	TRINITY_DN1000533_c0_g1_i1|m.87287
pwa|00000016	TRINITY_DN1000545_c0_g1_i1|m.87291
pwa|00000017	TRINITY_DN1000545_c0_g2_i1|m.87292
pwa|00000018	TRINITY_DN1000583_c0_g1_i1|m.87295
pwa|00000019	TRINITY_DN100063_c0_g1_i1|m.8057
pwa|00000020	TRINITY_DN1000642_c0_g1_i1|m.87300
pwa|00000021	TRINITY_DN1000699_c0_g2_i1|m.87304
pwa|00000022	TRINITY_DN1000704_c0_g1_i1|m.87312
pwa|00000023	TRINITY_DN1000704_c0_g3_i1|m.87313
pwa|00000024	TRINITY_DN1000755_c0_g2_i1|m.87324
pwa|00000025	TRINITY_DN1000778_c0_g1_i1|m.87323
pwa|00000026	TRINITY_DN1000780_c0_g1_i1|m.87325
pwa|00000027	TRINITY_DN1000828_c0_g1_i1|m.87329
pwa|00000028	TRINITY_DN1000849_c0_g1_i1|m.87333
pwa|00000029	TRINITY_DN1000856_c0_g1_i1|m.87334
pwa|00000030	TRINITY_DN100088_c0_g2_i1|m.8058
pwa|00000031	TRINITY_DN1000908_c0_g1_i1|m.87336
pwa|00000032	TRINITY_DN1000908_c0_g2_i1|m.87337
pwa|00000033	TRINITY_DN1000922_c0_g1_i1|m.87338
pwa|00000034	TRINITY_DN1000949_c0_g1_i1|m.87345
pwa|00000035	TRINITY_DN1000985_c0_g1_i1|m.87346
pwa|00000036	TRINITY_DN1001008_c0_g1_i1|m.87347
pwa|00000037	TRINITY_DN1001022_c0_g1_i1|m.87348
pwa|00000038	TRINITY_DN1001027_c1_g1_i1|m.87351
pwa|00000039	TRINITY_DN1001090_c0_g1_i1|m.87355
pwa|00000040	TRINITY_DN1001117_c0_g1_i1|m.87363
pwa|00000041	TRINITY_DN1001153_c1_g1_i1|m.87365
pwa|00000042	TRINITY_DN1001153_c1_g1_i2|m.87366
pwa|00000043	TRINITY_DN100116_c0_g1_i1|m.8059
pwa|00000044	TRINITY_DN1001176_c0_g1_i1|m.87367
pwa|00000045	TRINITY_DN1001177_c0_g1_i1|m.87368
pwa|00000046	TRINITY_DN10011_c0_g1_i1|m.725
pwa|00000047	TRINITY_DN1001210_c0_g1_i1|m.87374
pwa|00000048	TRINITY_DN1001215_c0_g2_i1|m.87372
pwa|00000049	TRINITY_DN1001249_c0_g2_i1|m.87380
pwa|00000050	TRINITY_DN1001285_c1_g1_i1|m.87381
pwa|00000051	TRINITY_DN1001320_c0_g1_i1|m.87389
pwa|00000052	TRINITY_DN100137_c0_g2_i1|m.8061
pwa|00000053	TRINITY_DN1001390_c0_g1_i1|m.87392
pwa|00000054	TRINITY_DN1001438_c0_g1_i1|m.87398
pwa|00000055	TRINITY_DN1001497_c0_g1_i1|m.87401
pwa|00000056	TRINITY_DN1001563_c0_g1_i2|m.87408
pwa|00000057	TRINITY_DN1001563_c0_g1_i2|m.87409
pwa|00000058	TRINITY_DN1001605_c0_g1_i1|m.87414
pwa|00000059	TRINITY_DN1001652_c0_g1_i1|m.87413
pwa|00000060	TRINITY_DN1001665_c0_g1_i1|m.87417
pwa|00000061	TRINITY_DN1001668_c0_g1_i1|m.87418
pwa|00000062	TRINITY_DN1001768_c0_g1_i1|m.87423
pwa|00000063	TRINITY_DN1001771_c0_g1_i1|m.87421
pwa|00000064	TRINITY_DN1001825_c0_g1_i1|m.87425
pwa|00000065	TRINITY_DN1001841_c0_g1_i1|m.87431
pwa|00000066	TRINITY_DN1001841_c0_g2_i1|m.87432
pwa|00000067	TRINITY_DN1001845_c1_g1_i1|m.87430
pwa|00000068	TRINITY_DN1001865_c0_g1_i1|m.87429
pwa|00000069	TRINITY_DN1001963_c0_g1_i1|m.87437
pwa|00000070	TRINITY_DN1002016_c0_g1_i1|m.87441
pwa|00000071	TRINITY_DN1002023_c0_g2_i1|m.87440
pwa|00000072	TRINITY_DN1002208_c0_g1_i1|m.87461
pwa|00000073	TRINITY_DN1002227_c0_g1_i1|m.87460
pwa|00000074	TRINITY_DN1002248_c1_g1_i1|m.87463
pwa|00000075	TRINITY_DN1002273_c0_g1_i1|m.87467
pwa|00000076	TRINITY_DN1002276_c0_g2_i1|m.87466
pwa|00000077	TRINITY_DN1002297_c0_g1_i1|m.87465
pwa|00000078	TRINITY_DN1002316_c0_g1_i1|m.87471
pwa|00000079	TRINITY_DN1002322_c0_g1_i1|m.87469
pwa|00000080	TRINITY_DN1002322_c0_g1_i1|m.87470
pwa|00000081	TRINITY_DN1002326_c0_g1_i1|m.87475
pwa|00000082	TRINITY_DN1002355_c0_g1_i1|m.87476
pwa|00000083	TRINITY_DN1002375_c0_g1_i1|m.87477
pwa|00000084	TRINITY_DN1002375_c0_g2_i1|m.87478
pwa|00000085	TRINITY_DN100242_c0_g1_i1|m.8064
pwa|00000086	TRINITY_DN1002436_c0_g1_i1|m.87479
pwa|00000087	TRINITY_DN1002460_c0_g1_i1|m.87485
pwa|00000088	TRINITY_DN1002490_c0_g1_i1|m.87484
pwa|00000089	TRINITY_DN1002546_c0_g1_i1|m.87491
pwa|00000090	TRINITY_DN1002555_c0_g2_i1|m.87493
pwa|00000091	TRINITY_DN1002588_c0_g1_i1|m.87496
pwa|00000092	TRINITY_DN1002602_c0_g1_i1|m.87501
pwa|00000093	TRINITY_DN1002692_c0_g1_i1|m.87512
pwa|00000094	TRINITY_DN1002713_c0_g1_i1|m.87513
pwa|00000095	TRINITY_DN1002722_c0_g1_i1|m.87518
pwa|00000096	TRINITY_DN1002743_c0_g1_i1|m.87514
pwa|00000097	TRINITY_DN1002755_c0_g1_i1|m.87524
pwa|00000098	TRINITY_DN1002791_c0_g1_i1|m.87519
pwa|00000099	TRINITY_DN100280_c0_g2_i1|m.8066
pwa|00000100	TRINITY_DN1002824_c0_g1_i1|m.87528
pwa|00000101	TRINITY_DN100296_c0_g1_i1|m.8065
pwa|00000102	TRINITY_DN1002974_c0_g1_i1|m.87548
pwa|00000103	TRINITY_DN1002990_c1_g1_i1|m.87551
pwa|00000104	TRINITY_DN1002990_c1_g2_i1|m.87552
pwa|00000105	TRINITY_DN10029_c0_g1_i1|m.724
pwa|00000106	TRINITY_DN1003016_c0_g1_i1|m.87553
pwa|00000107	TRINITY_DN1003036_c0_g1_i1|m.87555
pwa|00000108	TRINITY_DN1003099_c0_g1_i1|m.87558
pwa|00000109	TRINITY_DN1003116_c0_g1_i1|m.87561
pwa|00000110	TRINITY_DN1003116_c0_g2_i1|m.87566
pwa|00000111	TRINITY_DN1003122_c0_g1_i1|m.87560
pwa|00000112	TRINITY_DN1003123_c0_g1_i1|m.87571
pwa|00000113	TRINITY_DN1003140_c0_g1_i1|m.87570
pwa|00000114	TRINITY_DN1003187_c0_g1_i1|m.87576
pwa|00000115	TRINITY_DN100320_c0_g1_i1|m.8070
pwa|00000116	TRINITY_DN100320_c0_g2_i1|m.8071
pwa|00000117	TRINITY_DN1003238_c0_g1_i1|m.87580
pwa|00000118	TRINITY_DN1003264_c0_g1_i1|m.87584
pwa|00000119	TRINITY_DN1003275_c0_g1_i1|m.87587
pwa|00000120	TRINITY_DN1003295_c0_g1_i2|m.87588
pwa|00000121	TRINITY_DN1003325_c0_g1_i1|m.87591
pwa|00000122	TRINITY_DN1003338_c0_g1_i1|m.87592
pwa|00000123	TRINITY_DN1003378_c0_g1_i1|m.87594
pwa|00000124	TRINITY_DN1003420_c0_g2_i1|m.87597
pwa|00000125	TRINITY_DN1003457_c0_g2_i1|m.87598
pwa|00000126	TRINITY_DN1003460_c0_g1_i1|m.87605
pwa|00000127	TRINITY_DN1003488_c0_g1_i1|m.87610
pwa|00000128	TRINITY_DN1003498_c1_g1_i1|m.87607
pwa|00000129	TRINITY_DN1003514_c0_g1_i1|m.87611
pwa|00000130	TRINITY_DN1003519_c0_g1_i1|m.87613
pwa|00000131	TRINITY_DN1003532_c0_g1_i1|m.87620
pwa|00000132	TRINITY_DN1003548_c0_g1_i1|m.87621
pwa|00000133	TRINITY_DN1003591_c0_g1_i1|m.87627
pwa|00000134	TRINITY_DN1003595_c0_g1_i1|m.87625
pwa|00000135	TRINITY_DN1003612_c0_g1_i1|m.87631
pwa|00000136	TRINITY_DN1003612_c0_g2_i1|m.87632
pwa|00000137	TRINITY_DN1003621_c0_g1_i1|m.87640
pwa|00000138	TRINITY_DN1003647_c0_g1_i1|m.87642
pwa|00000139	TRINITY_DN1003675_c0_g2_i1|m.87648
pwa|00000140	TRINITY_DN1003680_c0_g1_i1|m.87646
pwa|00000141	TRINITY_DN1003710_c0_g1_i1|m.87652
pwa|00000142	TRINITY_DN1003730_c0_g1_i1|m.87655
pwa|00000143	TRINITY_DN1003739_c0_g1_i1|m.87651
pwa|00000144	TRINITY_DN1003768_c0_g1_i1|m.87659
pwa|00000145	TRINITY_DN1003771_c0_g1_i1|m.87660
pwa|00000146	TRINITY_DN100379_c0_g1_i1|m.8076
pwa|00000147	TRINITY_DN1003840_c0_g1_i1|m.87664
pwa|00000148	TRINITY_DN1003840_c0_g2_i1|m.87665
pwa|00000149	TRINITY_DN1003877_c0_g1_i1|m.87667
pwa|00000150	TRINITY_DN1003921_c0_g1_i1|m.87673
pwa|00000151	TRINITY_DN1003999_c0_g1_i1|m.87679
pwa|00000152	TRINITY_DN1004011_c0_g1_i2|m.87680
pwa|00000153	TRINITY_DN1004011_c0_g1_i3|m.87684
pwa|00000154	TRINITY_DN1004037_c0_g1_i1|m.87691
pwa|00000155	TRINITY_DN1004037_c0_g2_i1|m.87692
pwa|00000156	TRINITY_DN1004037_c0_g3_i1|m.87693
pwa|00000157	TRINITY_DN1004071_c0_g1_i1|m.87700
pwa|00000158	TRINITY_DN1004087_c0_g1_i1|m.87696
pwa|00000159	TRINITY_DN1004087_c0_g2_i1|m.87698
pwa|00000160	TRINITY_DN1004099_c0_g1_i1|m.87695
pwa|00000161	TRINITY_DN1004182_c0_g1_i1|m.87710
pwa|00000162	TRINITY_DN1004191_c0_g2_i1|m.87712
pwa|00000163	TRINITY_DN1004231_c0_g1_i1|m.87715
pwa|00000164	TRINITY_DN1004248_c0_g1_i1|m.87716
pwa|00000165	TRINITY_DN1004254_c0_g1_i1|m.87718
pwa|00000166	TRINITY_DN1004254_c0_g2_i1|m.87719
pwa|00000167	TRINITY_DN1004322_c0_g1_i1|m.87727
pwa|00000168	TRINITY_DN1004325_c0_g1_i1|m.87726
pwa|00000169	TRINITY_DN1004366_c0_g2_i1|m.87739
pwa|00000170	TRINITY_DN1004368_c0_g1_i1|m.87732
pwa|00000171	TRINITY_DN1004390_c0_g1_i1|m.87735
pwa|00000172	TRINITY_DN100441_c0_g1_i1|m.8079
pwa|00000173	TRINITY_DN1004468_c0_g1_i1|m.87748
pwa|00000174	TRINITY_DN1004468_c0_g2_i1|m.87749
pwa|00000175	TRINITY_DN1004503_c0_g1_i1|m.87754
pwa|00000176	TRINITY_DN1004503_c0_g2_i1|m.87755
pwa|00000177	TRINITY_DN100452_c0_g1_i1|m.8077
pwa|00000178	TRINITY_DN1004541_c0_g1_i1|m.87757
pwa|00000179	TRINITY_DN1004561_c0_g1_i1|m.87761
pwa|00000180	TRINITY_DN1004602_c0_g1_i1|m.87765
pwa|00000181	TRINITY_DN1004626_c0_g1_i1|m.87768
pwa|00000182	TRINITY_DN1004657_c0_g1_i1|m.87770
pwa|00000183	TRINITY_DN1004692_c1_g1_i1|m.87772
pwa|00000184	TRINITY_DN1004737_c0_g1_i1|m.87777
pwa|00000185	TRINITY_DN1004740_c0_g1_i1|m.87773
pwa|00000186	TRINITY_DN1004740_c0_g2_i1|m.87774
pwa|00000187	TRINITY_DN1004760_c0_g1_i1|m.87781
pwa|00000188	TRINITY_DN1004769_c0_g1_i1|m.87778
pwa|00000189	TRINITY_DN1004810_c0_g1_i1|m.87788
pwa|00000190	TRINITY_DN1004859_c0_g1_i1|m.87787
pwa|00000191	TRINITY_DN1004908_c0_g1_i1|m.87800
pwa|00000192	TRINITY_DN1004939_c0_g1_i1|m.87807
pwa|00000193	TRINITY_DN1004939_c0_g1_i1|m.87808
pwa|00000194	TRINITY_DN1004942_c0_g1_i1|m.87806
pwa|00000195	TRINITY_DN1004967_c0_g1_i1|m.87809
pwa|00000196	TRINITY_DN1004968_c0_g1_i1|m.87814
pwa|00000197	TRINITY_DN1004969_c0_g1_i1|m.87797
pwa|00000198	TRINITY_DN1004969_c0_g1_i2|m.87798
pwa|00000199	TRINITY_DN1005048_c0_g1_i1|m.87820
pwa|00000200	TRINITY_DN1005065_c0_g1_i1|m.87821
pwa|00000201	TRINITY_DN1005089_c0_g1_i1|m.87824
pwa|00000202	TRINITY_DN1005089_c0_g2_i1|m.87826
pwa|00000203	TRINITY_DN1005099_c0_g1_i1|m.87827
pwa|00000204	TRINITY_DN1005108_c0_g1_i1|m.87830
pwa|00000205	TRINITY_DN1005120_c0_g1_i1|m.87831
pwa|00000206	TRINITY_DN1005136_c0_g1_i1|m.87833
pwa|00000207	TRINITY_DN1005194_c0_g1_i1|m.87840
pwa|00000208	TRINITY_DN1005194_c0_g2_i1|m.87841
pwa|00000209	TRINITY_DN1005223_c0_g3_i1|m.87843
pwa|00000210	TRINITY_DN1005245_c0_g1_i1|m.87844
pwa|00000211	TRINITY_DN1005245_c0_g2_i1|m.87845
pwa|00000212	TRINITY_DN1005245_c0_g3_i1|m.87846
pwa|00000213	TRINITY_DN1005253_c0_g1_i1|m.87848
pwa|00000214	TRINITY_DN1005307_c0_g1_i1|m.87852
pwa|00000215	TRINITY_DN1005311_c0_g1_i1|m.87851
pwa|00000216	TRINITY_DN1005320_c0_g1_i1|m.87853
pwa|00000217	TRINITY_DN100533_c0_g1_i1|m.8084
pwa|00000218	TRINITY_DN1005360_c0_g1_i1|m.87855
pwa|00000219	TRINITY_DN100540_c0_g1_i1|m.8086
pwa|00000220	TRINITY_DN1005444_c0_g1_i1|m.87863
pwa|00000221	TRINITY_DN1005455_c0_g2_i1|m.87865
pwa|00000222	TRINITY_DN1005469_c0_g1_i1|m.87868
pwa|00000223	TRINITY_DN100548_c0_g1_i1|m.8087
pwa|00000224	TRINITY_DN1005523_c0_g1_i1|m.87872
pwa|00000225	TRINITY_DN1005550_c0_g1_i1|m.87871
pwa|00000226	TRINITY_DN1005551_c0_g1_i1|m.87875
pwa|00000227	TRINITY_DN1005617_c0_g1_i1|m.87880
pwa|00000228	TRINITY_DN100563_c0_g1_i1|m.8089
pwa|00000229	TRINITY_DN100563_c0_g2_i1|m.8090
pwa|00000230	TRINITY_DN1005654_c0_g2_i1|m.87882
pwa|00000231	TRINITY_DN1005673_c0_g1_i1|m.87884
pwa|00000232	TRINITY_DN1005729_c0_g1_i1|m.87888
pwa|00000233	TRINITY_DN1005729_c0_g2_i1|m.87889
pwa|00000234	TRINITY_DN1005753_c1_g1_i1|m.87894
pwa|00000235	TRINITY_DN100575_c0_g1_i1|m.8088
pwa|00000236	TRINITY_DN1005777_c0_g1_i1|m.87895
pwa|00000237	TRINITY_DN1005882_c0_g1_i1|m.87905
pwa|00000238	TRINITY_DN1005888_c0_g1_i1|m.87903
pwa|00000239	TRINITY_DN1005914_c0_g1_i1|m.87906
pwa|00000240	TRINITY_DN1005914_c0_g3_i1|m.87907
pwa|00000241	TRINITY_DN1006014_c0_g1_i1|m.87910
pwa|00000242	TRINITY_DN1006014_c0_g2_i1|m.87911
pwa|00000243	TRINITY_DN1006044_c0_g1_i1|m.87912
pwa|00000244	TRINITY_DN1006066_c0_g2_i1|m.87915
pwa|00000245	TRINITY_DN1006195_c0_g2_i1|m.87922
pwa|00000246	TRINITY_DN1006213_c0_g1_i1|m.87923
pwa|00000247	TRINITY_DN1006213_c0_g1_i1|m.87924
pwa|00000248	TRINITY_DN100625_c0_g1_i1|m.8091
pwa|00000249	TRINITY_DN1006290_c0_g1_i1|m.87933
pwa|00000250	TRINITY_DN10062_c0_g1_i1|m.727
pwa|00000251	TRINITY_DN10062_c0_g2_i1|m.728
pwa|00000252	TRINITY_DN100631_c0_g1_i1|m.8093
pwa|00000253	TRINITY_DN100631_c0_g2_i1|m.8094
pwa|00000254	TRINITY_DN1006332_c0_g1_i1|m.87939
pwa|00000255	TRINITY_DN1006343_c0_g1_i1|m.87938
pwa|00000256	TRINITY_DN1006375_c0_g1_i1|m.87948
pwa|00000257	TRINITY_DN1006423_c0_g1_i1|m.87952
pwa|00000258	TRINITY_DN1006428_c0_g1_i1|m.87950
pwa|00000259	TRINITY_DN1006431_c0_g1_i1|m.87954
pwa|00000260	TRINITY_DN1006441_c0_g1_i1|m.87955
pwa|00000261	TRINITY_DN1006469_c0_g1_i1|m.87963
pwa|00000262	TRINITY_DN1006506_c0_g1_i1|m.87968
pwa|00000263	TRINITY_DN1006510_c0_g1_i1|m.87965
pwa|00000264	TRINITY_DN1006515_c0_g1_i1|m.87967
pwa|00000265	TRINITY_DN1006557_c0_g1_i1|m.87973
pwa|00000266	TRINITY_DN1006604_c0_g1_i1|m.87978
pwa|00000267	TRINITY_DN1006608_c0_g2_i1|m.87979
pwa|00000268	TRINITY_DN1006628_c0_g1_i1|m.87980
pwa|00000269	TRINITY_DN100668_c0_g2_i1|m.8097
pwa|00000270	TRINITY_DN1006739_c0_g2_i1|m.87986
pwa|00000271	TRINITY_DN100677_c0_g1_i1|m.8098
pwa|00000272	TRINITY_DN1006938_c0_g1_i1|m.87996
pwa|00000273	TRINITY_DN1006938_c0_g2_i1|m.87997
pwa|00000274	TRINITY_DN1006941_c0_g1_i1|m.87999
pwa|00000275	TRINITY_DN1006952_c0_g1_i1|m.88001
pwa|00000276	TRINITY_DN1006952_c0_g2_i1|m.88002
pwa|00000277	TRINITY_DN1006980_c0_g2_i1|m.88004
pwa|00000278	TRINITY_DN1007028_c0_g1_i1|m.88008
pwa|00000279	TRINITY_DN100704_c0_g1_i1|m.8099
pwa|00000280	TRINITY_DN100704_c0_g2_i1|m.8100
pwa|00000281	TRINITY_DN100705_c0_g1_i1|m.8101
pwa|00000282	TRINITY_DN100705_c0_g2_i1|m.8103
pwa|00000283	TRINITY_DN1007102_c1_g1_i1|m.88016
pwa|00000284	TRINITY_DN1007116_c0_g1_i1|m.88015
pwa|00000285	TRINITY_DN1007129_c1_g1_i1|m.88017
pwa|00000286	TRINITY_DN1007166_c0_g1_i1|m.88020
pwa|00000287	TRINITY_DN100717_c0_g2_i1|m.8107
pwa|00000288	TRINITY_DN1007276_c0_g1_i1|m.88035
pwa|00000289	TRINITY_DN1007328_c0_g1_i1|m.88037
pwa|00000290	TRINITY_DN1007328_c0_g2_i1|m.88038
pwa|00000291	TRINITY_DN1007341_c0_g1_i1|m.88042
pwa|00000292	TRINITY_DN1007368_c0_g1_i1|m.88044
pwa|00000293	TRINITY_DN100745_c0_g1_i1|m.8110
pwa|00000294	TRINITY_DN100745_c0_g2_i1|m.8111
pwa|00000295	TRINITY_DN1007500_c0_g1_i1|m.88052
pwa|00000296	TRINITY_DN1007500_c0_g2_i1|m.88053
pwa|00000297	TRINITY_DN1007550_c0_g2_i1|m.88063
pwa|00000298	TRINITY_DN1007581_c0_g1_i1|m.88066
pwa|00000299	TRINITY_DN1007647_c0_g1_i1|m.88071
pwa|00000300	TRINITY_DN1007669_c0_g1_i1|m.88084
pwa|00000301	TRINITY_DN1007687_c0_g1_i1|m.88087
pwa|00000302	TRINITY_DN1007705_c0_g1_i1|m.88090
pwa|00000303	TRINITY_DN1007731_c0_g1_i1|m.88089
pwa|00000304	TRINITY_DN1007808_c0_g1_i1|m.88097
pwa|00000305	TRINITY_DN1007808_c0_g1_i2|m.88098
pwa|00000306	TRINITY_DN1007826_c0_g1_i1|m.88100
pwa|00000307	TRINITY_DN1007826_c0_g1_i2|m.88101
pwa|00000308	TRINITY_DN1007846_c0_g2_i1|m.88106
pwa|00000309	TRINITY_DN100785_c0_g1_i1|m.8115
pwa|00000310	TRINITY_DN100788_c0_g1_i1|m.8113
pwa|00000311	TRINITY_DN1007898_c0_g1_i1|m.88096
pwa|00000312	TRINITY_DN1007947_c0_g1_i1|m.88117
pwa|00000313	TRINITY_DN1007974_c0_g1_i1|m.88120
pwa|00000314	TRINITY_DN1007984_c0_g1_i1|m.88134
pwa|00000315	TRINITY_DN1007989_c0_g1_i1|m.88132
pwa|00000316	TRINITY_DN1007989_c0_g2_i1|m.88133
pwa|00000317	TRINITY_DN1007990_c0_g1_i1|m.88130
pwa|00000318	TRINITY_DN1008039_c0_g1_i1|m.88137
pwa|00000319	TRINITY_DN1008043_c0_g1_i1|m.88138
pwa|00000320	TRINITY_DN100807_c0_g2_i1|m.8117
pwa|00000321	TRINITY_DN1008119_c0_g2_i1|m.88142
pwa|00000322	TRINITY_DN1008149_c0_g1_i1|m.88148
pwa|00000323	TRINITY_DN1008149_c0_g1_i1|m.88149
pwa|00000324	TRINITY_DN1008163_c0_g1_i1|m.88150
pwa|00000325	TRINITY_DN1008252_c0_g2_i1|m.88158
pwa|00000326	TRINITY_DN1008308_c0_g1_i1|m.88163
pwa|00000327	TRINITY_DN1008308_c0_g1_i2|m.88164
pwa|00000328	TRINITY_DN1008328_c0_g1_i1|m.88165
pwa|00000329	TRINITY_DN1008351_c0_g2_i1|m.88170
pwa|00000330	TRINITY_DN1008411_c0_g1_i1|m.88178
pwa|00000331	TRINITY_DN1008414_c0_g1_i1|m.88174
pwa|00000332	TRINITY_DN1008414_c0_g2_i1|m.88175
pwa|00000333	TRINITY_DN100843_c0_g2_i1|m.8121
pwa|00000334	TRINITY_DN1008514_c0_g2_i1|m.88185
pwa|00000335	TRINITY_DN1008514_c0_g3_i1|m.88186
pwa|00000336	TRINITY_DN1008572_c0_g1_i1|m.88187
pwa|00000337	TRINITY_DN1008574_c0_g1_i1|m.88188
pwa|00000338	TRINITY_DN1008612_c0_g1_i1|m.88191
pwa|00000339	TRINITY_DN1008676_c0_g1_i1|m.88197
pwa|00000340	TRINITY_DN1008676_c0_g2_i1|m.88199
pwa|00000341	TRINITY_DN1008680_c0_g1_i1|m.88190
pwa|00000342	TRINITY_DN1008698_c0_g1_i1|m.88203
pwa|00000343	TRINITY_DN1008735_c0_g1_i1|m.88207
pwa|00000344	TRINITY_DN1008751_c0_g1_i1|m.88209
pwa|00000345	TRINITY_DN100876_c0_g1_i1|m.8123
pwa|00000346	TRINITY_DN1008815_c0_g1_i1|m.88214
pwa|00000347	TRINITY_DN1008902_c0_g1_i1|m.88217
pwa|00000348	TRINITY_DN1008909_c0_g1_i1|m.88216
pwa|00000349	TRINITY_DN1008972_c0_g1_i1|m.88218
pwa|00000350	TRINITY_DN1009034_c0_g1_i1|m.88220
pwa|00000351	TRINITY_DN1009074_c0_g1_i1|m.88225
pwa|00000352	TRINITY_DN1009087_c0_g2_i1|m.88226
pwa|00000353	TRINITY_DN1009134_c0_g1_i1|m.88229
pwa|00000354	TRINITY_DN1009188_c0_g1_i2|m.88232
pwa|00000355	TRINITY_DN1009220_c0_g1_i1|m.88235
pwa|00000356	TRINITY_DN1009233_c0_g2_i1|m.88236
pwa|00000357	TRINITY_DN1009264_c0_g1_i1|m.88239
pwa|00000358	TRINITY_DN1009306_c0_g1_i1|m.88243
pwa|00000359	TRINITY_DN1009345_c0_g1_i1|m.88250
pwa|00000360	TRINITY_DN1009355_c0_g1_i1|m.88252
pwa|00000361	TRINITY_DN1009404_c0_g1_i1|m.88256
pwa|00000362	TRINITY_DN1009405_c0_g3_i1|m.88255
pwa|00000363	TRINITY_DN1009426_c0_g1_i1|m.88257
pwa|00000364	TRINITY_DN1009426_c0_g2_i1|m.88258
pwa|00000365	TRINITY_DN1009455_c0_g1_i1|m.88261
pwa|00000366	TRINITY_DN1009486_c0_g1_i1|m.88263
pwa|00000367	TRINITY_DN1009487_c0_g1_i1|m.88265
pwa|00000368	TRINITY_DN1009487_c0_g1_i2|m.88266
pwa|00000369	TRINITY_DN1009554_c0_g3_i1|m.88271
pwa|00000370	TRINITY_DN1009562_c0_g1_i1|m.88273
pwa|00000371	TRINITY_DN10095_c0_g2_i1|m.729
pwa|00000372	TRINITY_DN1009622_c0_g1_i1|m.88279
pwa|00000373	TRINITY_DN1009623_c0_g1_i1|m.88277
pwa|00000374	TRINITY_DN1009638_c0_g2_i1|m.88283
pwa|00000375	TRINITY_DN1009652_c0_g1_i1|m.88282
pwa|00000376	TRINITY_DN100965_c0_g1_i1|m.8135
pwa|00000377	TRINITY_DN1009682_c0_g1_i1|m.88286
pwa|00000378	TRINITY_DN1009749_c0_g1_i1|m.88291
pwa|00000379	TRINITY_DN1009792_c0_g1_i1|m.88297
pwa|00000380	TRINITY_DN1009880_c0_g1_i2|m.88302
pwa|00000381	TRINITY_DN1009939_c0_g1_i1|m.88307
pwa|00000382	TRINITY_DN1009954_c0_g1_i1|m.88308
pwa|00000383	TRINITY_DN1009969_c0_g1_i1|m.88311
pwa|00000384	TRINITY_DN1009972_c0_g1_i1|m.88314
pwa|00000385	TRINITY_DN1009975_c0_g1_i1|m.88310
pwa|00000386	TRINITY_DN1009993_c0_g1_i1|m.88313
pwa|00000387	TRINITY_DN1010017_c0_g1_i1|m.88318
pwa|00000388	TRINITY_DN101007_c0_g1_i1|m.8136
pwa|00000389	TRINITY_DN1010086_c0_g1_i1|m.88320
pwa|00000390	TRINITY_DN1010101_c0_g1_i1|m.88323
pwa|00000391	TRINITY_DN1010120_c0_g1_i1|m.88327
pwa|00000392	TRINITY_DN1010120_c0_g2_i1|m.88329
pwa|00000393	TRINITY_DN1010138_c0_g1_i1|m.88330
pwa|00000394	TRINITY_DN1010138_c0_g1_i2|m.88332
pwa|00000395	TRINITY_DN1010160_c0_g2_i1|m.88335
pwa|00000396	TRINITY_DN1010175_c0_g1_i1|m.88334
pwa|00000397	TRINITY_DN1010180_c0_g1_i1|m.88336
pwa|00000398	TRINITY_DN1010222_c0_g2_i1|m.88340
pwa|00000399	TRINITY_DN1010222_c0_g3_i1|m.88341
pwa|00000400	TRINITY_DN1010264_c0_g1_i1|m.88344
pwa|00000401	TRINITY_DN1010270_c0_g1_i1|m.88345
pwa|00000402	TRINITY_DN1010288_c0_g2_i1|m.88346
pwa|00000403	TRINITY_DN101032_c0_g2_i1|m.8137
pwa|00000404	TRINITY_DN101034_c0_g1_i1|m.8138
pwa|00000405	TRINITY_DN1010351_c1_g1_i1|m.88357
pwa|00000406	TRINITY_DN1010385_c0_g1_i1|m.88358
pwa|00000407	TRINITY_DN1010419_c0_g2_i1|m.88361
pwa|00000408	TRINITY_DN1010419_c0_g3_i1|m.88362
pwa|00000409	TRINITY_DN1010444_c0_g3_i1|m.88365
pwa|00000410	TRINITY_DN1010501_c1_g1_i1|m.88369
pwa|00000411	TRINITY_DN1010559_c0_g1_i1|m.88372
pwa|00000412	TRINITY_DN1010582_c0_g1_i1|m.88375
pwa|00000413	TRINITY_DN101068_c0_g1_i1|m.8142
pwa|00000414	TRINITY_DN1010691_c0_g1_i1|m.88379
pwa|00000415	TRINITY_DN1010704_c0_g1_i1|m.88380
pwa|00000416	TRINITY_DN1010809_c0_g1_i1|m.88397
pwa|00000417	TRINITY_DN1010836_c0_g1_i1|m.88398
pwa|00000418	TRINITY_DN1010861_c0_g1_i1|m.88401
pwa|00000419	TRINITY_DN1010888_c0_g2_i1|m.88399
pwa|00000420	TRINITY_DN1010995_c0_g1_i1|m.88410
pwa|00000421	TRINITY_DN10109_c1_g1_i1|m.730
pwa|00000422	TRINITY_DN1011049_c0_g1_i1|m.88432
pwa|00000423	TRINITY_DN1011052_c0_g1_i1|m.88433
pwa|00000424	TRINITY_DN1011052_c0_g1_i2|m.88434
pwa|00000425	TRINITY_DN1011058_c0_g1_i1|m.88417
pwa|00000426	TRINITY_DN1011058_c0_g2_i1|m.88419
pwa|00000427	TRINITY_DN1011058_c0_g3_i1|m.88422
pwa|00000428	TRINITY_DN1011080_c0_g2_i1|m.88435
pwa|00000429	TRINITY_DN1011081_c0_g2_i1|m.88436
pwa|00000430	TRINITY_DN1011081_c0_g2_i2|m.88440
pwa|00000431	TRINITY_DN1011081_c0_g2_i3|m.88443
pwa|00000432	TRINITY_DN1011154_c0_g1_i1|m.88450
pwa|00000433	TRINITY_DN1011166_c0_g1_i1|m.88452
pwa|00000434	TRINITY_DN1011208_c0_g1_i1|m.88455
pwa|00000435	TRINITY_DN1011208_c0_g2_i1|m.88456
pwa|00000436	TRINITY_DN1011221_c0_g1_i1|m.88458
pwa|00000437	TRINITY_DN1011232_c0_g1_i1|m.88459
pwa|00000438	TRINITY_DN1011238_c0_g1_i1|m.88457
pwa|00000439	TRINITY_DN1011279_c0_g1_i1|m.88464
pwa|00000440	TRINITY_DN1011309_c0_g1_i1|m.88465
pwa|00000441	TRINITY_DN1011328_c1_g1_i1|m.88471
pwa|00000442	TRINITY_DN1011491_c0_g1_i1|m.88478
pwa|00000443	TRINITY_DN1011577_c0_g2_i1|m.88487
pwa|00000444	TRINITY_DN101160_c0_g1_i1|m.8148
pwa|00000445	TRINITY_DN1011648_c0_g1_i1|m.88488
pwa|00000446	TRINITY_DN1011648_c0_g3_i1|m.88489
pwa|00000447	TRINITY_DN1011680_c0_g1_i1|m.88491
pwa|00000448	TRINITY_DN1011680_c0_g2_i1|m.88493
pwa|00000449	TRINITY_DN1011680_c0_g2_i1|m.88492
pwa|00000450	TRINITY_DN1011680_c0_g3_i1|m.88495
pwa|00000451	TRINITY_DN1011690_c0_g1_i1|m.88490
pwa|00000452	TRINITY_DN1011726_c0_g1_i1|m.88500
pwa|00000453	TRINITY_DN1011726_c0_g3_i1|m.88501
pwa|00000454	TRINITY_DN1011743_c0_g1_i1|m.88499
pwa|00000455	TRINITY_DN101176_c0_g1_i1|m.8149
pwa|00000456	TRINITY_DN1011799_c1_g1_i1|m.88503
pwa|00000457	TRINITY_DN1011889_c0_g1_i1|m.88518
pwa|00000458	TRINITY_DN1011941_c0_g1_i1|m.88520
pwa|00000459	TRINITY_DN1011946_c0_g2_i1|m.88525
pwa|00000460	TRINITY_DN1011948_c0_g1_i1|m.88527
pwa|00000461	TRINITY_DN1012093_c0_g1_i1|m.88541
pwa|00000462	TRINITY_DN1012093_c0_g2_i1|m.88542
pwa|00000463	TRINITY_DN1012097_c0_g1_i1|m.88537
pwa|00000464	TRINITY_DN1012116_c0_g1_i1|m.88543
pwa|00000465	TRINITY_DN1012138_c0_g1_i1|m.88547
pwa|00000466	TRINITY_DN1012141_c0_g1_i1|m.88546
pwa|00000467	TRINITY_DN1012196_c0_g1_i1|m.88558
pwa|00000468	TRINITY_DN1012222_c0_g1_i1|m.88559
pwa|00000469	TRINITY_DN1012237_c0_g1_i1|m.88562
pwa|00000470	TRINITY_DN1012237_c0_g2_i1|m.88563
pwa|00000471	TRINITY_DN1012274_c0_g1_i1|m.88566
pwa|00000472	TRINITY_DN1012285_c0_g1_i1|m.88564
pwa|00000473	TRINITY_DN1012328_c1_g1_i1|m.88574
pwa|00000474	TRINITY_DN1012331_c0_g1_i1|m.88569
pwa|00000475	TRINITY_DN1012331_c0_g2_i1|m.88570
pwa|00000476	TRINITY_DN1012331_c0_g3_i1|m.88571
pwa|00000477	TRINITY_DN1012331_c0_g4_i1|m.88572
pwa|00000478	TRINITY_DN1012348_c0_g1_i1|m.88568
pwa|00000479	TRINITY_DN1012378_c0_g1_i1|m.88575
pwa|00000480	TRINITY_DN1012453_c0_g1_i1|m.88580
pwa|00000481	TRINITY_DN1012486_c0_g2_i1|m.88586
pwa|00000482	TRINITY_DN1012489_c1_g1_i1|m.88584
pwa|00000483	TRINITY_DN1012503_c0_g1_i1|m.88587
pwa|00000484	TRINITY_DN1012513_c0_g1_i1|m.88590
pwa|00000485	TRINITY_DN1012513_c0_g2_i1|m.88591
pwa|00000486	TRINITY_DN1012513_c0_g3_i1|m.88592
pwa|00000487	TRINITY_DN1012546_c0_g1_i1|m.88588
pwa|00000488	TRINITY_DN1012573_c0_g2_i1|m.88598
pwa|00000489	TRINITY_DN1012610_c0_g1_i1|m.88603
pwa|00000490	TRINITY_DN1012626_c0_g1_i1|m.88602
pwa|00000491	TRINITY_DN1012642_c0_g1_i1|m.88604
pwa|00000492	TRINITY_DN1012666_c0_g2_i1|m.88606
pwa|00000493	TRINITY_DN1012683_c0_g2_i1|m.88608
pwa|00000494	TRINITY_DN1012701_c0_g1_i1|m.88612
pwa|00000495	TRINITY_DN1012730_c0_g1_i1|m.88614
pwa|00000496	TRINITY_DN1012738_c0_g1_i1|m.88615
pwa|00000497	TRINITY_DN1012783_c0_g2_i1|m.88619
pwa|00000498	TRINITY_DN1012944_c0_g1_i1|m.88625
pwa|00000499	TRINITY_DN1013016_c0_g1_i1|m.88627
pwa|00000500	TRINITY_DN1013071_c0_g1_i1|m.88631
pwa|00000501	TRINITY_DN1013074_c0_g1_i1|m.88633
pwa|00000502	TRINITY_DN1013074_c0_g2_i1|m.88634
pwa|00000503	TRINITY_DN1013074_c0_g3_i1|m.88635
pwa|00000504	TRINITY_DN1013088_c0_g2_i1|m.88630
pwa|00000505	TRINITY_DN1013108_c0_g1_i1|m.88636
pwa|00000506	TRINITY_DN1013108_c0_g1_i2|m.88637
pwa|00000507	TRINITY_DN1013166_c0_g1_i1|m.88638
pwa|00000508	TRINITY_DN1013166_c0_g2_i1|m.88639
pwa|00000509	TRINITY_DN1013272_c0_g1_i1|m.88646
pwa|00000510	TRINITY_DN1013272_c0_g2_i1|m.88647
pwa|00000511	TRINITY_DN1013277_c0_g1_i1|m.88651
pwa|00000512	TRINITY_DN1013277_c0_g2_i1|m.88652
pwa|00000513	TRINITY_DN1013321_c0_g1_i1|m.88654
pwa|00000514	TRINITY_DN1013337_c1_g1_i1|m.88656
pwa|00000515	TRINITY_DN1013368_c0_g1_i1|m.88658
pwa|00000516	TRINITY_DN1013370_c0_g2_i1|m.88657
pwa|00000517	TRINITY_DN1013404_c0_g1_i1|m.88661
pwa|00000518	TRINITY_DN1013404_c0_g1_i1|m.88660
pwa|00000519	TRINITY_DN1013446_c0_g1_i1|m.88666
pwa|00000520	TRINITY_DN1013494_c0_g1_i1|m.88669
pwa|00000521	TRINITY_DN1013496_c0_g1_i1|m.88668
pwa|00000522	TRINITY_DN1013568_c0_g1_i1|m.88676
pwa|00000523	TRINITY_DN1013568_c0_g1_i1|m.88674
pwa|00000524	TRINITY_DN1013682_c0_g1_i1|m.88685
pwa|00000525	TRINITY_DN1013708_c0_g1_i1|m.88687
pwa|00000526	TRINITY_DN1013731_c1_g1_i1|m.88691
pwa|00000527	TRINITY_DN1013779_c0_g1_i1|m.88692
pwa|00000528	TRINITY_DN1013779_c0_g2_i1|m.88693
pwa|00000529	TRINITY_DN1013831_c0_g1_i1|m.88695
pwa|00000530	TRINITY_DN1013908_c0_g1_i1|m.88707
pwa|00000531	TRINITY_DN1013974_c0_g1_i1|m.88708
pwa|00000532	TRINITY_DN1014059_c0_g1_i1|m.88719
pwa|00000533	TRINITY_DN1014094_c0_g1_i1|m.88718
pwa|00000534	TRINITY_DN1014196_c0_g1_i1|m.88727
pwa|00000535	TRINITY_DN1014201_c0_g1_i1|m.88728
pwa|00000536	TRINITY_DN1014241_c0_g1_i1|m.88729
pwa|00000537	TRINITY_DN1014273_c0_g2_i1|m.88732
pwa|00000538	TRINITY_DN101428_c0_g1_i1|m.8157
pwa|00000539	TRINITY_DN1014349_c0_g1_i1|m.88744
pwa|00000540	TRINITY_DN1014365_c0_g2_i1|m.88737
pwa|00000541	TRINITY_DN1014367_c0_g1_i1|m.88742
pwa|00000542	TRINITY_DN1014384_c0_g1_i1|m.88738
pwa|00000543	TRINITY_DN1014384_c0_g2_i1|m.88739
pwa|00000544	TRINITY_DN1014417_c0_g1_i1|m.88756
pwa|00000545	TRINITY_DN1014458_c0_g1_i1|m.88764
pwa|00000546	TRINITY_DN1014458_c0_g2_i1|m.88765
pwa|00000547	TRINITY_DN1014465_c0_g1_i1|m.88757
pwa|00000548	TRINITY_DN101446_c0_g1_i1|m.8159
pwa|00000549	TRINITY_DN1014481_c0_g2_i1|m.88767
pwa|00000550	TRINITY_DN1014504_c0_g1_i1|m.88769
pwa|00000551	TRINITY_DN1014509_c0_g1_i1|m.88771
pwa|00000552	TRINITY_DN1014509_c0_g2_i1|m.88772
pwa|00000553	TRINITY_DN1014614_c0_g1_i1|m.88777
pwa|00000554	TRINITY_DN1014669_c0_g1_i1|m.88783
pwa|00000555	TRINITY_DN1014692_c0_g1_i1|m.88780
pwa|00000556	TRINITY_DN1014712_c0_g1_i1|m.88784
pwa|00000557	TRINITY_DN1014731_c0_g1_i1|m.88785
pwa|00000558	TRINITY_DN1014739_c0_g1_i1|m.88789
pwa|00000559	TRINITY_DN1014739_c0_g2_i1|m.88790
pwa|00000560	TRINITY_DN1014781_c0_g1_i1|m.88787
pwa|00000561	TRINITY_DN1014821_c0_g1_i1|m.88793
pwa|00000562	TRINITY_DN1014844_c0_g1_i1|m.88800
pwa|00000563	TRINITY_DN1014892_c0_g1_i1|m.88806
pwa|00000564	TRINITY_DN1014898_c0_g1_i1|m.88798
pwa|00000565	TRINITY_DN1014898_c0_g2_i1|m.88799
pwa|00000566	TRINITY_DN1014906_c0_g1_i1|m.88812
pwa|00000567	TRINITY_DN1014910_c0_g2_i1|m.88811
pwa|00000568	TRINITY_DN1014962_c0_g1_i1|m.88814
pwa|00000569	TRINITY_DN1014972_c0_g1_i1|m.88815
pwa|00000570	TRINITY_DN1015063_c0_g1_i1|m.88821
pwa|00000571	TRINITY_DN1015067_c0_g1_i1|m.88827
pwa|00000572	TRINITY_DN1015097_c0_g1_i1|m.88818
pwa|00000573	TRINITY_DN101510_c0_g1_i1|m.8162
pwa|00000574	TRINITY_DN1015125_c0_g3_i1|m.88833
pwa|00000575	TRINITY_DN1015130_c0_g1_i1|m.88830
pwa|00000576	TRINITY_DN1015166_c0_g1_i1|m.88838
pwa|00000577	TRINITY_DN1015166_c0_g1_i1|m.88839
pwa|00000578	TRINITY_DN1015166_c0_g2_i1|m.88841
pwa|00000579	TRINITY_DN1015166_c0_g2_i1|m.88840
pwa|00000580	TRINITY_DN1015176_c0_g1_i1|m.88837
pwa|00000581	TRINITY_DN1015288_c0_g1_i1|m.88854
pwa|00000582	TRINITY_DN1015376_c0_g1_i1|m.88861
pwa|00000583	TRINITY_DN1015399_c0_g1_i1|m.88863
pwa|00000584	TRINITY_DN1015399_c0_g2_i1|m.88864
pwa|00000585	TRINITY_DN1015399_c0_g3_i1|m.88865
pwa|00000586	TRINITY_DN1015471_c0_g1_i1|m.88872
pwa|00000587	TRINITY_DN1015471_c0_g2_i1|m.88873
pwa|00000588	TRINITY_DN1015487_c0_g1_i1|m.88870
pwa|00000589	TRINITY_DN1015534_c0_g1_i1|m.88882
pwa|00000590	TRINITY_DN1015534_c0_g2_i1|m.88883
pwa|00000591	TRINITY_DN1015561_c0_g1_i1|m.88885
pwa|00000592	TRINITY_DN1015604_c0_g2_i1|m.88888
pwa|00000593	TRINITY_DN1015665_c0_g1_i1|m.88894
pwa|00000594	TRINITY_DN1015665_c0_g2_i1|m.88895
pwa|00000595	TRINITY_DN1015677_c0_g1_i1|m.88893
pwa|00000596	TRINITY_DN1015703_c0_g2_i1|m.88898
pwa|00000597	TRINITY_DN1015762_c0_g1_i1|m.88902
pwa|00000598	TRINITY_DN1015762_c0_g2_i1|m.88903
pwa|00000599	TRINITY_DN1015843_c0_g1_i1|m.88910
pwa|00000600	TRINITY_DN1015843_c0_g2_i1|m.88911
pwa|00000601	TRINITY_DN1015856_c0_g1_i1|m.88912
pwa|00000602	TRINITY_DN1015914_c0_g1_i1|m.88914
pwa|00000603	TRINITY_DN1015915_c0_g1_i1|m.88915
pwa|00000604	TRINITY_DN1016039_c0_g2_i1|m.88923
pwa|00000605	TRINITY_DN1016147_c1_g1_i1|m.88930
pwa|00000606	TRINITY_DN1016149_c0_g1_i1|m.88932
pwa|00000607	TRINITY_DN1016153_c0_g1_i1|m.88929
pwa|00000608	TRINITY_DN1016165_c0_g1_i1|m.88934
pwa|00000609	TRINITY_DN1016209_c0_g1_i1|m.88936
pwa|00000610	TRINITY_DN1016209_c0_g2_i1|m.88937
pwa|00000611	TRINITY_DN1016221_c0_g1_i1|m.88935
pwa|00000612	TRINITY_DN1016227_c0_g1_i1|m.88938
pwa|00000613	TRINITY_DN1016227_c0_g1_i2|m.88939
pwa|00000614	TRINITY_DN101624_c0_g1_i1|m.8167
pwa|00000615	TRINITY_DN1016290_c0_g1_i1|m.88945
pwa|00000616	TRINITY_DN1016298_c0_g1_i1|m.88944
pwa|00000617	TRINITY_DN10162_c0_g1_i1|m.732
pwa|00000618	TRINITY_DN1016359_c0_g2_i1|m.88950
pwa|00000619	TRINITY_DN1016390_c0_g1_i1|m.88952
pwa|00000620	TRINITY_DN1016416_c0_g1_i1|m.88953
pwa|00000621	TRINITY_DN1016416_c0_g2_i1|m.88954
pwa|00000622	TRINITY_DN1016443_c0_g1_i1|m.88955
pwa|00000623	TRINITY_DN1016480_c0_g1_i1|m.88960
pwa|00000624	TRINITY_DN1016499_c0_g1_i1|m.88959
pwa|00000625	TRINITY_DN1016518_c0_g1_i1|m.88961
pwa|00000626	TRINITY_DN1016689_c0_g1_i1|m.88967
pwa|00000627	TRINITY_DN1016689_c0_g1_i2|m.88969
pwa|00000628	TRINITY_DN1016695_c0_g1_i1|m.88973
pwa|00000629	TRINITY_DN1016766_c0_g1_i1|m.88976
pwa|00000630	TRINITY_DN1016921_c0_g1_i1|m.88993
pwa|00000631	TRINITY_DN1016937_c0_g1_i1|m.88994
pwa|00000632	TRINITY_DN101695_c0_g1_i1|m.8169
pwa|00000633	TRINITY_DN1017006_c0_g1_i1|m.89000
pwa|00000634	TRINITY_DN1017036_c0_g1_i1|m.89001
pwa|00000635	TRINITY_DN1017117_c0_g1_i1|m.89011
pwa|00000636	TRINITY_DN1017117_c0_g2_i1|m.89012
pwa|00000637	TRINITY_DN101711_c0_g2_i1|m.8171
pwa|00000638	TRINITY_DN1017139_c0_g2_i1|m.89006
pwa|00000639	TRINITY_DN1017159_c0_g2_i1|m.89014
pwa|00000640	TRINITY_DN1017162_c0_g1_i1|m.89009
pwa|00000641	TRINITY_DN1017168_c0_g1_i1|m.89017
pwa|00000642	TRINITY_DN1017179_c0_g1_i1|m.89023
pwa|00000643	TRINITY_DN1017179_c0_g1_i1|m.89021
pwa|00000644	TRINITY_DN1017179_c0_g2_i1|m.89026
pwa|00000645	TRINITY_DN1017179_c0_g2_i1|m.89028
pwa|00000646	TRINITY_DN1017179_c0_g3_i1|m.89030
pwa|00000647	TRINITY_DN1017181_c0_g1_i1|m.89033
pwa|00000648	TRINITY_DN1017193_c0_g1_i1|m.89015
pwa|00000649	TRINITY_DN1017206_c0_g1_i1|m.89036
pwa|00000650	TRINITY_DN1017217_c0_g1_i1|m.89035
pwa|00000651	TRINITY_DN1017251_c1_g1_i1|m.89038
pwa|00000652	TRINITY_DN1017305_c0_g1_i1|m.89041
pwa|00000653	TRINITY_DN1017509_c0_g1_i1|m.89050
pwa|00000654	TRINITY_DN1017574_c0_g1_i1|m.89055
pwa|00000655	TRINITY_DN1017659_c0_g1_i1|m.89069
pwa|00000656	TRINITY_DN1017669_c0_g1_i1|m.89066
pwa|00000657	TRINITY_DN1017704_c0_g1_i1|m.89071
pwa|00000658	TRINITY_DN101782_c0_g1_i1|m.8177
pwa|00000659	TRINITY_DN101782_c0_g2_i1|m.8178
pwa|00000660	TRINITY_DN1017875_c0_g2_i1|m.89078
pwa|00000661	TRINITY_DN1017969_c0_g2_i1|m.89080
pwa|00000662	TRINITY_DN1017981_c0_g1_i1|m.89081
pwa|00000663	TRINITY_DN1018055_c0_g1_i1|m.89085
pwa|00000664	TRINITY_DN1018080_c0_g1_i1|m.89093
pwa|00000665	TRINITY_DN1018085_c0_g1_i1|m.89089
pwa|00000666	TRINITY_DN101811_c0_g1_i1|m.8180
pwa|00000667	TRINITY_DN101811_c0_g2_i1|m.8181
pwa|00000668	TRINITY_DN1018156_c0_g1_i1|m.89097
pwa|00000669	TRINITY_DN1018238_c0_g1_i1|m.89103
pwa|00000670	TRINITY_DN1018251_c0_g1_i1|m.89107
pwa|00000671	TRINITY_DN1018270_c0_g2_i1|m.89101
pwa|00000672	TRINITY_DN1018270_c0_g3_i1|m.89102
pwa|00000673	TRINITY_DN1018306_c0_g1_i1|m.89110
pwa|00000674	TRINITY_DN1018307_c0_g1_i1|m.89111
pwa|00000675	TRINITY_DN1018332_c0_g1_i1|m.89112
pwa|00000676	TRINITY_DN1018357_c0_g1_i1|m.89115
pwa|00000677	TRINITY_DN1018427_c0_g2_i1|m.89119
pwa|00000678	TRINITY_DN1018440_c0_g2_i1|m.89122
pwa|00000679	TRINITY_DN1018454_c0_g1_i1|m.89123
pwa|00000680	TRINITY_DN1018454_c0_g2_i1|m.89124
pwa|00000681	TRINITY_DN1018472_c0_g1_i1|m.89127
pwa|00000682	TRINITY_DN1018476_c0_g1_i1|m.89120
pwa|00000683	TRINITY_DN1018584_c0_g1_i1|m.89136
pwa|00000684	TRINITY_DN1018586_c0_g1_i1|m.89134
pwa|00000685	TRINITY_DN1018638_c0_g1_i1|m.89138
pwa|00000686	TRINITY_DN1018653_c0_g1_i1|m.89149
pwa|00000687	TRINITY_DN1018669_c0_g1_i1|m.89150
pwa|00000688	TRINITY_DN1018669_c0_g2_i1|m.89151
pwa|00000689	TRINITY_DN1018742_c0_g1_i1|m.89157
pwa|00000690	TRINITY_DN1018761_c0_g2_i1|m.89158
pwa|00000691	TRINITY_DN1018765_c0_g2_i1|m.89161
pwa|00000692	TRINITY_DN1018780_c0_g1_i1|m.89164
pwa|00000693	TRINITY_DN1018836_c0_g1_i1|m.89168
pwa|00000694	TRINITY_DN1018836_c0_g1_i1|m.89169
pwa|00000695	TRINITY_DN1018837_c0_g1_i1|m.89170
pwa|00000696	TRINITY_DN1018845_c0_g2_i1|m.89173
pwa|00000697	TRINITY_DN1018846_c0_g1_i1|m.89165
pwa|00000698	TRINITY_DN1018846_c0_g1_i2|m.89166
pwa|00000699	TRINITY_DN1018848_c0_g1_i1|m.89174
pwa|00000700	TRINITY_DN1018859_c0_g1_i1|m.89175
pwa|00000701	TRINITY_DN1018862_c0_g1_i1|m.89167
pwa|00000702	TRINITY_DN1018901_c0_g1_i1|m.89184
pwa|00000703	TRINITY_DN1018916_c0_g2_i1|m.89186
pwa|00000704	TRINITY_DN1018951_c0_g1_i1|m.89188
pwa|00000705	TRINITY_DN1018984_c0_g2_i1|m.89192
pwa|00000706	TRINITY_DN1018995_c0_g1_i1|m.89191
pwa|00000707	TRINITY_DN1018996_c0_g1_i1|m.89193
pwa|00000708	TRINITY_DN1019007_c0_g1_i1|m.89195
pwa|00000709	TRINITY_DN1019048_c0_g1_i1|m.89201
pwa|00000710	TRINITY_DN1019075_c0_g1_i1|m.89202
pwa|00000711	TRINITY_DN1019108_c0_g1_i1|m.89207
pwa|00000712	TRINITY_DN1019113_c1_g1_i1|m.89208
pwa|00000713	TRINITY_DN1019177_c0_g1_i1|m.89212
pwa|00000714	TRINITY_DN1019221_c0_g1_i1|m.89213
pwa|00000715	TRINITY_DN1019289_c1_g1_i1|m.89218
pwa|00000716	TRINITY_DN1019306_c0_g1_i1|m.89219
pwa|00000717	TRINITY_DN1019328_c0_g1_i1|m.89221
pwa|00000718	TRINITY_DN1019371_c0_g1_i1|m.89225
pwa|00000719	TRINITY_DN1019371_c0_g1_i2|m.89226
pwa|00000720	TRINITY_DN1019379_c0_g1_i1|m.89227
pwa|00000721	TRINITY_DN1019441_c0_g1_i1|m.89235
pwa|00000722	TRINITY_DN1019476_c0_g1_i1|m.89229
pwa|00000723	TRINITY_DN1019476_c0_g2_i1|m.89230
pwa|00000724	TRINITY_DN1019484_c0_g1_i1|m.89242
pwa|00000725	TRINITY_DN1019489_c0_g1_i1|m.89239
pwa|00000726	TRINITY_DN1019489_c0_g2_i1|m.89240
pwa|00000727	TRINITY_DN1019543_c0_g1_i1|m.89247
pwa|00000728	TRINITY_DN1019547_c0_g1_i1|m.89249
pwa|00000729	TRINITY_DN1019547_c0_g1_i2|m.89250
pwa|00000730	TRINITY_DN1019579_c0_g1_i1|m.89255
pwa|00000731	TRINITY_DN1019597_c0_g1_i1|m.89243
pwa|00000732	TRINITY_DN1019610_c0_g1_i1|m.89262
pwa|00000733	TRINITY_DN1019627_c0_g1_i1|m.89263
pwa|00000734	TRINITY_DN101962_c0_g1_i1|m.8188
pwa|00000735	TRINITY_DN1019639_c0_g1_i1|m.89258
pwa|00000736	TRINITY_DN1019651_c0_g1_i1|m.89267
pwa|00000737	TRINITY_DN1019653_c0_g1_i1|m.89266
pwa|00000738	TRINITY_DN1019718_c0_g1_i1|m.89272
pwa|00000739	TRINITY_DN1019873_c0_g1_i1|m.89294
pwa|00000740	TRINITY_DN1019885_c0_g1_i1|m.89293
pwa|00000741	TRINITY_DN1019903_c0_g1_i1|m.89299
pwa|00000742	TRINITY_DN101990_c0_g1_i1|m.8193
pwa|00000743	TRINITY_DN1019928_c0_g1_i1|m.89302
pwa|00000744	TRINITY_DN1019928_c0_g2_i1|m.89303
pwa|00000745	TRINITY_DN1019995_c0_g1_i1|m.89306
pwa|00000746	TRINITY_DN1020065_c0_g1_i1|m.89310
pwa|00000747	TRINITY_DN1020109_c1_g1_i1|m.89317
pwa|00000748	TRINITY_DN1020129_c0_g1_i1|m.89320
pwa|00000749	TRINITY_DN1020134_c0_g1_i1|m.89321
pwa|00000750	TRINITY_DN1020134_c0_g2_i1|m.89323
pwa|00000751	TRINITY_DN1020141_c0_g1_i1|m.89316
pwa|00000752	TRINITY_DN1020267_c0_g2_i1|m.89335
pwa|00000753	TRINITY_DN1020290_c0_g1_i1|m.89334
pwa|00000754	TRINITY_DN1020301_c0_g1_i1|m.89339
pwa|00000755	TRINITY_DN1020342_c0_g1_i1|m.89345
pwa|00000756	TRINITY_DN1020348_c0_g1_i1|m.89348
pwa|00000757	TRINITY_DN1020349_c0_g2_i1|m.89338
pwa|00000758	TRINITY_DN1020375_c0_g1_i1|m.89350
pwa|00000759	TRINITY_DN1020431_c0_g1_i1|m.89357
pwa|00000760	TRINITY_DN1020453_c0_g1_i1|m.89362
pwa|00000761	TRINITY_DN1020453_c0_g2_i1|m.89363
pwa|00000762	TRINITY_DN1020470_c0_g1_i1|m.89364
pwa|00000763	TRINITY_DN1020575_c0_g1_i1|m.89387
pwa|00000764	TRINITY_DN1020581_c1_g1_i1|m.89389
pwa|00000765	TRINITY_DN1020610_c0_g1_i1|m.89392
pwa|00000766	TRINITY_DN1020615_c0_g1_i1|m.89391
pwa|00000767	TRINITY_DN1020621_c1_g1_i1|m.89393
pwa|00000768	TRINITY_DN1020678_c0_g1_i1|m.89397
pwa|00000769	TRINITY_DN1020706_c1_g1_i1|m.89399
pwa|00000770	TRINITY_DN1020746_c0_g1_i1|m.89402
pwa|00000771	TRINITY_DN1020749_c0_g1_i1|m.89400
pwa|00000772	TRINITY_DN1020750_c0_g1_i1|m.89404
pwa|00000773	TRINITY_DN1020781_c0_g1_i1|m.89408
pwa|00000774	TRINITY_DN1020807_c0_g1_i1|m.89421
pwa|00000775	TRINITY_DN1020807_c0_g2_i1|m.89422
pwa|00000776	TRINITY_DN1020813_c1_g1_i1|m.89417
pwa|00000777	TRINITY_DN1020839_c0_g1_i1|m.89424
pwa|00000778	TRINITY_DN1020857_c0_g1_i1|m.89426
pwa|00000779	TRINITY_DN1020878_c0_g1_i1|m.89428
pwa|00000780	TRINITY_DN1020900_c0_g1_i1|m.89430
pwa|00000781	TRINITY_DN1020941_c0_g1_i1|m.89435
pwa|00000782	TRINITY_DN1020941_c0_g2_i1|m.89436
pwa|00000783	TRINITY_DN1021005_c0_g1_i1|m.89447
pwa|00000784	TRINITY_DN1021005_c0_g2_i1|m.89448
pwa|00000785	TRINITY_DN1021171_c0_g1_i1|m.89454
pwa|00000786	TRINITY_DN1021171_c0_g1_i1|m.89455
pwa|00000787	TRINITY_DN1021175_c0_g2_i1|m.89462
pwa|00000788	TRINITY_DN1021191_c0_g1_i1|m.89460
pwa|00000789	TRINITY_DN1021328_c0_g3_i1|m.89482
pwa|00000790	TRINITY_DN1021328_c0_g3_i1|m.89483
pwa|00000791	TRINITY_DN1021363_c0_g1_i1|m.89490
pwa|00000792	TRINITY_DN1021397_c0_g2_i1|m.89494
pwa|00000793	TRINITY_DN1021397_c0_g2_i2|m.89495
pwa|00000794	TRINITY_DN1021401_c0_g2_i1|m.89496
pwa|00000795	TRINITY_DN1021408_c0_g1_i1|m.89501
pwa|00000796	TRINITY_DN1021411_c0_g1_i1|m.89497
pwa|00000797	TRINITY_DN1021554_c0_g1_i1|m.89514
pwa|00000798	TRINITY_DN1021554_c0_g2_i1|m.89515
pwa|00000799	TRINITY_DN1021578_c0_g2_i1|m.89519
pwa|00000800	TRINITY_DN1021588_c0_g1_i1|m.89518
pwa|00000801	TRINITY_DN102159_c0_g1_i1|m.8196
pwa|00000802	TRINITY_DN1021600_c0_g2_i1|m.89527
pwa|00000803	TRINITY_DN1021692_c0_g1_i1|m.89530
pwa|00000804	TRINITY_DN1021745_c0_g1_i1|m.89545
pwa|00000805	TRINITY_DN1021773_c0_g1_i1|m.89542
pwa|00000806	TRINITY_DN1021773_c0_g2_i1|m.89543
pwa|00000807	TRINITY_DN1021781_c0_g1_i1|m.89551
pwa|00000808	TRINITY_DN1021781_c0_g2_i1|m.89552
pwa|00000809	TRINITY_DN1021820_c0_g1_i1|m.89555
pwa|00000810	TRINITY_DN1021861_c0_g1_i1|m.89559
pwa|00000811	TRINITY_DN1021861_c0_g2_i1|m.89560
pwa|00000812	TRINITY_DN1021863_c0_g1_i1|m.89565
pwa|00000813	TRINITY_DN1021880_c0_g1_i1|m.89568
pwa|00000814	TRINITY_DN1021900_c0_g1_i1|m.89569
pwa|00000815	TRINITY_DN1021931_c0_g1_i1|m.89570
pwa|00000816	TRINITY_DN1021936_c0_g1_i1|m.89571
pwa|00000817	TRINITY_DN1021945_c0_g1_i1|m.89572
pwa|00000818	TRINITY_DN1022003_c0_g1_i1|m.89581
pwa|00000819	TRINITY_DN1022035_c0_g1_i1|m.89583
pwa|00000820	TRINITY_DN1022058_c0_g1_i1|m.89585
pwa|00000821	TRINITY_DN1022058_c0_g1_i2|m.89586
pwa|00000822	TRINITY_DN102209_c0_g1_i1|m.8197
pwa|00000823	TRINITY_DN1022130_c0_g1_i1|m.89589
pwa|00000824	TRINITY_DN1022144_c0_g1_i1|m.89595
pwa|00000825	TRINITY_DN1022159_c0_g1_i1|m.89591
pwa|00000826	TRINITY_DN1022159_c0_g1_i2|m.89593
pwa|00000827	TRINITY_DN1022165_c0_g1_i1|m.89598
pwa|00000828	TRINITY_DN1022190_c0_g1_i1|m.89597
pwa|00000829	TRINITY_DN1022199_c0_g2_i1|m.89596
pwa|00000830	TRINITY_DN1022205_c0_g1_i1|m.89604
pwa|00000831	TRINITY_DN1022211_c0_g1_i1|m.89605
pwa|00000832	TRINITY_DN1022220_c0_g2_i1|m.89607
pwa|00000833	TRINITY_DN1022246_c0_g1_i1|m.89610
pwa|00000834	TRINITY_DN1022247_c0_g1_i1|m.89606
pwa|00000835	TRINITY_DN1022284_c0_g1_i1|m.89611
pwa|00000836	TRINITY_DN1022289_c0_g1_i1|m.89615
pwa|00000837	TRINITY_DN1022289_c0_g2_i1|m.89616
pwa|00000838	TRINITY_DN1022314_c0_g1_i1|m.89617
pwa|00000839	TRINITY_DN1022400_c0_g2_i1|m.89631
pwa|00000840	TRINITY_DN1022400_c0_g2_i1|m.89630
pwa|00000841	TRINITY_DN1022540_c0_g1_i1|m.89641
pwa|00000842	TRINITY_DN1022540_c0_g1_i1|m.89643
pwa|00000843	TRINITY_DN1022540_c0_g1_i2|m.89647
pwa|00000844	TRINITY_DN1022540_c0_g1_i2|m.89645
pwa|00000845	TRINITY_DN1022542_c0_g1_i1|m.89640
pwa|00000846	TRINITY_DN1022542_c0_g1_i1|m.89639
pwa|00000847	TRINITY_DN1022618_c0_g2_i1|m.89653
pwa|00000848	TRINITY_DN1022629_c0_g1_i1|m.89654
pwa|00000849	TRINITY_DN1022648_c0_g1_i1|m.89656
pwa|00000850	TRINITY_DN1022648_c0_g2_i1|m.89657
pwa|00000851	TRINITY_DN1022648_c0_g3_i1|m.89658
pwa|00000852	TRINITY_DN1022713_c0_g1_i1|m.89663
pwa|00000853	TRINITY_DN1022713_c0_g2_i1|m.89664
pwa|00000854	TRINITY_DN1022716_c0_g1_i1|m.89666
pwa|00000855	TRINITY_DN1022716_c0_g1_i1|m.89665
pwa|00000856	TRINITY_DN1022767_c0_g1_i1|m.89673
pwa|00000857	TRINITY_DN1022796_c0_g1_i1|m.89676
pwa|00000858	TRINITY_DN1022796_c0_g2_i1|m.89677
pwa|00000859	TRINITY_DN1022801_c0_g1_i1|m.89679
pwa|00000860	TRINITY_DN1022820_c0_g1_i1|m.89681
pwa|00000861	TRINITY_DN1022820_c0_g2_i1|m.89682
pwa|00000862	TRINITY_DN1022820_c0_g3_i1|m.89683
pwa|00000863	TRINITY_DN102284_c0_g1_i1|m.8205
pwa|00000864	TRINITY_DN102284_c0_g2_i1|m.8206
pwa|00000865	TRINITY_DN1022873_c0_g1_i1|m.89691
pwa|00000866	TRINITY_DN1022894_c0_g1_i1|m.89684
pwa|00000867	TRINITY_DN1022905_c0_g2_i1|m.89694
pwa|00000868	TRINITY_DN1022940_c0_g1_i1|m.89699
pwa|00000869	TRINITY_DN1022948_c0_g1_i1|m.89702
pwa|00000870	TRINITY_DN102297_c0_g2_i1|m.8198
pwa|00000871	TRINITY_DN1023048_c0_g1_i1|m.89705
pwa|00000872	TRINITY_DN1023065_c0_g1_i1|m.89710
pwa|00000873	TRINITY_DN1023093_c0_g1_i1|m.89714
pwa|00000874	TRINITY_DN1023108_c0_g1_i1|m.89715
pwa|00000875	TRINITY_DN1023140_c0_g1_i1|m.89720
pwa|00000876	TRINITY_DN1023152_c0_g2_i1|m.89721
pwa|00000877	TRINITY_DN1023164_c0_g1_i1|m.89719
pwa|00000878	TRINITY_DN1023167_c0_g1_i1|m.89723
pwa|00000879	TRINITY_DN1023185_c0_g1_i1|m.89724
pwa|00000880	TRINITY_DN1023203_c0_g1_i1|m.89729
pwa|00000881	TRINITY_DN1023207_c0_g1_i1|m.89731
pwa|00000882	TRINITY_DN1023207_c0_g2_i1|m.89732
pwa|00000883	TRINITY_DN1023225_c0_g2_i1|m.89728
pwa|00000884	TRINITY_DN1023229_c0_g1_i1|m.89736
pwa|00000885	TRINITY_DN1023240_c0_g1_i1|m.89737
pwa|00000886	TRINITY_DN1023255_c0_g1_i1|m.89741
pwa|00000887	TRINITY_DN1023255_c0_g1_i1|m.89740
pwa|00000888	TRINITY_DN1023262_c1_g1_i1|m.89742
pwa|00000889	TRINITY_DN1023262_c1_g2_i1|m.89744
pwa|00000890	TRINITY_DN102336_c0_g1_i1|m.8207
pwa|00000891	TRINITY_DN1023414_c0_g1_i1|m.89751
pwa|00000892	TRINITY_DN1023477_c0_g2_i1|m.89761
pwa|00000893	TRINITY_DN1023523_c0_g1_i1|m.89770
pwa|00000894	TRINITY_DN1023543_c0_g1_i1|m.89771
pwa|00000895	TRINITY_DN1023562_c0_g2_i1|m.89774
pwa|00000896	TRINITY_DN1023566_c0_g1_i1|m.89777
pwa|00000897	TRINITY_DN1023566_c0_g1_i1|m.89776
pwa|00000898	TRINITY_DN1023589_c0_g1_i1|m.89780
pwa|00000899	TRINITY_DN1023630_c0_g1_i2|m.89785
pwa|00000900	TRINITY_DN102364_c0_g1_i1|m.8210
pwa|00000901	TRINITY_DN1023670_c0_g1_i1|m.89794
pwa|00000902	TRINITY_DN1023701_c0_g1_i1|m.89798
pwa|00000903	TRINITY_DN1023777_c0_g1_i1|m.89808
pwa|00000904	TRINITY_DN1023796_c0_g1_i1|m.89806
pwa|00000905	TRINITY_DN1023796_c0_g3_i1|m.89807
pwa|00000906	TRINITY_DN1023818_c0_g1_i1|m.89814
pwa|00000907	TRINITY_DN1023818_c0_g2_i1|m.89816
pwa|00000908	TRINITY_DN1023852_c0_g1_i1|m.89820
pwa|00000909	TRINITY_DN1023852_c0_g1_i1|m.89821
pwa|00000910	TRINITY_DN1023854_c0_g1_i1|m.89817
pwa|00000911	TRINITY_DN1023861_c0_g1_i1|m.89824
pwa|00000912	TRINITY_DN1023861_c0_g2_i1|m.89825
pwa|00000913	TRINITY_DN1023861_c0_g3_i1|m.89826
pwa|00000914	TRINITY_DN1023884_c0_g1_i1|m.89827
pwa|00000915	TRINITY_DN1023938_c0_g1_i1|m.89837
pwa|00000916	TRINITY_DN1023990_c0_g1_i1|m.89842
pwa|00000917	TRINITY_DN1023994_c0_g1_i1|m.89841
pwa|00000918	TRINITY_DN1024032_c0_g1_i1|m.89843
pwa|00000919	TRINITY_DN1024053_c0_g1_i1|m.89846
pwa|00000920	TRINITY_DN1024072_c0_g1_i1|m.89850
pwa|00000921	TRINITY_DN1024078_c0_g1_i1|m.89852
pwa|00000922	TRINITY_DN1024191_c0_g1_i1|m.89867
pwa|00000923	TRINITY_DN1024193_c0_g1_i1|m.89865
pwa|00000924	TRINITY_DN1024212_c0_g1_i1|m.89872
pwa|00000925	TRINITY_DN1024224_c0_g1_i1|m.89871
pwa|00000926	TRINITY_DN1024241_c0_g2_i1|m.89873
pwa|00000927	TRINITY_DN1024243_c0_g1_i1|m.89876
pwa|00000928	TRINITY_DN1024279_c0_g1_i1|m.89883
pwa|00000929	TRINITY_DN1024296_c0_g1_i1|m.89884
pwa|00000930	TRINITY_DN1024330_c0_g1_i1|m.89889
pwa|00000931	TRINITY_DN1024366_c0_g1_i1|m.89897
pwa|00000932	TRINITY_DN1024375_c0_g1_i1|m.89885
pwa|00000933	TRINITY_DN1024598_c0_g1_i1|m.89912
pwa|00000934	TRINITY_DN1024628_c0_g1_i1|m.89920
pwa|00000935	TRINITY_DN1024628_c0_g2_i1|m.89921
pwa|00000936	TRINITY_DN1024687_c0_g1_i1|m.89923
pwa|00000937	TRINITY_DN1024706_c0_g1_i1|m.89928
pwa|00000938	TRINITY_DN1024760_c0_g1_i1|m.89929
pwa|00000939	TRINITY_DN1024871_c0_g2_i1|m.89932
pwa|00000940	TRINITY_DN1024875_c0_g1_i1|m.89940
pwa|00000941	TRINITY_DN1024908_c0_g2_i1|m.89944
pwa|00000942	TRINITY_DN1024960_c0_g1_i1|m.89947
pwa|00000943	TRINITY_DN1024968_c0_g1_i1|m.89952
pwa|00000944	TRINITY_DN1024973_c0_g1_i1|m.89953
pwa|00000945	TRINITY_DN1025010_c0_g1_i1|m.89955
pwa|00000946	TRINITY_DN1025074_c0_g1_i1|m.89963
pwa|00000947	TRINITY_DN1025094_c0_g2_i1|m.89962
pwa|00000948	TRINITY_DN1025114_c0_g1_i1|m.89970
pwa|00000949	TRINITY_DN1025116_c0_g1_i1|m.89971
pwa|00000950	TRINITY_DN1025164_c0_g1_i1|m.89979
pwa|00000951	TRINITY_DN1025177_c0_g1_i1|m.89975
pwa|00000952	TRINITY_DN1025188_c0_g1_i1|m.89981
pwa|00000953	TRINITY_DN1025208_c0_g1_i1|m.89988
pwa|00000954	TRINITY_DN1025219_c0_g1_i1|m.89983
pwa|00000955	TRINITY_DN1025219_c0_g2_i1|m.89984
pwa|00000956	TRINITY_DN1025236_c0_g1_i1|m.89989
pwa|00000957	TRINITY_DN1025265_c0_g1_i1|m.89995
pwa|00000958	TRINITY_DN1025265_c0_g2_i1|m.89996
pwa|00000959	TRINITY_DN1025310_c0_g1_i1|m.89999
pwa|00000960	TRINITY_DN1025337_c0_g1_i1|m.90004
pwa|00000961	TRINITY_DN1025421_c1_g1_i1|m.90016
pwa|00000962	TRINITY_DN1025583_c0_g1_i1|m.90025
pwa|00000963	TRINITY_DN1025667_c0_g1_i1|m.90035
pwa|00000964	TRINITY_DN1025667_c0_g2_i1|m.90036
pwa|00000965	TRINITY_DN1025677_c0_g1_i1|m.90033
pwa|00000966	TRINITY_DN1025677_c0_g2_i1|m.90034
pwa|00000967	TRINITY_DN1025701_c0_g1_i1|m.90040
pwa|00000968	TRINITY_DN1025716_c0_g1_i1|m.90041
pwa|00000969	TRINITY_DN1025761_c0_g2_i1|m.90038
pwa|00000970	TRINITY_DN1025778_c0_g1_i1|m.90045
pwa|00000971	TRINITY_DN1025790_c1_g1_i1|m.90050
pwa|00000972	TRINITY_DN1025806_c0_g1_i1|m.90055
pwa|00000973	TRINITY_DN1025806_c0_g2_i1|m.90056
pwa|00000974	TRINITY_DN1025815_c0_g2_i1|m.90053
pwa|00000975	TRINITY_DN1025824_c0_g1_i1|m.90059
pwa|00000976	TRINITY_DN1025873_c0_g1_i1|m.90067
pwa|00000977	TRINITY_DN1025968_c0_g1_i1|m.90073
pwa|00000978	TRINITY_DN1026018_c0_g1_i1|m.90079
pwa|00000979	TRINITY_DN1026018_c0_g3_i1|m.90080
pwa|00000980	TRINITY_DN1026027_c0_g1_i1|m.90081
pwa|00000981	TRINITY_DN1026071_c1_g1_i1|m.90086
pwa|00000982	TRINITY_DN1026125_c0_g1_i1|m.90089
pwa|00000983	TRINITY_DN1026125_c0_g1_i1|m.90090
pwa|00000984	TRINITY_DN1026132_c0_g2_i1|m.90096
pwa|00000985	TRINITY_DN1026133_c0_g2_i2|m.90098
pwa|00000986	TRINITY_DN1026162_c0_g2_i1|m.90100
pwa|00000987	TRINITY_DN1026165_c0_g1_i1|m.90104
pwa|00000988	TRINITY_DN1026169_c0_g1_i1|m.90101
pwa|00000989	TRINITY_DN1026169_c0_g2_i1|m.90102
pwa|00000990	TRINITY_DN1026169_c1_g1_i1|m.90103
pwa|00000991	TRINITY_DN1026208_c0_g1_i1|m.90106
pwa|00000992	TRINITY_DN1026228_c0_g1_i1|m.90110
pwa|00000993	TRINITY_DN1026257_c0_g1_i1|m.90112
pwa|00000994	TRINITY_DN1026397_c0_g1_i1|m.90116
pwa|00000995	TRINITY_DN1026397_c0_g2_i1|m.90117
pwa|00000996	TRINITY_DN1026397_c0_g3_i1|m.90118
pwa|00000997	TRINITY_DN1026410_c0_g1_i1|m.90120
pwa|00000998	TRINITY_DN1026483_c0_g1_i1|m.90122
pwa|00000999	TRINITY_DN1026483_c0_g2_i1|m.90124
pwa|00001000	TRINITY_DN1026483_c0_g3_i1|m.90126
pwa|00001001	TRINITY_DN1026499_c1_g1_i1|m.90119
pwa|00001002	TRINITY_DN1026521_c0_g1_i1|m.90132
pwa|00001003	TRINITY_DN1026534_c0_g1_i1|m.90133
pwa|00001004	TRINITY_DN1026628_c0_g1_i1|m.90148
pwa|00001005	TRINITY_DN102662_c0_g1_i1|m.8225
pwa|00001006	TRINITY_DN1026645_c0_g2_i1|m.90141
pwa|00001007	TRINITY_DN1026646_c0_g1_i1|m.90143
pwa|00001008	TRINITY_DN1026685_c0_g1_i1|m.90152
pwa|00001009	TRINITY_DN1026687_c0_g1_i1|m.90150
pwa|00001010	TRINITY_DN1026710_c0_g1_i1|m.90153
pwa|00001011	TRINITY_DN1026806_c0_g2_i1|m.90160
pwa|00001012	TRINITY_DN1026811_c1_g1_i1|m.90166
pwa|00001013	TRINITY_DN1026874_c0_g1_i1|m.90162
pwa|00001014	TRINITY_DN1026874_c0_g2_i1|m.90163
pwa|00001015	TRINITY_DN1026974_c0_g1_i1|m.90182
pwa|00001016	TRINITY_DN1026995_c0_g1_i1|m.90184
pwa|00001017	TRINITY_DN1027045_c0_g1_i1|m.90185
pwa|00001018	TRINITY_DN1027050_c1_g1_i1|m.90189
pwa|00001019	TRINITY_DN1027079_c0_g1_i1|m.90194
pwa|00001020	TRINITY_DN1027079_c0_g1_i2|m.90195
pwa|00001021	TRINITY_DN1027146_c0_g1_i1|m.90196
pwa|00001022	TRINITY_DN1027159_c0_g1_i1|m.90203
pwa|00001023	TRINITY_DN1027174_c0_g1_i1|m.90201
pwa|00001024	TRINITY_DN1027174_c0_g1_i1|m.90202
pwa|00001025	TRINITY_DN1027189_c0_g1_i1|m.90205
pwa|00001026	TRINITY_DN1027189_c0_g2_i1|m.90206
pwa|00001027	TRINITY_DN1027215_c0_g1_i1|m.90207
pwa|00001028	TRINITY_DN1027215_c0_g1_i1|m.90209
pwa|00001029	TRINITY_DN1027243_c0_g1_i1|m.90217
pwa|00001030	TRINITY_DN1027243_c0_g1_i2|m.90218
pwa|00001031	TRINITY_DN1027284_c0_g2_i1|m.90221
pwa|00001032	TRINITY_DN1027325_c0_g1_i1|m.90224
pwa|00001033	TRINITY_DN1027357_c0_g1_i1|m.90225
pwa|00001034	TRINITY_DN1027376_c0_g2_i1|m.90227
pwa|00001035	TRINITY_DN1027424_c0_g1_i1|m.90229
pwa|00001036	TRINITY_DN1027478_c1_g1_i1|m.90233
pwa|00001037	TRINITY_DN1027484_c0_g2_i1|m.90234
pwa|00001038	TRINITY_DN1027575_c0_g1_i1|m.90237
pwa|00001039	TRINITY_DN1027585_c0_g1_i1|m.90236
pwa|00001040	TRINITY_DN1027604_c0_g1_i1|m.90239
pwa|00001041	TRINITY_DN102760_c0_g1_i1|m.8228
pwa|00001042	TRINITY_DN1027659_c0_g1_i1|m.90245
pwa|00001043	TRINITY_DN1027691_c0_g1_i1|m.90244
pwa|00001044	TRINITY_DN1027696_c0_g1_i1|m.90246
pwa|00001045	TRINITY_DN1027766_c0_g1_i1|m.90250
pwa|00001046	TRINITY_DN1027825_c0_g2_i1|m.90259
pwa|00001047	TRINITY_DN1027853_c0_g1_i1|m.90260
pwa|00001048	TRINITY_DN1027865_c0_g1_i1|m.90257
pwa|00001049	TRINITY_DN1027879_c0_g1_i1|m.90261
pwa|00001050	TRINITY_DN1027887_c0_g1_i1|m.90263
pwa|00001051	TRINITY_DN1027956_c0_g1_i1|m.90272
pwa|00001052	TRINITY_DN1027956_c0_g2_i1|m.90273
pwa|00001053	TRINITY_DN1027985_c0_g2_i1|m.90274
pwa|00001054	TRINITY_DN1028123_c0_g1_i1|m.90291
pwa|00001055	TRINITY_DN102817_c0_g2_i1|m.8229
pwa|00001056	TRINITY_DN1028201_c0_g1_i1|m.90298
pwa|00001057	TRINITY_DN1028203_c0_g2_i1|m.90300
pwa|00001058	TRINITY_DN1028204_c0_g1_i1|m.90299
pwa|00001059	TRINITY_DN1028245_c0_g2_i1|m.90305
pwa|00001060	TRINITY_DN1028246_c0_g1_i1|m.90301
pwa|00001061	TRINITY_DN1028272_c0_g1_i1|m.90306
pwa|00001062	TRINITY_DN1028294_c0_g1_i1|m.90309
pwa|00001063	TRINITY_DN1028294_c0_g2_i1|m.90310
pwa|00001064	TRINITY_DN1028350_c0_g1_i1|m.90319
pwa|00001065	TRINITY_DN1028372_c0_g1_i1|m.90322
pwa|00001066	TRINITY_DN1028411_c0_g1_i1|m.90326
pwa|00001067	TRINITY_DN1028444_c0_g1_i1|m.90333
pwa|00001068	TRINITY_DN1028515_c0_g1_i1|m.90338
pwa|00001069	TRINITY_DN1028598_c0_g1_i1|m.90340
pwa|00001070	TRINITY_DN1028598_c0_g1_i1|m.90342
pwa|00001071	TRINITY_DN1028598_c0_g1_i2|m.90344
pwa|00001072	TRINITY_DN10285_c0_g1_i1|m.740
pwa|00001073	TRINITY_DN10285_c0_g2_i1|m.741
pwa|00001074	TRINITY_DN1028701_c0_g1_i1|m.90352
pwa|00001075	TRINITY_DN1028701_c0_g1_i1|m.90351
pwa|00001076	TRINITY_DN1028734_c0_g1_i1|m.90353
pwa|00001077	TRINITY_DN1028734_c0_g2_i1|m.90354
pwa|00001078	TRINITY_DN1028754_c0_g1_i1|m.90355
pwa|00001079	TRINITY_DN10287_c0_g1_i1|m.739
pwa|00001080	TRINITY_DN1028825_c0_g2_i1|m.90361
pwa|00001081	TRINITY_DN1028907_c0_g2_i1|m.90365
pwa|00001082	TRINITY_DN1028920_c0_g1_i1|m.90370
pwa|00001083	TRINITY_DN1028931_c0_g1_i1|m.90368
pwa|00001084	TRINITY_DN1028979_c0_g1_i1|m.90372
pwa|00001085	TRINITY_DN1029008_c0_g1_i1|m.90378
pwa|00001086	TRINITY_DN1029019_c0_g1_i1|m.90376
pwa|00001087	TRINITY_DN1029062_c0_g1_i1|m.90380
pwa|00001088	TRINITY_DN1029127_c0_g1_i1|m.90390
pwa|00001089	TRINITY_DN1029191_c0_g2_i1|m.90394
pwa|00001090	TRINITY_DN1029219_c0_g1_i1|m.90398
pwa|00001091	TRINITY_DN1029223_c0_g1_i1|m.90397
pwa|00001092	TRINITY_DN1029313_c0_g1_i1|m.90402
pwa|00001093	TRINITY_DN1029317_c0_g1_i1|m.90401
pwa|00001094	TRINITY_DN1029330_c0_g1_i1|m.90403
pwa|00001095	TRINITY_DN1029385_c0_g1_i1|m.90409
pwa|00001096	TRINITY_DN1029408_c0_g2_i1|m.90412
pwa|00001097	TRINITY_DN102942_c0_g1_i1|m.8233
pwa|00001098	TRINITY_DN1029454_c0_g1_i1|m.90416
pwa|00001099	TRINITY_DN1029462_c0_g1_i1|m.90413
pwa|00001100	TRINITY_DN1029462_c0_g2_i1|m.90414
pwa|00001101	TRINITY_DN1029522_c0_g1_i1|m.90422
pwa|00001102	TRINITY_DN1029552_c0_g1_i1|m.90426
pwa|00001103	TRINITY_DN1029620_c0_g1_i1|m.90428
pwa|00001104	TRINITY_DN1029648_c0_g2_i1|m.90431
pwa|00001105	TRINITY_DN102964_c0_g1_i1|m.8236
pwa|00001106	TRINITY_DN102964_c0_g2_i1|m.8238
pwa|00001107	TRINITY_DN1029655_c0_g1_i1|m.90432
pwa|00001108	TRINITY_DN1029675_c0_g1_i1|m.90434
pwa|00001109	TRINITY_DN1029754_c0_g1_i1|m.90438
pwa|00001110	TRINITY_DN1029771_c0_g1_i1|m.90440
pwa|00001111	TRINITY_DN102978_c0_g1_i1|m.8239
pwa|00001112	TRINITY_DN1029856_c0_g1_i1|m.90450
pwa|00001113	TRINITY_DN1029856_c0_g1_i1|m.90449
pwa|00001114	TRINITY_DN1029909_c0_g1_i1|m.90457
pwa|00001115	TRINITY_DN1029915_c0_g1_i1|m.90459
pwa|00001116	TRINITY_DN1029915_c0_g2_i1|m.90460
pwa|00001117	TRINITY_DN1029962_c0_g1_i1|m.90464
pwa|00001118	TRINITY_DN1029974_c0_g2_i1|m.90462
pwa|00001119	TRINITY_DN1029974_c0_g3_i1|m.90463
pwa|00001120	TRINITY_DN1030010_c1_g1_i1|m.90465
pwa|00001121	TRINITY_DN1030060_c0_g1_i1|m.90474
pwa|00001122	TRINITY_DN1030083_c0_g2_i1|m.90475
pwa|00001123	TRINITY_DN1030084_c0_g1_i1|m.90468
pwa|00001124	TRINITY_DN1030086_c0_g1_i1|m.90476
pwa|00001125	TRINITY_DN1030126_c0_g1_i1|m.90478
pwa|00001126	TRINITY_DN1030148_c0_g1_i1|m.90480
pwa|00001127	TRINITY_DN1030206_c0_g1_i1|m.90485
pwa|00001128	TRINITY_DN1030226_c0_g1_i1|m.90489
pwa|00001129	TRINITY_DN1030278_c0_g1_i1|m.90494
pwa|00001130	TRINITY_DN103039_c0_g1_i1|m.8247
pwa|00001131	TRINITY_DN1030424_c0_g1_i1|m.90515
pwa|00001132	TRINITY_DN1030497_c0_g1_i1|m.90519
pwa|00001133	TRINITY_DN1030503_c0_g1_i1|m.90524
pwa|00001134	TRINITY_DN1030570_c0_g1_i1|m.90527
pwa|00001135	TRINITY_DN1030583_c0_g1_i1|m.90532
pwa|00001136	TRINITY_DN1030601_c0_g1_i1|m.90534
pwa|00001137	TRINITY_DN1030634_c0_g1_i1|m.90533
pwa|00001138	TRINITY_DN1030650_c0_g2_i1|m.90546
pwa|00001139	TRINITY_DN1030657_c0_g1_i1|m.90543
pwa|00001140	TRINITY_DN1030657_c0_g2_i1|m.90544
pwa|00001141	TRINITY_DN1030712_c0_g1_i1|m.90555
pwa|00001142	TRINITY_DN1030732_c0_g1_i1|m.90557
pwa|00001143	TRINITY_DN1030757_c0_g1_i1|m.90554
pwa|00001144	TRINITY_DN1030869_c0_g1_i1|m.90570
pwa|00001145	TRINITY_DN1030869_c0_g2_i1|m.90571
pwa|00001146	TRINITY_DN1030886_c0_g1_i1|m.90567
pwa|00001147	TRINITY_DN1030903_c0_g1_i1|m.90575
pwa|00001148	TRINITY_DN1030936_c0_g1_i1|m.90579
pwa|00001149	TRINITY_DN1030938_c0_g2_i1|m.90576
pwa|00001150	TRINITY_DN1030957_c0_g3_i1|m.90583
pwa|00001151	TRINITY_DN1030967_c0_g1_i1|m.90585
pwa|00001152	TRINITY_DN1030978_c0_g1_i1|m.90588
pwa|00001153	TRINITY_DN1030982_c0_g1_i1|m.90586
pwa|00001154	TRINITY_DN1030982_c0_g2_i1|m.90587
pwa|00001155	TRINITY_DN1031082_c0_g1_i1|m.90599
pwa|00001156	TRINITY_DN1031092_c0_g2_i1|m.90603
pwa|00001157	TRINITY_DN1031139_c0_g1_i1|m.90606
pwa|00001158	TRINITY_DN1031205_c0_g1_i1|m.90616
pwa|00001159	TRINITY_DN1031211_c0_g1_i1|m.90610
pwa|00001160	TRINITY_DN1031211_c0_g2_i1|m.90612
pwa|00001161	TRINITY_DN1031211_c0_g3_i1|m.90614
pwa|00001162	TRINITY_DN1031252_c0_g1_i1|m.90609
pwa|00001163	TRINITY_DN1031328_c1_g1_i1|m.90623
pwa|00001164	TRINITY_DN1031410_c0_g1_i1|m.90636
pwa|00001165	TRINITY_DN1031477_c0_g2_i1|m.90638
pwa|00001166	TRINITY_DN1031546_c0_g2_i1|m.90644
pwa|00001167	TRINITY_DN1031546_c1_g1_i1|m.90645
pwa|00001168	TRINITY_DN1031586_c0_g1_i1|m.90646
pwa|00001169	TRINITY_DN1031586_c0_g2_i1|m.90650
pwa|00001170	TRINITY_DN1031597_c0_g1_i1|m.90652
pwa|00001171	TRINITY_DN1031597_c0_g2_i1|m.90654
pwa|00001172	TRINITY_DN1031601_c0_g1_i1|m.90658
pwa|00001173	TRINITY_DN1031613_c0_g1_i1|m.90662
pwa|00001174	TRINITY_DN1031664_c0_g1_i1|m.90665
pwa|00001175	TRINITY_DN1031694_c0_g1_i1|m.90667
pwa|00001176	TRINITY_DN1031742_c0_g1_i1|m.90670
pwa|00001177	TRINITY_DN1031760_c0_g1_i1|m.90673
pwa|00001178	TRINITY_DN1031760_c0_g1_i2|m.90674
pwa|00001179	TRINITY_DN1031776_c0_g1_i1|m.90675
pwa|00001180	TRINITY_DN1031776_c0_g2_i1|m.90676
pwa|00001181	TRINITY_DN1031828_c0_g1_i1|m.90678
pwa|00001182	TRINITY_DN1031842_c0_g2_i1|m.90685
pwa|00001183	TRINITY_DN1031842_c0_g2_i2|m.90687
pwa|00001184	TRINITY_DN1031869_c0_g1_i1|m.90691
pwa|00001185	TRINITY_DN1031984_c0_g1_i1|m.90703
pwa|00001186	TRINITY_DN1031998_c0_g1_i1|m.90704
pwa|00001187	TRINITY_DN1031998_c0_g2_i1|m.90705
pwa|00001188	TRINITY_DN1032098_c0_g1_i1|m.90709
pwa|00001189	TRINITY_DN1032144_c0_g1_i1|m.90715
pwa|00001190	TRINITY_DN1032147_c1_g1_i1|m.90716
pwa|00001191	TRINITY_DN1032222_c0_g1_i1|m.90722
pwa|00001192	TRINITY_DN1032231_c0_g1_i1|m.90723
pwa|00001193	TRINITY_DN1032254_c0_g1_i1|m.90725
pwa|00001194	TRINITY_DN1032254_c0_g3_i1|m.90726
pwa|00001195	TRINITY_DN1032255_c0_g1_i1|m.90724
pwa|00001196	TRINITY_DN1032262_c0_g1_i1|m.90728
pwa|00001197	TRINITY_DN1032303_c1_g1_i1|m.90729
pwa|00001198	TRINITY_DN1032369_c0_g1_i1|m.90733
pwa|00001199	TRINITY_DN1032374_c0_g1_i1|m.90737
pwa|00001200	TRINITY_DN1032387_c1_g1_i1|m.90740
pwa|00001201	TRINITY_DN1032429_c0_g1_i1|m.90743
pwa|00001202	TRINITY_DN1032459_c0_g1_i1|m.90742
pwa|00001203	TRINITY_DN1032489_c0_g1_i1|m.90750
pwa|00001204	TRINITY_DN1032489_c0_g1_i1|m.90751
pwa|00001205	TRINITY_DN1032489_c0_g2_i1|m.90753
pwa|00001206	TRINITY_DN1032489_c0_g2_i1|m.90752
pwa|00001207	TRINITY_DN1032489_c0_g3_i1|m.90755
pwa|00001208	TRINITY_DN1032489_c0_g3_i1|m.90754
pwa|00001209	TRINITY_DN1032512_c0_g2_i1|m.90759
pwa|00001210	TRINITY_DN1032538_c0_g1_i1|m.90758
pwa|00001211	TRINITY_DN1032552_c0_g1_i1|m.90764
pwa|00001212	TRINITY_DN1032626_c0_g1_i1|m.90775
pwa|00001213	TRINITY_DN103264_c0_g2_i1|m.8253
pwa|00001214	TRINITY_DN1032692_c0_g1_i1|m.90773
pwa|00001215	TRINITY_DN1032692_c0_g2_i1|m.90774
pwa|00001216	TRINITY_DN1032731_c0_g2_i1|m.90780
pwa|00001217	TRINITY_DN1032746_c0_g1_i1|m.90782
pwa|00001218	TRINITY_DN1032768_c0_g1_i1|m.90786
pwa|00001219	TRINITY_DN1032784_c0_g1_i1|m.90781
pwa|00001220	TRINITY_DN1032799_c0_g1_i1|m.90779
pwa|00001221	TRINITY_DN1032811_c0_g1_i1|m.90787
pwa|00001222	TRINITY_DN1032845_c0_g2_i1|m.90790
pwa|00001223	TRINITY_DN1032845_c0_g3_i1|m.90791
pwa|00001224	TRINITY_DN1032858_c0_g1_i1|m.90793
pwa|00001225	TRINITY_DN1032873_c0_g1_i1|m.90794
pwa|00001226	TRINITY_DN1032873_c0_g2_i1|m.90795
pwa|00001227	TRINITY_DN1032875_c0_g1_i1|m.90789
pwa|00001228	TRINITY_DN1032957_c0_g1_i1|m.90804
pwa|00001229	TRINITY_DN1032957_c0_g2_i1|m.90805
pwa|00001230	TRINITY_DN1032959_c0_g1_i2|m.90803
pwa|00001231	TRINITY_DN1032975_c0_g1_i1|m.90806
pwa|00001232	TRINITY_DN1033046_c0_g1_i1|m.90813
pwa|00001233	TRINITY_DN1033173_c0_g1_i1|m.90822
pwa|00001234	TRINITY_DN1033185_c0_g1_i1|m.90826
pwa|00001235	TRINITY_DN1033185_c0_g2_i1|m.90828
pwa|00001236	TRINITY_DN1033190_c0_g1_i1|m.90819
pwa|00001237	TRINITY_DN1033204_c0_g1_i1|m.90830
pwa|00001238	TRINITY_DN1033236_c0_g1_i1|m.90831
pwa|00001239	TRINITY_DN1033236_c1_g1_i1|m.90832
pwa|00001240	TRINITY_DN1033260_c0_g1_i1|m.90835
pwa|00001241	TRINITY_DN1033261_c0_g1_i1|m.90836
pwa|00001242	TRINITY_DN103327_c0_g2_i1|m.8259
pwa|00001243	TRINITY_DN1033325_c1_g1_i1|m.90838
pwa|00001244	TRINITY_DN1033354_c0_g2_i1|m.90839
pwa|00001245	TRINITY_DN1033392_c0_g1_i1|m.90844
pwa|00001246	TRINITY_DN1033410_c0_g1_i1|m.90850
pwa|00001247	TRINITY_DN1033439_c1_g1_i1|m.90852
pwa|00001248	TRINITY_DN1033517_c0_g1_i1|m.90857
pwa|00001249	TRINITY_DN1033549_c0_g1_i1|m.90861
pwa|00001250	TRINITY_DN103354_c0_g1_i1|m.8262
pwa|00001251	TRINITY_DN1033592_c0_g1_i1|m.90858
pwa|00001252	TRINITY_DN1033611_c0_g1_i1|m.90866
pwa|00001253	TRINITY_DN1033758_c0_g1_i1|m.90878
pwa|00001254	TRINITY_DN103375_c0_g1_i1|m.8264
pwa|00001255	TRINITY_DN1033761_c0_g1_i1|m.90873
pwa|00001256	TRINITY_DN1033781_c0_g1_i1|m.90875
pwa|00001257	TRINITY_DN1033816_c0_g1_i1|m.90887
pwa|00001258	TRINITY_DN1033863_c0_g2_i1|m.90889
pwa|00001259	TRINITY_DN1033912_c0_g1_i1|m.90894
pwa|00001260	TRINITY_DN1033949_c0_g1_i1|m.90897
pwa|00001261	TRINITY_DN1033965_c0_g1_i1|m.90896
pwa|00001262	TRINITY_DN1034084_c0_g1_i1|m.90904
pwa|00001263	TRINITY_DN1034113_c0_g1_i1|m.90907
pwa|00001264	TRINITY_DN1034180_c0_g3_i1|m.90909
pwa|00001265	TRINITY_DN1034232_c0_g1_i1|m.90917
pwa|00001266	TRINITY_DN103423_c0_g1_i1|m.8267
pwa|00001267	TRINITY_DN1034310_c0_g2_i1|m.90926
pwa|00001268	TRINITY_DN1034363_c0_g1_i1|m.90934
pwa|00001269	TRINITY_DN103437_c0_g1_i1|m.8266
pwa|00001270	TRINITY_DN1034458_c0_g1_i1|m.90941
pwa|00001271	TRINITY_DN1034487_c0_g3_i1|m.90942
pwa|00001272	TRINITY_DN103449_c0_g1_i1|m.8270
pwa|00001273	TRINITY_DN103449_c0_g2_i1|m.8272
pwa|00001274	TRINITY_DN1034561_c0_g1_i1|m.90946
pwa|00001275	TRINITY_DN1034576_c0_g1_i1|m.90951
pwa|00001276	TRINITY_DN1034582_c0_g1_i1|m.90948
pwa|00001277	TRINITY_DN1034594_c0_g1_i1|m.90952
pwa|00001278	TRINITY_DN1034622_c0_g1_i1|m.90955
pwa|00001279	TRINITY_DN1034624_c0_g2_i1|m.90960
pwa|00001280	TRINITY_DN103462_c0_g1_i1|m.8268
pwa|00001281	TRINITY_DN1034670_c0_g1_i1|m.90964
pwa|00001282	TRINITY_DN1034673_c0_g1_i1|m.90958
pwa|00001283	TRINITY_DN1034710_c0_g1_i1|m.90973
pwa|00001284	TRINITY_DN1034748_c0_g1_i1|m.90974
pwa|00001285	TRINITY_DN1034768_c0_g1_i1|m.90977
pwa|00001286	TRINITY_DN1034800_c0_g1_i1|m.90979
pwa|00001287	TRINITY_DN1034800_c0_g2_i1|m.90980
pwa|00001288	TRINITY_DN1034831_c0_g1_i1|m.90983
pwa|00001289	TRINITY_DN1034900_c0_g1_i1|m.90991
pwa|00001290	TRINITY_DN1034900_c0_g2_i1|m.90992
pwa|00001291	TRINITY_DN1034945_c0_g1_i1|m.90997
pwa|00001292	TRINITY_DN1034950_c0_g1_i1|m.90989
pwa|00001293	TRINITY_DN1034960_c0_g1_i1|m.90998
pwa|00001294	TRINITY_DN1035020_c0_g1_i1|m.91009
pwa|00001295	TRINITY_DN1035038_c0_g1_i1|m.91006
pwa|00001296	TRINITY_DN1035038_c0_g2_i1|m.91007
pwa|00001297	TRINITY_DN1035088_c0_g1_i1|m.91017
pwa|00001298	TRINITY_DN1035088_c0_g1_i2|m.91020
pwa|00001299	TRINITY_DN1035110_c0_g2_i1|m.91023
pwa|00001300	TRINITY_DN1035128_c0_g2_i1|m.91024
pwa|00001301	TRINITY_DN103517_c0_g1_i1|m.8275
pwa|00001302	TRINITY_DN1035226_c0_g1_i1|m.91030
pwa|00001303	TRINITY_DN1035253_c0_g1_i1|m.91034
pwa|00001304	TRINITY_DN1035253_c0_g1_i2|m.91035
pwa|00001305	TRINITY_DN1035278_c1_g1_i1|m.91039
pwa|00001306	TRINITY_DN103528_c0_g1_i1|m.8276
pwa|00001307	TRINITY_DN1035292_c0_g2_i1|m.91040
pwa|00001308	TRINITY_DN1035331_c0_g1_i1|m.91043
pwa|00001309	TRINITY_DN1035337_c0_g1_i1|m.91049
pwa|00001310	TRINITY_DN1035337_c0_g2_i1|m.91051
pwa|00001311	TRINITY_DN1035337_c0_g3_i1|m.91053
pwa|00001312	TRINITY_DN1035340_c0_g1_i1|m.91046
pwa|00001313	TRINITY_DN1035340_c0_g1_i2|m.91047
pwa|00001314	TRINITY_DN1035395_c0_g2_i1|m.91055
pwa|00001315	TRINITY_DN1035436_c0_g1_i1|m.91064
pwa|00001316	TRINITY_DN1035438_c0_g1_i1|m.91061
pwa|00001317	TRINITY_DN1035439_c0_g1_i1|m.91060
pwa|00001318	TRINITY_DN1035482_c0_g1_i1|m.91068
pwa|00001319	TRINITY_DN1035487_c0_g1_i1|m.91067
pwa|00001320	TRINITY_DN1035558_c0_g1_i1|m.91070
pwa|00001321	TRINITY_DN1035571_c0_g1_i1|m.91069
pwa|00001322	TRINITY_DN1035587_c0_g3_i1|m.91071
pwa|00001323	TRINITY_DN1035602_c0_g1_i1|m.91073
pwa|00001324	TRINITY_DN1035628_c1_g1_i1|m.91076
pwa|00001325	TRINITY_DN1035628_c1_g2_i1|m.91077
pwa|00001326	TRINITY_DN1035651_c0_g1_i1|m.91078
pwa|00001327	TRINITY_DN1035713_c0_g1_i1|m.91088
pwa|00001328	TRINITY_DN1035716_c0_g1_i1|m.91089
pwa|00001329	TRINITY_DN1035721_c0_g1_i1|m.91090
pwa|00001330	TRINITY_DN1035737_c1_g1_i1|m.91084
pwa|00001331	TRINITY_DN1035747_c0_g1_i1|m.91092
pwa|00001332	TRINITY_DN1035776_c0_g2_i1|m.91110
pwa|00001333	TRINITY_DN1035780_c0_g2_i1|m.91106
pwa|00001334	TRINITY_DN1035793_c0_g1_i1|m.91094
pwa|00001335	TRINITY_DN1035793_c0_g1_i1|m.91095
pwa|00001336	TRINITY_DN1035793_c0_g2_i1|m.91097
pwa|00001337	TRINITY_DN1035793_c0_g2_i1|m.91096
pwa|00001338	TRINITY_DN1035793_c0_g3_i1|m.91098
pwa|00001339	TRINITY_DN1035813_c0_g1_i1|m.91112
pwa|00001340	TRINITY_DN1035813_c0_g2_i1|m.91113
pwa|00001341	TRINITY_DN1035847_c0_g1_i1|m.91116
pwa|00001342	TRINITY_DN1035860_c0_g1_i1|m.91114
pwa|00001343	TRINITY_DN1035917_c0_g1_i1|m.91125
pwa|00001344	TRINITY_DN1035972_c0_g1_i1|m.91126
pwa|00001345	TRINITY_DN1035972_c0_g2_i1|m.91127
pwa|00001346	TRINITY_DN1035972_c0_g3_i1|m.91128
pwa|00001347	TRINITY_DN1036034_c0_g2_i1|m.91132
pwa|00001348	TRINITY_DN1036049_c0_g1_i1|m.91135
pwa|00001349	TRINITY_DN1036049_c0_g2_i1|m.91136
pwa|00001350	TRINITY_DN1036057_c0_g2_i1|m.91137
pwa|00001351	TRINITY_DN1036104_c0_g1_i1|m.91139
pwa|00001352	TRINITY_DN1036106_c0_g1_i1|m.91140
pwa|00001353	TRINITY_DN1036106_c0_g2_i1|m.91141
pwa|00001354	TRINITY_DN1036119_c0_g1_i1|m.91143
pwa|00001355	TRINITY_DN1036119_c0_g2_i1|m.91144
pwa|00001356	TRINITY_DN1036179_c0_g1_i1|m.91142
pwa|00001357	TRINITY_DN1036249_c0_g1_i1|m.91157
pwa|00001358	TRINITY_DN1036299_c0_g1_i1|m.91161
pwa|00001359	TRINITY_DN1036338_c0_g1_i1|m.91164
pwa|00001360	TRINITY_DN1036338_c0_g2_i1|m.91165
pwa|00001361	TRINITY_DN1036343_c0_g1_i1|m.91174
pwa|00001362	TRINITY_DN1036359_c0_g1_i1|m.91179
pwa|00001363	TRINITY_DN1036388_c0_g1_i1|m.91182
pwa|00001364	TRINITY_DN1036534_c0_g1_i1|m.91193
pwa|00001365	TRINITY_DN1036534_c0_g2_i1|m.91194
pwa|00001366	TRINITY_DN1036548_c0_g1_i1|m.91191
pwa|00001367	TRINITY_DN1036548_c0_g1_i2|m.91192
pwa|00001368	TRINITY_DN1036550_c0_g1_i1|m.91190
pwa|00001369	TRINITY_DN1036559_c0_g2_i1|m.91195
pwa|00001370	TRINITY_DN1036574_c0_g1_i1|m.91200
pwa|00001371	TRINITY_DN1036600_c0_g1_i1|m.91203
pwa|00001372	TRINITY_DN1036629_c0_g1_i1|m.91207
pwa|00001373	TRINITY_DN1036658_c0_g3_i1|m.91206
pwa|00001374	TRINITY_DN1036673_c0_g1_i1|m.91208
pwa|00001375	TRINITY_DN1036700_c0_g1_i1|m.91213
pwa|00001376	TRINITY_DN1036700_c0_g2_i1|m.91214
pwa|00001377	TRINITY_DN1036715_c0_g1_i1|m.91216
pwa|00001378	TRINITY_DN103671_c0_g1_i1|m.8282
pwa|00001379	TRINITY_DN103671_c0_g1_i1|m.8284
pwa|00001380	TRINITY_DN103671_c0_g2_i1|m.8286
pwa|00001381	TRINITY_DN1036740_c0_g2_i1|m.91217
pwa|00001382	TRINITY_DN1036770_c0_g1_i1|m.91219
pwa|00001383	TRINITY_DN1036785_c0_g1_i1|m.91221
pwa|00001384	TRINITY_DN1036820_c0_g1_i1|m.91223
pwa|00001385	TRINITY_DN1036820_c0_g2_i1|m.91224
pwa|00001386	TRINITY_DN103682_c0_g2_i1|m.8289
pwa|00001387	TRINITY_DN1036855_c0_g2_i1|m.91230
pwa|00001388	TRINITY_DN1036857_c0_g1_i1|m.91234
pwa|00001389	TRINITY_DN1036857_c0_g1_i1|m.91233
pwa|00001390	TRINITY_DN1036881_c0_g1_i1|m.91236
pwa|00001391	TRINITY_DN1036889_c0_g1_i1|m.91226
pwa|00001392	TRINITY_DN1036889_c0_g1_i1|m.91225
pwa|00001393	TRINITY_DN1036925_c0_g1_i1|m.91241
pwa|00001394	TRINITY_DN1036939_c0_g1_i1|m.91244
pwa|00001395	TRINITY_DN1036948_c0_g1_i1|m.91245
pwa|00001396	TRINITY_DN1037009_c0_g1_i1|m.91254
pwa|00001397	TRINITY_DN1037026_c0_g1_i1|m.91255
pwa|00001398	TRINITY_DN1037030_c0_g1_i1|m.91252
pwa|00001399	TRINITY_DN1037030_c0_g2_i1|m.91253
pwa|00001400	TRINITY_DN1037087_c0_g3_i1|m.91262
pwa|00001401	TRINITY_DN1037098_c0_g1_i1|m.91258
pwa|00001402	TRINITY_DN1037107_c1_g1_i1|m.91265
pwa|00001403	TRINITY_DN1037123_c0_g1_i1|m.91267
pwa|00001404	TRINITY_DN1037124_c0_g1_i1|m.91269
pwa|00001405	TRINITY_DN1037162_c0_g1_i1|m.91272
pwa|00001406	TRINITY_DN1037181_c0_g1_i1|m.91274
pwa|00001407	TRINITY_DN1037242_c0_g1_i1|m.91281
pwa|00001408	TRINITY_DN1037315_c0_g1_i1|m.91287
pwa|00001409	TRINITY_DN1037324_c0_g1_i1|m.91288
pwa|00001410	TRINITY_DN1037348_c0_g1_i1|m.91285
pwa|00001411	TRINITY_DN1037412_c0_g2_i1|m.91293
pwa|00001412	TRINITY_DN1037419_c0_g1_i1|m.91294
pwa|00001413	TRINITY_DN1037435_c0_g1_i1|m.91296
pwa|00001414	TRINITY_DN1037458_c0_g1_i1|m.91301
pwa|00001415	TRINITY_DN1037461_c0_g1_i1|m.91298
pwa|00001416	TRINITY_DN1037467_c0_g1_i1|m.91291
pwa|00001417	TRINITY_DN1037467_c0_g2_i1|m.91292
pwa|00001418	TRINITY_DN1037516_c0_g1_i1|m.91310
pwa|00001419	TRINITY_DN1037516_c0_g1_i2|m.91312
pwa|00001420	TRINITY_DN103754_c0_g1_i1|m.8304
pwa|00001421	TRINITY_DN1037568_c0_g1_i1|m.91315
pwa|00001422	TRINITY_DN1037626_c0_g1_i1|m.91325
pwa|00001423	TRINITY_DN1037673_c0_g1_i1|m.91332
pwa|00001424	TRINITY_DN1037681_c0_g2_i1|m.91333
pwa|00001425	TRINITY_DN1037699_c0_g1_i1|m.91329
pwa|00001426	TRINITY_DN1037701_c0_g1_i1|m.91335
pwa|00001427	TRINITY_DN1037748_c0_g1_i1|m.91341
pwa|00001428	TRINITY_DN1037800_c0_g1_i1|m.91346
pwa|00001429	TRINITY_DN1037817_c1_g1_i1|m.91348
pwa|00001430	TRINITY_DN1037826_c0_g1_i1|m.91347
pwa|00001431	TRINITY_DN1037840_c0_g1_i1|m.91349
pwa|00001432	TRINITY_DN1037840_c0_g2_i1|m.91350
pwa|00001433	TRINITY_DN1037934_c0_g1_i1|m.91354
pwa|00001434	TRINITY_DN1037934_c0_g1_i1|m.91353
pwa|00001435	TRINITY_DN1038018_c0_g1_i1|m.91363
pwa|00001436	TRINITY_DN1038038_c0_g1_i1|m.91366
pwa|00001437	TRINITY_DN1038069_c0_g1_i1|m.91368
pwa|00001438	TRINITY_DN1038136_c0_g1_i1|m.91373
pwa|00001439	TRINITY_DN1038160_c0_g1_i1|m.91375
pwa|00001440	TRINITY_DN1038174_c0_g1_i1|m.91378
pwa|00001441	TRINITY_DN1038177_c0_g1_i1|m.91377
pwa|00001442	TRINITY_DN1038241_c0_g1_i1|m.91387
pwa|00001443	TRINITY_DN1038249_c0_g1_i1|m.91381
pwa|00001444	TRINITY_DN1038259_c1_g2_i1|m.91386
pwa|00001445	TRINITY_DN1038267_c0_g1_i1|m.91391
pwa|00001446	TRINITY_DN1038267_c0_g2_i1|m.91392
pwa|00001447	TRINITY_DN1038267_c0_g3_i1|m.91393
pwa|00001448	TRINITY_DN1038269_c0_g2_i1|m.91384
pwa|00001449	TRINITY_DN1038272_c0_g1_i1|m.91385
pwa|00001450	TRINITY_DN1038357_c0_g1_i1|m.91397
pwa|00001451	TRINITY_DN1038370_c0_g1_i1|m.91396
pwa|00001452	TRINITY_DN1038371_c0_g1_i1|m.91400
pwa|00001453	TRINITY_DN1038389_c0_g2_i2|m.91402
pwa|00001454	TRINITY_DN1038389_c0_g2_i2|m.91401
pwa|00001455	TRINITY_DN1038396_c0_g2_i1|m.91403
pwa|00001456	TRINITY_DN1038444_c0_g1_i1|m.91405
pwa|00001457	TRINITY_DN1038444_c0_g2_i1|m.91407
pwa|00001458	TRINITY_DN1038471_c0_g1_i1|m.91408
pwa|00001459	TRINITY_DN1038471_c0_g2_i1|m.91409
pwa|00001460	TRINITY_DN1038471_c0_g3_i1|m.91410
pwa|00001461	TRINITY_DN1038496_c0_g3_i1|m.91412
pwa|00001462	TRINITY_DN1038502_c0_g1_i1|m.91413
pwa|00001463	TRINITY_DN1038541_c0_g1_i1|m.91415
pwa|00001464	TRINITY_DN1038544_c0_g1_i1|m.91416
pwa|00001465	TRINITY_DN1038552_c0_g1_i2|m.91421
pwa|00001466	TRINITY_DN1038563_c0_g1_i1|m.91420
pwa|00001467	TRINITY_DN1038575_c0_g1_i1|m.91427
pwa|00001468	TRINITY_DN1038631_c0_g1_i1|m.91431
pwa|00001469	TRINITY_DN1038650_c0_g1_i1|m.91434
pwa|00001470	TRINITY_DN1038684_c0_g1_i1|m.91437
pwa|00001471	TRINITY_DN103870_c0_g1_i1|m.8313
pwa|00001472	TRINITY_DN1038712_c0_g1_i1|m.91438
pwa|00001473	TRINITY_DN1038776_c0_g2_i1|m.91450
pwa|00001474	TRINITY_DN1038776_c0_g3_i1|m.91451
pwa|00001475	TRINITY_DN1038784_c0_g1_i1|m.91452
pwa|00001476	TRINITY_DN1038808_c0_g2_i1|m.91456
pwa|00001477	TRINITY_DN1038816_c0_g1_i1|m.91465
pwa|00001478	TRINITY_DN1038816_c0_g1_i1|m.91464
pwa|00001479	TRINITY_DN1038816_c0_g1_i2|m.91472
pwa|00001480	TRINITY_DN1038816_c0_g1_i2|m.91470
pwa|00001481	TRINITY_DN1038820_c0_g1_i2|m.91458
pwa|00001482	TRINITY_DN1038833_c0_g1_i1|m.91476
pwa|00001483	TRINITY_DN1038879_c0_g1_i1|m.91479
pwa|00001484	TRINITY_DN1039061_c0_g1_i1|m.91492
pwa|00001485	TRINITY_DN1039062_c0_g2_i1|m.91491
pwa|00001486	TRINITY_DN1039116_c0_g1_i1|m.91494
pwa|00001487	TRINITY_DN1039116_c0_g3_i1|m.91495
pwa|00001488	TRINITY_DN1039126_c0_g1_i1|m.91497
pwa|00001489	TRINITY_DN1039150_c0_g2_i1|m.91496
pwa|00001490	TRINITY_DN1039218_c0_g1_i1|m.91511
pwa|00001491	TRINITY_DN1039243_c0_g1_i1|m.91509
pwa|00001492	TRINITY_DN1039245_c0_g1_i1|m.91507
pwa|00001493	TRINITY_DN1039245_c0_g1_i2|m.91508
pwa|00001494	TRINITY_DN1039259_c0_g1_i1|m.91518
pwa|00001495	TRINITY_DN1039259_c0_g2_i1|m.91519
pwa|00001496	TRINITY_DN1039282_c0_g1_i1|m.91521
pwa|00001497	TRINITY_DN1039293_c0_g1_i1|m.91522
pwa|00001498	TRINITY_DN1039310_c0_g1_i1|m.91525
pwa|00001499	TRINITY_DN1039321_c1_g1_i1|m.91523
pwa|00001500	TRINITY_DN1039345_c0_g1_i1|m.91528
pwa|00001501	TRINITY_DN1039347_c0_g1_i1|m.91524
pwa|00001502	TRINITY_DN103937_c0_g1_i1|m.8314
pwa|00001503	TRINITY_DN1039419_c0_g1_i1|m.91533
pwa|00001504	TRINITY_DN1039542_c0_g2_i1|m.91540
pwa|00001505	TRINITY_DN1039544_c0_g1_i1|m.91544
pwa|00001506	TRINITY_DN1039610_c0_g1_i1|m.91549
pwa|00001507	TRINITY_DN1039686_c0_g1_i1|m.91553
pwa|00001508	TRINITY_DN1039709_c0_g1_i1|m.91554
pwa|00001509	TRINITY_DN103973_c0_g1_i1|m.8315
pwa|00001510	TRINITY_DN1039768_c0_g1_i1|m.91564
pwa|00001511	TRINITY_DN1039768_c0_g2_i1|m.91566
pwa|00001512	TRINITY_DN1039804_c0_g1_i1|m.91573
pwa|00001513	TRINITY_DN1039806_c0_g1_i1|m.91570
pwa|00001514	TRINITY_DN1039849_c0_g2_i1|m.91569
pwa|00001515	TRINITY_DN1039910_c0_g1_i1|m.91581
pwa|00001516	TRINITY_DN1040009_c0_g1_i1|m.91588
pwa|00001517	TRINITY_DN1040009_c0_g2_i1|m.91589
pwa|00001518	TRINITY_DN1040028_c0_g1_i1|m.91592
pwa|00001519	TRINITY_DN1040030_c0_g1_i1|m.91594
pwa|00001520	TRINITY_DN1040040_c0_g1_i1|m.91590
pwa|00001521	TRINITY_DN1040042_c0_g1_i1|m.91596
pwa|00001522	TRINITY_DN1040078_c0_g1_i1|m.91603
pwa|00001523	TRINITY_DN1040086_c0_g2_i1|m.91599
pwa|00001524	TRINITY_DN104008_c0_g1_i1|m.8317
pwa|00001525	TRINITY_DN1040096_c0_g1_i1|m.91597
pwa|00001526	TRINITY_DN1040100_c0_g1_i1|m.91606
pwa|00001527	TRINITY_DN1040107_c0_g1_i1|m.91607
pwa|00001528	TRINITY_DN1040111_c1_g1_i1|m.91610
pwa|00001529	TRINITY_DN1040166_c0_g1_i1|m.91608
pwa|00001530	TRINITY_DN1040182_c0_g1_i1|m.91614
pwa|00001531	TRINITY_DN1040210_c0_g1_i1|m.91618
pwa|00001532	TRINITY_DN1040220_c0_g2_i1|m.91616
pwa|00001533	TRINITY_DN1040227_c0_g1_i1|m.91617
pwa|00001534	TRINITY_DN1040261_c0_g1_i1|m.91622
pwa|00001535	TRINITY_DN1040275_c0_g1_i1|m.91623
pwa|00001536	TRINITY_DN1040298_c0_g1_i1|m.91626
pwa|00001537	TRINITY_DN1040328_c0_g1_i1|m.91631
pwa|00001538	TRINITY_DN1040343_c0_g1_i1|m.91629
pwa|00001539	TRINITY_DN1040372_c0_g2_i1|m.91627
pwa|00001540	TRINITY_DN1040396_c0_g1_i1|m.91632
pwa|00001541	TRINITY_DN1040434_c0_g1_i1|m.91646
pwa|00001542	TRINITY_DN104043_c0_g1_i1|m.8320
pwa|00001543	TRINITY_DN1040443_c0_g1_i1|m.91638
pwa|00001544	TRINITY_DN1040453_c0_g1_i1|m.91649
pwa|00001545	TRINITY_DN1040463_c0_g2_i1|m.91647
pwa|00001546	TRINITY_DN1040485_c0_g1_i1|m.91652
pwa|00001547	TRINITY_DN1040485_c0_g1_i1|m.91651
pwa|00001548	TRINITY_DN1040552_c0_g1_i1|m.91656
pwa|00001549	TRINITY_DN1040557_c0_g1_i1|m.91661
pwa|00001550	TRINITY_DN1040601_c0_g1_i1|m.91663
pwa|00001551	TRINITY_DN1040601_c0_g3_i1|m.91664
pwa|00001552	TRINITY_DN1040601_c0_g4_i1|m.91665
pwa|00001553	TRINITY_DN1040669_c0_g1_i1|m.91670
pwa|00001554	TRINITY_DN1040698_c0_g1_i1|m.91671
pwa|00001555	TRINITY_DN1040698_c0_g1_i1|m.91672
pwa|00001556	TRINITY_DN1040705_c0_g2_i1|m.91676
pwa|00001557	TRINITY_DN1040736_c0_g2_i1|m.91677
pwa|00001558	TRINITY_DN1040925_c0_g1_i1|m.91694
pwa|00001559	TRINITY_DN1040925_c0_g2_i1|m.91695
pwa|00001560	TRINITY_DN1040942_c0_g1_i1|m.91691
pwa|00001561	TRINITY_DN1040969_c0_g2_i1|m.91696
pwa|00001562	TRINITY_DN1041017_c0_g2_i1|m.91697
pwa|00001563	TRINITY_DN1041057_c0_g1_i1|m.91699
pwa|00001564	TRINITY_DN1041098_c0_g1_i1|m.91700
pwa|00001565	TRINITY_DN1041105_c0_g1_i1|m.91701
pwa|00001566	TRINITY_DN1041113_c0_g1_i1|m.91702
pwa|00001567	TRINITY_DN1041242_c0_g1_i1|m.91703
pwa|00001568	TRINITY_DN104127_c0_g1_i1|m.8322
pwa|00001569	TRINITY_DN1041345_c0_g2_i1|m.91709
pwa|00001570	TRINITY_DN1041461_c0_g1_i1|m.91710
pwa|00001571	TRINITY_DN1041547_c0_g1_i1|m.91711
pwa|00001572	TRINITY_DN1041628_c0_g1_i1|m.91713
pwa|00001573	TRINITY_DN104165_c0_g1_i1|m.8333
pwa|00001574	TRINITY_DN1041692_c0_g1_i1|m.91714
pwa|00001575	TRINITY_DN104177_c0_g2_i1|m.8323
pwa|00001576	TRINITY_DN1041833_c0_g1_i1|m.91719
pwa|00001577	TRINITY_DN1041859_c0_g1_i1|m.91718
pwa|00001578	TRINITY_DN1041869_c0_g1_i1|m.91721
pwa|00001579	TRINITY_DN1041870_c0_g1_i1|m.91722
pwa|00001580	TRINITY_DN1041896_c0_g1_i1|m.91720
pwa|00001581	TRINITY_DN1041914_c0_g2_i1|m.91730
pwa|00001582	TRINITY_DN1041995_c0_g1_i1|m.91726
pwa|00001583	TRINITY_DN1041995_c0_g2_i1|m.91728
pwa|00001584	TRINITY_DN1041997_c0_g1_i1|m.91733
pwa|00001585	TRINITY_DN1042082_c0_g1_i1|m.91739
pwa|00001586	TRINITY_DN1042169_c0_g1_i1|m.91741
pwa|00001587	TRINITY_DN1042173_c0_g1_i1|m.91742
pwa|00001588	TRINITY_DN1042321_c0_g1_i1|m.91747
pwa|00001589	TRINITY_DN104234_c0_g1_i1|m.8339
pwa|00001590	TRINITY_DN104236_c0_g1_i1|m.8340
pwa|00001591	TRINITY_DN104236_c0_g2_i1|m.8341
pwa|00001592	TRINITY_DN1042370_c0_g1_i1|m.91749
pwa|00001593	TRINITY_DN1042370_c0_g2_i1|m.91750
pwa|00001594	TRINITY_DN104250_c0_g1_i1|m.8342
pwa|00001595	TRINITY_DN1042567_c0_g1_i1|m.91756
pwa|00001596	TRINITY_DN1042634_c0_g1_i1|m.91759
pwa|00001597	TRINITY_DN1042684_c0_g1_i1|m.91760
pwa|00001598	TRINITY_DN1042710_c0_g1_i1|m.91761
pwa|00001599	TRINITY_DN1042710_c0_g1_i2|m.91762
pwa|00001600	TRINITY_DN1042744_c0_g1_i1|m.91766
pwa|00001601	TRINITY_DN1042744_c0_g1_i1|m.91765
pwa|00001602	TRINITY_DN1042744_c0_g1_i1|m.91763
pwa|00001603	TRINITY_DN10427_c0_g1_i1|m.743
pwa|00001604	TRINITY_DN1042845_c0_g3_i1|m.91775
pwa|00001605	TRINITY_DN1042969_c0_g1_i1|m.91779
pwa|00001606	TRINITY_DN1043018_c0_g2_i1|m.91781
pwa|00001607	TRINITY_DN104306_c0_g1_i1|m.8344
pwa|00001608	TRINITY_DN1043149_c0_g2_i1|m.91787
pwa|00001609	TRINITY_DN1043149_c0_g3_i1|m.91788
pwa|00001610	TRINITY_DN1043169_c0_g2_i1|m.91790
pwa|00001611	TRINITY_DN104320_c0_g1_i1|m.8345
pwa|00001612	TRINITY_DN1043307_c0_g2_i1|m.91793
pwa|00001613	TRINITY_DN1043332_c0_g1_i1|m.91794
pwa|00001614	TRINITY_DN1043415_c0_g1_i1|m.91795
pwa|00001615	TRINITY_DN1043474_c0_g1_i1|m.91798
pwa|00001616	TRINITY_DN1043480_c0_g1_i1|m.91799
pwa|00001617	TRINITY_DN1043481_c1_g1_i1|m.91797
pwa|00001618	TRINITY_DN1043550_c0_g1_i1|m.91800
pwa|00001619	TRINITY_DN1043561_c0_g2_i1|m.91802
pwa|00001620	TRINITY_DN1043597_c0_g1_i1|m.91801
pwa|00001621	TRINITY_DN104389_c0_g1_i1|m.8346
pwa|00001622	TRINITY_DN1044027_c0_g1_i1|m.91813
pwa|00001623	TRINITY_DN1044159_c0_g1_i1|m.91824
pwa|00001624	TRINITY_DN1044168_c0_g1_i1|m.91822
pwa|00001625	TRINITY_DN104418_c0_g1_i1|m.8348
pwa|00001626	TRINITY_DN1044228_c0_g1_i1|m.91828
pwa|00001627	TRINITY_DN1044249_c0_g1_i1|m.91831
pwa|00001628	TRINITY_DN1044430_c0_g1_i1|m.91843
pwa|00001629	TRINITY_DN1044430_c0_g2_i1|m.91844
pwa|00001630	TRINITY_DN1044457_c0_g1_i1|m.91846
pwa|00001631	TRINITY_DN1044498_c0_g2_i1|m.91849
pwa|00001632	TRINITY_DN1044520_c0_g1_i1|m.91851
pwa|00001633	TRINITY_DN1044557_c0_g1_i1|m.91852
pwa|00001634	TRINITY_DN104455_c0_g1_i1|m.8351
pwa|00001635	TRINITY_DN1044727_c0_g1_i1|m.91860
pwa|00001636	TRINITY_DN104484_c0_g1_i1|m.8354
pwa|00001637	TRINITY_DN104484_c0_g2_i1|m.8356
pwa|00001638	TRINITY_DN104493_c0_g1_i1|m.8358
pwa|00001639	TRINITY_DN1045080_c0_g1_i1|m.91867
pwa|00001640	TRINITY_DN104512_c0_g1_i1|m.8362
pwa|00001641	TRINITY_DN1045306_c0_g1_i2|m.91891
pwa|00001642	TRINITY_DN1045337_c0_g1_i1|m.91892
pwa|00001643	TRINITY_DN1045363_c0_g2_i1|m.91893
pwa|00001644	TRINITY_DN1045393_c0_g1_i1|m.91894
pwa|00001645	TRINITY_DN104541_c0_g1_i1|m.8361
pwa|00001646	TRINITY_DN1045433_c1_g1_i1|m.91898
pwa|00001647	TRINITY_DN1045494_c0_g1_i1|m.91899
pwa|00001648	TRINITY_DN1045494_c0_g2_i1|m.91900
pwa|00001649	TRINITY_DN1045507_c0_g2_i1|m.91905
pwa|00001650	TRINITY_DN1045518_c0_g1_i1|m.91909
pwa|00001651	TRINITY_DN1045583_c0_g1_i1|m.91907
pwa|00001652	TRINITY_DN1045583_c0_g1_i1|m.91906
pwa|00001653	TRINITY_DN1045583_c0_g1_i2|m.91908
pwa|00001654	TRINITY_DN1045611_c0_g1_i1|m.91911
pwa|00001655	TRINITY_DN1045618_c0_g1_i1|m.91914
pwa|00001656	TRINITY_DN1045618_c0_g2_i1|m.91916
pwa|00001657	TRINITY_DN1045633_c0_g1_i1|m.91918
pwa|00001658	TRINITY_DN1045682_c0_g1_i1|m.91921
pwa|00001659	TRINITY_DN104568_c0_g2_i1|m.8364
pwa|00001660	TRINITY_DN1045770_c0_g1_i1|m.91927
pwa|00001661	TRINITY_DN1045877_c0_g1_i1|m.91930
pwa|00001662	TRINITY_DN1045886_c0_g1_i1|m.91932
pwa|00001663	TRINITY_DN1045901_c1_g1_i1|m.91934
pwa|00001664	TRINITY_DN1045952_c0_g1_i2|m.91939
pwa|00001665	TRINITY_DN1045999_c0_g1_i1|m.91941
pwa|00001666	TRINITY_DN104599_c0_g1_i1|m.8363
pwa|00001667	TRINITY_DN1046090_c0_g1_i1|m.91946
pwa|00001668	TRINITY_DN1046125_c0_g1_i1|m.91950
pwa|00001669	TRINITY_DN1046198_c0_g1_i1|m.91951
pwa|00001670	TRINITY_DN1046214_c0_g1_i1|m.91954
pwa|00001671	TRINITY_DN104622_c1_g1_i1|m.8366
pwa|00001672	TRINITY_DN104629_c0_g1_i1|m.8365
pwa|00001673	TRINITY_DN1046305_c0_g1_i1|m.91958
pwa|00001674	TRINITY_DN1046328_c0_g1_i1|m.91960
pwa|00001675	TRINITY_DN1046339_c0_g1_i1|m.91961
pwa|00001676	TRINITY_DN104643_c0_g2_i1|m.8369
pwa|00001677	TRINITY_DN1046484_c0_g1_i1|m.91969
pwa|00001678	TRINITY_DN1046494_c0_g1_i1|m.91971
pwa|00001679	TRINITY_DN1046494_c0_g2_i1|m.91972
pwa|00001680	TRINITY_DN1046580_c0_g1_i1|m.91976
pwa|00001681	TRINITY_DN1046580_c0_g2_i1|m.91977
pwa|00001682	TRINITY_DN1046584_c1_g1_i1|m.91974
pwa|00001683	TRINITY_DN1046600_c0_g2_i1|m.91984
pwa|00001684	TRINITY_DN1046600_c0_g2_i2|m.91985
pwa|00001685	TRINITY_DN1046603_c0_g2_i1|m.91987
pwa|00001686	TRINITY_DN1046631_c0_g1_i1|m.91982
pwa|00001687	TRINITY_DN1046631_c0_g1_i2|m.91983
pwa|00001688	TRINITY_DN1046647_c0_g2_i1|m.91988
pwa|00001689	TRINITY_DN1046800_c0_g1_i1|m.91994
pwa|00001690	TRINITY_DN1046894_c0_g1_i1|m.91998
pwa|00001691	TRINITY_DN1046909_c0_g1_i1|m.92000
pwa|00001692	TRINITY_DN1046923_c0_g1_i1|m.92005
pwa|00001693	TRINITY_DN1046932_c0_g1_i1|m.92002
pwa|00001694	TRINITY_DN1046932_c0_g1_i1|m.92001
pwa|00001695	TRINITY_DN1046993_c0_g1_i1|m.92007
pwa|00001696	TRINITY_DN1047000_c0_g2_i1|m.92008
pwa|00001697	TRINITY_DN1047092_c0_g1_i1|m.92011
pwa|00001698	TRINITY_DN104718_c0_g2_i1|m.8376
pwa|00001699	TRINITY_DN1047206_c0_g1_i1|m.92014
pwa|00001700	TRINITY_DN1047227_c0_g1_i1|m.92018
pwa|00001701	TRINITY_DN1047237_c0_g1_i1|m.92019
pwa|00001702	TRINITY_DN104731_c0_g1_i1|m.8379
pwa|00001703	TRINITY_DN1047333_c0_g1_i1|m.92027
pwa|00001704	TRINITY_DN1047338_c0_g1_i1|m.92029
pwa|00001705	TRINITY_DN104733_c0_g1_i1|m.8381
pwa|00001706	TRINITY_DN1047357_c0_g2_i1|m.92025
pwa|00001707	TRINITY_DN1047364_c0_g1_i1|m.92034
pwa|00001708	TRINITY_DN1047364_c0_g2_i1|m.92035
pwa|00001709	TRINITY_DN1047444_c0_g1_i1|m.92037
pwa|00001710	TRINITY_DN1047477_c0_g2_i1|m.92040
pwa|00001711	TRINITY_DN104747_c0_g1_i1|m.8380
pwa|00001712	TRINITY_DN1047526_c0_g1_i1|m.92042
pwa|00001713	TRINITY_DN1047613_c0_g1_i1|m.92048
pwa|00001714	TRINITY_DN1047650_c0_g1_i1|m.92045
pwa|00001715	TRINITY_DN104769_c0_g1_i1|m.8385
pwa|00001716	TRINITY_DN1047713_c0_g1_i1|m.92056
pwa|00001717	TRINITY_DN1047751_c0_g2_i1|m.92057
pwa|00001718	TRINITY_DN1047751_c0_g3_i1|m.92058
pwa|00001719	TRINITY_DN1047779_c0_g1_i1|m.92059
pwa|00001720	TRINITY_DN1047814_c0_g1_i1|m.92064
pwa|00001721	TRINITY_DN1047822_c0_g1_i1|m.92063
pwa|00001722	TRINITY_DN1047866_c0_g1_i1|m.92067
pwa|00001723	TRINITY_DN1047990_c0_g1_i1|m.92071
pwa|00001724	TRINITY_DN1048091_c0_g1_i1|m.92077
pwa|00001725	TRINITY_DN1048120_c0_g1_i1|m.92081
pwa|00001726	TRINITY_DN1048152_c0_g1_i1|m.92082
pwa|00001727	TRINITY_DN104828_c0_g1_i1|m.8389
pwa|00001728	TRINITY_DN1048344_c0_g1_i2|m.92093
pwa|00001729	TRINITY_DN104836_c0_g1_i1|m.8390
pwa|00001730	TRINITY_DN1048471_c0_g1_i1|m.92101
pwa|00001731	TRINITY_DN1048492_c0_g1_i1|m.92102
pwa|00001732	TRINITY_DN1048541_c0_g1_i1|m.92106
pwa|00001733	TRINITY_DN1048641_c1_g1_i1|m.92111
pwa|00001734	TRINITY_DN1048766_c0_g1_i1|m.92114
pwa|00001735	TRINITY_DN1048881_c0_g1_i1|m.92119
pwa|00001736	TRINITY_DN1048922_c0_g1_i1|m.92120
pwa|00001737	TRINITY_DN104896_c0_g1_i1|m.8391
pwa|00001738	TRINITY_DN104910_c0_g1_i1|m.8392
pwa|00001739	TRINITY_DN104910_c0_g2_i1|m.8394
pwa|00001740	TRINITY_DN1049155_c0_g1_i1|m.92142
pwa|00001741	TRINITY_DN1049291_c0_g1_i1|m.92146
pwa|00001742	TRINITY_DN104935_c0_g1_i1|m.8397
pwa|00001743	TRINITY_DN1049520_c0_g1_i1|m.92150
pwa|00001744	TRINITY_DN1049535_c0_g2_i1|m.92157
pwa|00001745	TRINITY_DN1049552_c0_g1_i1|m.92152
pwa|00001746	TRINITY_DN1049552_c0_g2_i1|m.92153
pwa|00001747	TRINITY_DN1049564_c0_g2_i1|m.92159
pwa|00001748	TRINITY_DN1049655_c0_g1_i1|m.92164
pwa|00001749	TRINITY_DN1049703_c0_g1_i1|m.92169
pwa|00001750	TRINITY_DN1049743_c0_g1_i1|m.92168
pwa|00001751	TRINITY_DN1049796_c0_g2_i1|m.92173
pwa|00001752	TRINITY_DN1049813_c0_g1_i1|m.92178
pwa|00001753	TRINITY_DN1050016_c0_g1_i1|m.92191
pwa|00001754	TRINITY_DN1050116_c0_g1_i1|m.92199
pwa|00001755	TRINITY_DN1050125_c0_g1_i1|m.92201
pwa|00001756	TRINITY_DN105023_c0_g1_i1|m.8401
pwa|00001757	TRINITY_DN1050254_c0_g1_i1|m.92212
pwa|00001758	TRINITY_DN1050254_c0_g2_i1|m.92213
pwa|00001759	TRINITY_DN1050264_c0_g1_i1|m.92214
pwa|00001760	TRINITY_DN1050430_c0_g3_i1|m.92221
pwa|00001761	TRINITY_DN1050435_c1_g1_i1|m.92223
pwa|00001762	TRINITY_DN1050579_c0_g1_i1|m.92228
pwa|00001763	TRINITY_DN1050615_c0_g1_i1|m.92230
pwa|00001764	TRINITY_DN1050621_c0_g1_i1|m.92240
pwa|00001765	TRINITY_DN1050621_c0_g2_i1|m.92241
pwa|00001766	TRINITY_DN105062_c0_g1_i1|m.8399
pwa|00001767	TRINITY_DN1050791_c0_g1_i1|m.92245
pwa|00001768	TRINITY_DN1050872_c0_g1_i1|m.92246
pwa|00001769	TRINITY_DN1050911_c0_g1_i1|m.92247
pwa|00001770	TRINITY_DN1050942_c0_g1_i1|m.92248
pwa|00001771	TRINITY_DN1050942_c0_g2_i1|m.92249
pwa|00001772	TRINITY_DN1050963_c0_g1_i1|m.92254
pwa|00001773	TRINITY_DN1050974_c0_g1_i1|m.92250
pwa|00001774	TRINITY_DN1050974_c0_g2_i1|m.92251
pwa|00001775	TRINITY_DN1050974_c0_g3_i1|m.92252
pwa|00001776	TRINITY_DN1051049_c0_g1_i1|m.92258
pwa|00001777	TRINITY_DN1051122_c0_g1_i1|m.92267
pwa|00001778	TRINITY_DN1051128_c0_g1_i1|m.92270
pwa|00001779	TRINITY_DN1051132_c1_g1_i1|m.92269
pwa|00001780	TRINITY_DN105117_c0_g1_i1|m.8406
pwa|00001781	TRINITY_DN1051195_c0_g1_i1|m.92272
pwa|00001782	TRINITY_DN1051195_c0_g2_i1|m.92273
pwa|00001783	TRINITY_DN1051195_c0_g3_i1|m.92274
pwa|00001784	TRINITY_DN105124_c0_g1_i1|m.8404
pwa|00001785	TRINITY_DN1051279_c0_g1_i1|m.92282
pwa|00001786	TRINITY_DN1051317_c0_g1_i1|m.92283
pwa|00001787	TRINITY_DN1051346_c0_g1_i1|m.92286
pwa|00001788	TRINITY_DN1051370_c0_g1_i1|m.92284
pwa|00001789	TRINITY_DN1051376_c0_g2_i1|m.92289
pwa|00001790	TRINITY_DN1051382_c0_g1_i1|m.92287
pwa|00001791	TRINITY_DN1051392_c0_g2_i1|m.92290
pwa|00001792	TRINITY_DN1051397_c0_g1_i1|m.92291
pwa|00001793	TRINITY_DN1051397_c0_g1_i2|m.92292
pwa|00001794	TRINITY_DN105143_c0_g1_i1|m.8409
pwa|00001795	TRINITY_DN1051441_c0_g1_i1|m.92293
pwa|00001796	TRINITY_DN1051441_c0_g2_i1|m.92294
pwa|00001797	TRINITY_DN1051477_c0_g2_i1|m.92296
pwa|00001798	TRINITY_DN1051508_c0_g3_i1|m.92298
pwa|00001799	TRINITY_DN1051531_c0_g2_i1|m.92301
pwa|00001800	TRINITY_DN105154_c0_g2_i1|m.8414
pwa|00001801	TRINITY_DN105154_c0_g2_i1|m.8413
pwa|00001802	TRINITY_DN1051599_c0_g1_i1|m.92302
pwa|00001803	TRINITY_DN1051651_c0_g1_i1|m.92304
pwa|00001804	TRINITY_DN105165_c0_g1_i1|m.8410
pwa|00001805	TRINITY_DN1051676_c0_g1_i1|m.92305
pwa|00001806	TRINITY_DN1051676_c0_g1_i2|m.92309
pwa|00001807	TRINITY_DN1051676_c0_g1_i3|m.92313
pwa|00001808	TRINITY_DN1051716_c0_g1_i1|m.92318
pwa|00001809	TRINITY_DN105183_c0_g1_i1|m.8415
pwa|00001810	TRINITY_DN1051905_c0_g1_i1|m.92323
pwa|00001811	TRINITY_DN105196_c0_g1_i1|m.8417
pwa|00001812	TRINITY_DN105216_c0_g1_i2|m.8419
pwa|00001813	TRINITY_DN1052353_c0_g1_i1|m.92328
pwa|00001814	TRINITY_DN1052402_c1_g1_i1|m.92332
pwa|00001815	TRINITY_DN1052402_c1_g1_i1|m.92333
pwa|00001816	TRINITY_DN105255_c0_g1_i1|m.8424
pwa|00001817	TRINITY_DN105266_c0_g1_i1|m.8423
pwa|00001818	TRINITY_DN1052682_c1_g1_i1|m.92340
pwa|00001819	TRINITY_DN1052700_c0_g1_i1|m.92343
pwa|00001820	TRINITY_DN1052700_c0_g2_i1|m.92344
pwa|00001821	TRINITY_DN1052741_c1_g1_i1|m.92342
pwa|00001822	TRINITY_DN1052759_c0_g1_i1|m.92345
pwa|00001823	TRINITY_DN1052865_c0_g1_i1|m.92351
pwa|00001824	TRINITY_DN1053001_c0_g2_i1|m.92360
pwa|00001825	TRINITY_DN1053075_c0_g1_i1|m.92366
pwa|00001826	TRINITY_DN1053102_c1_g1_i1|m.92367
pwa|00001827	TRINITY_DN1053284_c0_g1_i1|m.92369
pwa|00001828	TRINITY_DN1053284_c0_g2_i1|m.92370
pwa|00001829	TRINITY_DN1053403_c0_g3_i1|m.92373
pwa|00001830	TRINITY_DN1053419_c0_g1_i1|m.92374
pwa|00001831	TRINITY_DN1053451_c0_g1_i1|m.92375
pwa|00001832	TRINITY_DN1053464_c0_g2_i2|m.92379
pwa|00001833	TRINITY_DN1053516_c0_g1_i1|m.92380
pwa|00001834	TRINITY_DN105364_c0_g1_i1|m.8426
pwa|00001835	TRINITY_DN105364_c0_g2_i1|m.8427
pwa|00001836	TRINITY_DN1053746_c0_g1_i1|m.92383
pwa|00001837	TRINITY_DN1053865_c0_g2_i1|m.92385
pwa|00001838	TRINITY_DN1053866_c0_g1_i1|m.92386
pwa|00001839	TRINITY_DN1053952_c0_g1_i1|m.92389
pwa|00001840	TRINITY_DN1054073_c0_g2_i1|m.92393
pwa|00001841	TRINITY_DN1054120_c0_g1_i1|m.92400
pwa|00001842	TRINITY_DN105415_c0_g1_i1|m.8428
pwa|00001843	TRINITY_DN1054189_c1_g1_i1|m.92401
pwa|00001844	TRINITY_DN1054208_c0_g1_i1|m.92407
pwa|00001845	TRINITY_DN1054337_c0_g1_i1|m.92408
pwa|00001846	TRINITY_DN1054366_c0_g1_i1|m.92409
pwa|00001847	TRINITY_DN105442_c0_g1_i1|m.8430
pwa|00001848	TRINITY_DN105442_c0_g2_i1|m.8431
pwa|00001849	TRINITY_DN1054470_c0_g1_i1|m.92410
pwa|00001850	TRINITY_DN1054470_c0_g2_i1|m.92411
pwa|00001851	TRINITY_DN1054548_c1_g1_i1|m.92414
pwa|00001852	TRINITY_DN1054562_c2_g1_i1|m.92417
pwa|00001853	TRINITY_DN1054601_c0_g1_i1|m.92418
pwa|00001854	TRINITY_DN105461_c0_g1_i1|m.8432
pwa|00001855	TRINITY_DN1054672_c0_g1_i1|m.92420
pwa|00001856	TRINITY_DN1054672_c0_g1_i1|m.92419
pwa|00001857	TRINITY_DN1054792_c0_g1_i1|m.92426
pwa|00001858	TRINITY_DN1054845_c0_g1_i1|m.92429
pwa|00001859	TRINITY_DN1055042_c0_g1_i1|m.92435
pwa|00001860	TRINITY_DN105513_c0_g1_i1|m.8436
pwa|00001861	TRINITY_DN105513_c0_g2_i1|m.8437
pwa|00001862	TRINITY_DN105514_c0_g1_i1|m.8433
pwa|00001863	TRINITY_DN1055150_c1_g1_i1|m.92438
pwa|00001864	TRINITY_DN1055255_c0_g2_i1|m.92445
pwa|00001865	TRINITY_DN1055255_c0_g2_i1|m.92446
pwa|00001866	TRINITY_DN1055285_c0_g1_i1|m.92440
pwa|00001867	TRINITY_DN1055285_c0_g2_i1|m.92441
pwa|00001868	TRINITY_DN1055308_c0_g1_i1|m.92449
pwa|00001869	TRINITY_DN1055308_c0_g1_i1|m.92448
pwa|00001870	TRINITY_DN1055328_c0_g1_i1|m.92451
pwa|00001871	TRINITY_DN1055330_c0_g1_i1|m.92453
pwa|00001872	TRINITY_DN1055356_c0_g1_i1|m.92454
pwa|00001873	TRINITY_DN1055356_c0_g2_i1|m.92455
pwa|00001874	TRINITY_DN1055538_c1_g1_i1|m.92457
pwa|00001875	TRINITY_DN1055608_c0_g2_i1|m.92459
pwa|00001876	TRINITY_DN1055870_c0_g1_i1|m.92460
pwa|00001877	TRINITY_DN1055877_c0_g1_i1|m.92461
pwa|00001878	TRINITY_DN105602_c0_g1_i1|m.8446
pwa|00001879	TRINITY_DN105612_c0_g1_i1|m.8444
pwa|00001880	TRINITY_DN105612_c0_g2_i1|m.8445
pwa|00001881	TRINITY_DN1056299_c0_g1_i1|m.92473
pwa|00001882	TRINITY_DN10563_c0_g1_i1|m.745
pwa|00001883	TRINITY_DN1056434_c1_g1_i1|m.92476
pwa|00001884	TRINITY_DN1056450_c0_g1_i1|m.92478
pwa|00001885	TRINITY_DN1056481_c0_g1_i1|m.92481
pwa|00001886	TRINITY_DN1056524_c0_g1_i1|m.92484
pwa|00001887	TRINITY_DN1056618_c0_g1_i1|m.92491
pwa|00001888	TRINITY_DN1056642_c0_g1_i1|m.92492
pwa|00001889	TRINITY_DN1056820_c0_g1_i1|m.92495
pwa|00001890	TRINITY_DN1056820_c0_g2_i1|m.92496
pwa|00001891	TRINITY_DN1056863_c0_g2_i1|m.92497
pwa|00001892	TRINITY_DN105687_c0_g1_i1|m.8449
pwa|00001893	TRINITY_DN1057048_c0_g1_i1|m.92504
pwa|00001894	TRINITY_DN1057053_c0_g1_i1|m.92506
pwa|00001895	TRINITY_DN1057053_c0_g2_i1|m.92507
pwa|00001896	TRINITY_DN1057110_c0_g1_i1|m.92511
pwa|00001897	TRINITY_DN1057266_c0_g1_i1|m.92512
pwa|00001898	TRINITY_DN1057299_c0_g1_i1|m.92513
pwa|00001899	TRINITY_DN1057299_c0_g2_i1|m.92514
pwa|00001900	TRINITY_DN1057336_c0_g1_i1|m.92515
pwa|00001901	TRINITY_DN1057542_c1_g1_i1|m.92520
pwa|00001902	TRINITY_DN1057586_c0_g1_i1|m.92522
pwa|00001903	TRINITY_DN1057586_c0_g1_i1|m.92521
pwa|00001904	TRINITY_DN1057691_c0_g1_i1|m.92527
pwa|00001905	TRINITY_DN1057691_c0_g1_i1|m.92528
pwa|00001906	TRINITY_DN105780_c0_g1_i1|m.8451
pwa|00001907	TRINITY_DN1057937_c0_g2_i1|m.92531
pwa|00001908	TRINITY_DN105797_c0_g1_i1|m.8453
pwa|00001909	TRINITY_DN1057987_c1_g1_i1|m.92532
pwa|00001910	TRINITY_DN1058196_c0_g1_i1|m.92536
pwa|00001911	TRINITY_DN105824_c0_g1_i1|m.8456
pwa|00001912	TRINITY_DN1058293_c0_g1_i1|m.92539
pwa|00001913	TRINITY_DN1058293_c0_g2_i1|m.92540
pwa|00001914	TRINITY_DN1058315_c0_g1_i1|m.92542
pwa|00001915	TRINITY_DN1058363_c0_g1_i1|m.92541
pwa|00001916	TRINITY_DN1058392_c2_g1_i1|m.92543
pwa|00001917	TRINITY_DN1058398_c0_g1_i1|m.92544
pwa|00001918	TRINITY_DN1058398_c0_g2_i1|m.92545
pwa|00001919	TRINITY_DN1058398_c0_g3_i1|m.92546
pwa|00001920	TRINITY_DN1058401_c0_g1_i1|m.92548
pwa|00001921	TRINITY_DN1058583_c0_g1_i1|m.92553
pwa|00001922	TRINITY_DN105897_c0_g1_i1|m.8454
pwa|00001923	TRINITY_DN105897_c0_g2_i1|m.8455
pwa|00001924	TRINITY_DN1059153_c0_g1_i2|m.92569
pwa|00001925	TRINITY_DN1059169_c0_g1_i1|m.92560
pwa|00001926	TRINITY_DN1059195_c0_g1_i1|m.92563
pwa|00001927	TRINITY_DN1059195_c0_g2_i1|m.92566
pwa|00001928	TRINITY_DN1059298_c0_g1_i1|m.92572
pwa|00001929	TRINITY_DN1059335_c0_g1_i1|m.92582
pwa|00001930	TRINITY_DN1059353_c0_g1_i1|m.92581
pwa|00001931	TRINITY_DN1059401_c0_g1_i1|m.92605
pwa|00001932	TRINITY_DN1059405_c0_g1_i1|m.92606
pwa|00001933	TRINITY_DN1059420_c0_g1_i1|m.92609
pwa|00001934	TRINITY_DN1059422_c0_g1_i1|m.92596
pwa|00001935	TRINITY_DN1059509_c0_g1_i1|m.92627
pwa|00001936	TRINITY_DN105955_c0_g1_i1|m.8462
pwa|00001937	TRINITY_DN1059591_c0_g1_i1|m.92638
pwa|00001938	TRINITY_DN10595_c0_g1_i1|m.744
pwa|00001939	TRINITY_DN1059608_c0_g2_i1|m.92648
pwa|00001940	TRINITY_DN1059608_c0_g2_i2|m.92649
pwa|00001941	TRINITY_DN1059627_c0_g2_i1|m.92642
pwa|00001942	TRINITY_DN1059627_c0_g2_i2|m.92643
pwa|00001943	TRINITY_DN1059634_c0_g1_i1|m.92654
pwa|00001944	TRINITY_DN105971_c0_g1_i1|m.8468
pwa|00001945	TRINITY_DN1059724_c0_g1_i1|m.92665
pwa|00001946	TRINITY_DN1059724_c0_g1_i1|m.92664
pwa|00001947	TRINITY_DN1059724_c0_g2_i1|m.92668
pwa|00001948	TRINITY_DN1059724_c0_g2_i1|m.92666
pwa|00001949	TRINITY_DN1059728_c0_g1_i1|m.92669
pwa|00001950	TRINITY_DN1059738_c0_g1_i1|m.92662
pwa|00001951	TRINITY_DN1059757_c0_g1_i1|m.92673
pwa|00001952	TRINITY_DN1059757_c0_g2_i1|m.92674
pwa|00001953	TRINITY_DN1059757_c0_g3_i1|m.92675
pwa|00001954	TRINITY_DN1059774_c0_g1_i1|m.92682
pwa|00001955	TRINITY_DN1059777_c0_g2_i1|m.92680
pwa|00001956	TRINITY_DN1059788_c1_g1_i1|m.92670
pwa|00001957	TRINITY_DN1059800_c0_g2_i1|m.92687
pwa|00001958	TRINITY_DN1059811_c1_g1_i1|m.92690
pwa|00001959	TRINITY_DN1059826_c0_g2_i1|m.92695
pwa|00001960	TRINITY_DN1059834_c0_g1_i1|m.92692
pwa|00001961	TRINITY_DN1059864_c0_g1_i1|m.92706
pwa|00001962	TRINITY_DN1059864_c0_g2_i1|m.92707
pwa|00001963	TRINITY_DN1059869_c1_g1_i1|m.92705
pwa|00001964	TRINITY_DN1059869_c1_g1_i1|m.92704
pwa|00001965	TRINITY_DN1059884_c0_g1_i2|m.92713
pwa|00001966	TRINITY_DN1059886_c0_g1_i1|m.92710
pwa|00001967	TRINITY_DN1059886_c0_g2_i1|m.92711
pwa|00001968	TRINITY_DN105994_c0_g1_i1|m.8469
pwa|00001969	TRINITY_DN1059960_c0_g1_i1|m.92726
pwa|00001970	TRINITY_DN1059975_c0_g1_i2|m.92729
pwa|00001971	TRINITY_DN1059975_c0_g1_i2|m.92731
pwa|00001972	TRINITY_DN1059975_c0_g1_i2|m.92730
pwa|00001973	TRINITY_DN1059981_c0_g1_i1|m.92727
pwa|00001974	TRINITY_DN1059983_c0_g1_i1|m.92732
pwa|00001975	TRINITY_DN1059983_c0_g2_i1|m.92733
pwa|00001976	TRINITY_DN1059985_c0_g1_i1|m.92717
pwa|00001977	TRINITY_DN1060019_c1_g1_i1|m.92743
pwa|00001978	TRINITY_DN1060051_c0_g1_i1|m.92755
pwa|00001979	TRINITY_DN1060078_c0_g1_i1|m.92740
pwa|00001980	TRINITY_DN1060100_c0_g2_i1|m.92763
pwa|00001981	TRINITY_DN1060102_c0_g1_i1|m.92764
pwa|00001982	TRINITY_DN1060128_c0_g3_i1|m.92766
pwa|00001983	TRINITY_DN1060143_c0_g1_i1|m.92771
pwa|00001984	TRINITY_DN1060150_c0_g1_i1|m.92774
pwa|00001985	TRINITY_DN1060150_c0_g2_i1|m.92775
pwa|00001986	TRINITY_DN1060155_c0_g1_i1|m.92772
pwa|00001987	TRINITY_DN1060155_c0_g2_i1|m.92773
pwa|00001988	TRINITY_DN1060163_c0_g1_i1|m.92776
pwa|00001989	TRINITY_DN1060170_c0_g1_i1|m.92769
pwa|00001990	TRINITY_DN1060182_c0_g1_i1|m.92780
pwa|00001991	TRINITY_DN1060223_c0_g1_i1|m.92786
pwa|00001992	TRINITY_DN1060225_c0_g1_i2|m.92789
pwa|00001993	TRINITY_DN106024_c0_g1_i1|m.8470
pwa|00001994	TRINITY_DN106024_c0_g2_i1|m.8471
pwa|00001995	TRINITY_DN1060258_c0_g2_i1|m.92795
pwa|00001996	TRINITY_DN106025_c0_g1_i1|m.8474
pwa|00001997	TRINITY_DN1060261_c0_g1_i1|m.92797
pwa|00001998	TRINITY_DN1060284_c0_g1_i1|m.92800
pwa|00001999	TRINITY_DN1060293_c0_g1_i1|m.92802
[truncated: 561,637 more rows]
