# Supplementary material for: Reading and editing the Pleurodeles waltl genome reveals novel features of tetrapod regeneration
Source: Nat Commun. 2017 Dec 22;8:2286. doi: 10.1038/s41467-017-01964-9 (PMC5741667; doi:10.1038/s41467-017-01964-9)
Supplement: Supplementary file 7 — Supplementary Data 4 [file 41467_2017_1964_MOESM7_ESM.xlsx]

## Sheet: optimization
	zebrafish		X. tropicalis		P. waltl transcriptome		P. waltl genome
	reported miRNAs		reported miRNAs		reported miRNAs		reported miRNAs
miRDeep2 score	Dr (known)	Dr (novel)	Xt (known)	Xt (novel)	Pw T (Xt+)	Pw T (Xt-)	Pw G (Xt+)	Pw G (Xt-)
10	274	105	103	60	196	563	450	22975
9	274	109	103	60	196	570	452	22973
8	274	114	103	60	198	588	454	22971
7	274	122	103	60	198	604	456	22969
6	274	128	103	60	198	619	456	22969
5	274	132	108	61	228	631	549	22876
4	274	137	110	61	264	640	713	22712
3	274	141	110	61	271	645	793	22632
2	298	220	110	92	274	708	827	22598
1	312	269	134	160	281	1134	880	22545
0	312	310	138	208	295	1347	974	22451
-1	312	337	138	223	295	1347	974	22451
-2	312	369	138	241	295	1347	974	22451
-3	312	418	140	334	295	1347	974	22451
-4	312	455	140	457	295	1347	974	22451
-5	312	488	140	544	295	1347	974	22451
-6	312	512	140	615	295	1347	974	22451
-7	312	545	140	688	295	1347	974	22451
-8	312	569	140	732	295	1347	974	22451
-9	312	599	140	775	295	1347	974	22451
-10	312	622	140	815	295	1347	974	22451

## Sheet: zebrafish
miRDeep2 score	novel miRNAs reported by miRDeep2	novel miRNAs, estimated false positives	novel miRNAs, estimated true positives	known miRNAs in species	known miRNAs in data	known miRNAs detected by miRDeep2	estimated signal-to-noise	excision gearing
10	105	10 +/- 3	95 +/- 3 (90 +/- 3%)	350	329	274 (83%)	25.1	3
9	109	11 +/- 3	98 +/- 3 (90 +/- 3%)	350	329	274 (83%)	24.7	3
8	114	11 +/- 3	103 +/- 3 (90 +/- 3%)	350	329	274 (83%)	24.4	3
7	122	11 +/- 3	111 +/- 3 (91 +/- 2%)	350	329	274 (83%)	24.3	3
6	128	12 +/- 3	116 +/- 3 (91 +/- 2%)	350	329	274 (83%)	23.9	3
5	132	12 +/- 3	120 +/- 3 (91 +/- 2%)	350	329	274 (83%)	23.2	3
4	137	13 +/- 3	124 +/- 3 (90 +/- 2%)	350	329	274 (83%)	22.6	3
3	141	14 +/- 3	127 +/- 3 (90 +/- 2%)	350	329	274 (83%)	21.7	3
2	220	18 +/- 4	202 +/- 4 (92 +/- 2%)	350	329	298 (91%)	18.8	3
1	269	30 +/- 5	239 +/- 5 (89 +/- 2%)	350	329	312 (95%)	12.9	3
0	310	101 +/- 9	209 +/- 9 (68 +/- 3%)	350	329	312 (95%)	4.7	3
-1	337	153 +/- 12	184 +/- 12 (55 +/- 4%)	350	329	312 (95%)	3.4	3
-2	369	205 +/- 14	164 +/- 14 (44 +/- 4%)	350	329	312 (95%)	2.7	3
-3	418	254 +/- 15	164 +/- 15 (39 +/- 4%)	350	329	312 (95%)	2.4	3
-4	455	312 +/- 16	143 +/- 16 (31 +/- 3%)	350	329	312 (95%)	2.1	3
-5	488	361 +/- 16	127 +/- 16 (26 +/- 3%)	350	329	312 (95%)	1.9	3
-6	512	401 +/- 17	111 +/- 17 (22 +/- 3%)	350	329	312 (95%)	1.8	3
-7	545	430 +/- 18	115 +/- 18 (21 +/- 3%)	350	329	312 (95%)	1.8	3
-8	569	451 +/- 18	118 +/- 18 (21 +/- 3%)	350	329	312 (95%)	1.7	3
-9	599	466 +/- 19	133 +/- 19 (22 +/- 3%)	350	329	312 (95%)	1.7	3
-10	622	478 +/- 19	144 +/- 19 (23 +/- 3%)	350	329	312 (95%)	1.7	3
novel miRNAs predicted by miRDeep2
provisional id	miRDeep2 score	estimated probability that the miRNA candidate is a true positive	rfam alert	total read count	mature read count	loop read count	star read count	significant randfold p-value	miRBase miRNA	example miRBase miRNA with the same seed	UCSC browser	NCBI blastn	consensus mature sequence	consensus star sequence	consensus precursor sequence	precursor coordinate
4_26159	3789.5	90 +/- 3%	-	7438	7361	1	76	no	-	-	-	-	ggcugggggagcggccgcccc	gugcggccccuagccccc	ggcugggggagcggccgccccuuggugccccccugcauguucccguuucuguagcacgucgugcggccccuagccccc	4:53868434..53868512:+
4_26135	3789.5	90 +/- 3%	-	7438	7361	1	76	no	-	-	-	-	ggcugggggagcggccgcccc	gugcggccccuagccccc	ggcugggggagcggccgccccuuggugccccccugcauguucccguuucuguagcacgucgugcggccccuagccccc	4:53852238..53852316:+
4_30196	3789.5	90 +/- 3%	-	7438	7361	1	76	no	-	-	-	-	ggcugggggagcggccgcccc	gugcggccccuagccccc	ggcugggggagcggccgccccuuggugccccccugcauguucccguuucuguagcacgucgugcggccccuagccccc	4:53794518..53794596:-
4_31364	3789.5	90 +/- 3%	-	7438	7361	1	76	no	-	-	-	-	ggcugggggagcggccgcccc	gugcggccccuagccccc	ggcugggggagcggccgccccuuggugccccccugcauguucccguuucuguagcacgucgugcggccccuagccccc	4:66539263..66539341:-
4_26187	3789.5	90 +/- 3%	-	7438	7361	1	76	no	-	-	-	-	ggcugggggagcggccgcccc	gugcggccccuagccccc	ggcugggggagcggccgccccuuggugccccccugcauguucccguuucuguagcacgucgugcggccccuagccccc	4:53896566..53896644:+
21_17621	3672.6	90 +/- 3%	-	7211	7210	0	1	no	-	-	-	-	uacauucauugaugucguugggu	ucacugaccaaugagugcaaacu	uacauucauugaugucguuggguuucacaugugagcgacucacugaccaaugagugcaaacu	21:8129129..8129191:-
3_22587	2690.2	90 +/- 3%	-	5275	3726	0	1549	yes	-	-	-	-	gaggucaaugguuaccggcuu	ucuguaaccauugacuuccau	ucuguaaccauugacuuccauaguaguaaaaacacuacggaggucaaugguuaccggcuu	3:17785727..17785787:+
7_36490	2488.6	90 +/- 3%	-	4879	4808	0	71	yes	-	-	-	-	ugacucaaacccgaggacucga	aagucgucugguucuugagucgu	aagucgucugguucuugagucguucguucauuacuugacagaaugacucaaacccgaggacucga	7:67230188..67230253:+
25_21874	1803.3	90 +/- 3%	-	3535	3517	0	18	yes	-	-	-	-	gaggucaaugguuaccggcuu	aaccugucaccauugacuucca	aaccugucaccauugacuuccauagucagaauaacaaauaguauagaggucaaugguuaccggcuu	25:2827154..2827220:-
19_13018	1198.8	90 +/- 3%	-	2349	2345	0	4	yes	-	-	-	-	ucugguccugucuuggcuuaca	agggccaugacggaaaucagcc	agggccaugacggaaaucagccuguguucuuuaagguucucucugguccugucuuggcuuaca	19:984987..985050:-
2_14203	691.5	90 +/- 3%	-	1354	767	0	587	yes	-	-	-	-	ugccuacugagcugauaacagu	uggcucaguucagcaggaac	ugccuacugagcugauaacaguugauguauuuagcacuggcucaguucagcaggaac	2:33922557..33922614:+
3_23068	674.5	90 +/- 3%	-	1320	1271	0	49	yes	-	-	-	-	gacuuggucuaagcuccucagu	ugaggaguuuagagcaaguaaa	gacuuggucuaagcuccucagugugaugauuaaaccugaggaguuuagagcaaguaaa	3:59004559..59004617:+
6_35458	639.9	90 +/- 3%	-	1260	1037	0	223	no	-	-	-	-	agcuacauccggcuacugggucu	ugcucaguggucaguguaggucc	ugcucaguggucaguguagguccugcagcgacagcagcuacauccggcuacugggucu	6:59969979..59970037:-
KN149690.1_41448	596.7	90 +/- 3%	-	1179	1120	1	58	no	-	-	-	-	ucaguaaauguggucuggacugagu	uguuguagaagaucagaguuccug	ucaguaaauguggucuggacugaguggaugaggcucauugugucucuauagauguuguagaagaucagaguuccug	KN149690.1:42000..42076:+
4_31413	595.5	90 +/- 3%	-	1176	1117	1	58	no	-	-	-	-	ucagugaaugugguuuggacugagu	uguuguagaagaucagaguuccug	ucagugaaugugguuuggacugaguggaugaggcucauugugucucuauagauguuguagaagaucagaguuccug	4:66939882..66939958:-
4_31414	571.2	90 +/- 3%	-	1119	1117	1	1	yes	-	-	-	-	ucagugaaugugguuuggacugagu	ucagucuucaacacaguuu	ucagucuucaacacaguuucacugaugauccauacucaacccaaaauccaggauagagcggcucagugaaugugguuuggacugagu	4:66939933..66940020:-
5_33338	517.9	90 +/- 3%	-	1013	964	0	49	yes	-	-	-	-	uccaucagucacgugaccuacc	gaggucacgcgagugguggcagg	gaggucacgcgagugguggcaggguuaccacaaacuaaccgaaucuuccaucagucacgugaccuacc	5:35345794..35345862:-
1_776	473.5	90 +/- 3%	-	924	834	0	90	yes	-	-	-	-	ucagcacucggacagccucuu	aggcuguccgagugcugauagu	aggcuguccgagugcugauagucgugacauuaauguaauaucagcacucggacagccucuu	1:10303261..10303322:-
1_93	430	90 +/- 3%	-	839	834	0	5	yes	-	-	-	-	ucagcacucggacagccucuu	gaggcuguccgagugcugaua	gaggcuguccgagugcugauauuacauuaaugucacgacuaucagcacucggacagccucuu	1:10303263..10303325:+
1_782	377.5	90 +/- 3%	-	740	649	0	91	yes	-	-	-	-	uuuaaaaguguccuccagagc	cauuagaggucauuuuuacugu	cauuagaggucauuuuuacuguuuguaucacugcuuuaaaaguguccuccagagc	1:11136768..11136823:-
14_6450	211	90 +/- 3%	-	411	400	0	11	yes	-	-	-	-	accuguaaccauugacuucca	ugaugucaaugguugcaguugu	accuguaaccauugacuuccauaguauuuuuuucuuacuaugaugucaaugguugcaguugu	14:16983580..16983642:-
17_9463	193.9	90 +/- 3%	-	375	283	0	92	yes	-	-	-	-	cgcagcucugcucaaauggcu	ccauuugggcagagcugagcu	ccauuugggcagagcugagcuccagugaggggcucaugcucccccuggcuggagcgcagcucugcucaaauggcu	17:23552978..23553053:+
2_13654	190.9	90 +/- 3%	-	372	333	0	39	yes	-	-	-	-	augacucaaacccaaggacucg	aaguuuucugguucuugagucg	aaguuuucugguucuugagucguuuguucaucacaugacagaaugacucaaacccaaggacucg	2:8746958..8747022:+
24_21077	153.7	90 +/- 3%	-	298	292	0	6	yes	-	-	-	-	uaacguuucgagcccacugacug	ccguggacuugaaacguugca	uaacguuucgagcccacugacugucuuauaaagagccguggacuugaaacguugca	24:1825432..1825488:-
6_34468	142.3	90 +/- 3%	-	277	264	0	13	yes	-	-	-	-	uauggaagucaaugguuacag	guuaccauugacuuucagagu	guuaccauugacuuucagaguauuuguuauuccuacuauggaagucaaugguuacag	6:48358480..48358537:+
2_13724	140.2	90 +/- 3%	-	272	264	0	8	yes	-	-	-	-	uauggaagucaaugguuacag	ucuaaccauuaagugacuucca	ucuaaccauuaagugacuuccauaguguuuguuuuuccuacuauggaagucaaugguuacag	2:11993158..11993220:+
17_10033	139.1	90 +/- 3%	-	270	164	0	106	yes	-	-	-	-	cuuacaauuaaaggauauuucu	aaauaucucuuaauuguuuggu	cuuacaauuaaaggauauuucuugagccgaaacuagcagaaauaucucuuaauuguuuggu	17:25935576..25935637:-
1_140	134.7	90 +/- 3%	-	262	183	0	79	yes	-	-	-	-	auagaagucauuaguuacgggu	uguugcuauugaccuccauagu	uguugcuauugaccuccauaguguguuuuuuuuuucuacgauagaagucauuaguuacgggu	1:17210324..17210386:+
15_7433	133.4	90 +/- 3%	-	258	249	0	9	yes	-	-	-	-	ggcugguguccugcagaguuu	aacucugcaagacagcagcagu	ggcugguguccugcagaguuuagagucaacuucaaguaaacucugcaagacagcagcagu	15:10834212..10834272:-
17_9493	104.7	90 +/- 3%	-	203	189	0	14	yes	-	-	-	-	guagccauugacuuccauagu	acagaugucaguggccaccagu	guagccauugacuuccauaguauuuuguuuuccuacuacagaugucaguggccaccagu	17:25263793..25263852:+
23_20692	99.5	90 +/- 3%	-	192	191	0	1	yes	-	-	-	-	guagccauugacuuccauagu	auggacgccaaugguuacaggu	guagccauugacuuccauaguagacaaagcaaauauuauggacgccaaugguuacaggu	23:37648474..37648533:-
22_18725	90.5	90 +/- 3%	-	175	168	0	7	yes	-	-	-	-	ggccaguugccugacauggac	ucguggcacgcuauccuggcauc	ggccaguugccugacauggacgagaugccuacggguuguucguggcacgcuauccuggcauc	22:3610623..3610685:-
24_21003	88.9	90 +/- 3%	-	171	123	1	47	yes	-	-	-	-	gaaaguuaaugguuaucgguuu	accgguaaccaucgacuuccau	accgguaaccaucgacuuccauaguaggaaaaacaaaugcuaugaaaguuaaugguuaucgguuu	24:33367461..33367526:+
12_3847	86.7	90 +/- 3%	-	170	164	0	6	yes	-	-	-	-	cuuacaauuaaaggauauuucu	aaaugucccuuaauuguuuggu	cuuacaauuaaaggauauuucuugcggcugaauacgagaacagaaaugucccuuaauuguuuggu	12:12072642..12072707:-
25_21785	86	90 +/- 3%	-	165	161	1	3	yes	-	-	-	-	uauggaggucaaugguugcag	guagccaucgacuuccauagua	guagccaucgacuuccauaguaggaaaagcaaauacuauggaggucaaugguugcag	25:29222431..29222488:+
11_2241	85.7	90 +/- 3%	-	166	66	0	100	yes	-	-	-	-	guaaccauugacuuucauagu	uguguaggucaaugguuaccg	guaaccauugacuuucauagugggaaaaacaaauacuguguaggucaaugguuaccg	11:2835045..2835102:+
17_9831	81.3	90 +/- 3%	-	157	144	0	13	yes	-	-	-	-	uguggaagucaaugguuacau	gucaacuauugacuuccauagu	gucaacuauugacuuccauaguguuuguuuuuccuacuguggaagucaaugguuacau	17:6060147..6060205:-
2_15207	79	90 +/- 3%	-	154	151	0	3	yes	-	-	-	-	ugcaaguaaucaugaauaggcc	ccuauccuggauuacuugaac	ugcaaguaaucaugaauaggccuccaggacagacagccuauccuggauuacuugaac	2:21717439..21717496:-
15_7796	70.2	90 +/- 3%	-	134	122	0	12	yes	-	-	-	-	auuccggcgcggaugcggcag	cgccgcaucuggccggaaucg	auuccggcgcggaugcggcagcgucggcucgcuuacggccgccgcaucuggccggaaucg	15:46505347..46505407:-
10_2165	68.9	90 +/- 3%	-	132	125	0	7	yes	-	-	-	-	uguggaagucaaugguuacu	gucaccauugacuuuuguagu	gucaccauugacuuuuguaguagugaaaaaagugcuguggaagucaaugguuacu	10:35115299..35115354:-
11_2230	62.3	90 +/- 3%	-	123	70	0	53	yes	-	-	-	-	cuggaaagcgguaaccacugacu	ucaauaguuacagguuucuaac	cuggaaagcgguaaccacugacuuucauguuaauagucaauaguuacagguuucuaac	11:142172..142230:+
5_32005	62.3	90 +/- 3%	-	121	120	0	1	yes	-	-	-	-	guccaaucuuggugagucugu	agacucaucagaucaggcaaug	agacucaucagaucaggcaaugcuuuugcaaucuucuauuguccaaucuuggugagucugu	5:7857032..7857093:+
20_16138	62.1	90 +/- 3%	-	119	109	0	10	yes	-	-	-	-	ucaucccucugcucuauccccu	ggauuagggcauaaggaugagc	ucaucccucugcucuauccccuucaaagggacccuccaaagggauuagggcauaaggaugagc	20:37928253..37928316:+
20_16690	61.6	90 +/- 3%	-	117	116	0	1	yes	-	-	-	-	ugcacagcaaguguagacaggc	ugucugugccugcuguacagg	ugucugugccugcuguacaggugcaggaaguucugcacagcaaguguagacaggc	20:14981680..14981735:-
17_9760	56.8	90 +/- 3%	-	109	65	1	43	yes	-	-	-	-	augacucgaacccgaggacucg	aaguuuucugguucuugagucg	aaguuuucugguucuugagucguucguucaucacgugacagaaugacucgaacccgaggacucg	17:50327442..50327506:+
8_37529	55	90 +/- 3%	-	106	104	0	2	yes	-	-	-	-	uaguuugauucacagcacaag	ugguguuguguguuaaacugua	ugguguuguguguuaaacuguauuccuaaacaacaucuauaguuugauucacagcacaag	8:9981686..9981746:+
9_39946	54.5	90 +/- 3%	-	104	85	0	19	yes	-	-	-	-	ccgccccgucucugcuaccuca	gucggcggaggcagggugacg	ccgccccgucucugcuaccucauaauaaagucauaaugugagucggcggaggcagggugacg	9:10738085..10738147:+
9_41046	53.5	90 +/- 3%	-	101	87	3	11	yes	-	-	-	-	aggcguaccuaaccgaacugu	guuugguucgguaugccuuuug	guuugguucgguaugccuuuugacaguggaaacggcuauaaaggcguaccuaaccgaacugu	9:50242167..50242229:-
5_33062	51	90 +/- 3%	-	98	76	0	22	yes	-	-	-	-	gucaauggucgcaggcuuccaa	gaaaccucuaaccauugacu	gaaaccucuaaccauugacuuguuuuuucugcuauggaagucaauggucgcaggcuuccaa	5:8977692..8977753:-
9_40415	48.7	90 +/- 3%	-	93	78	0	15	yes	-	-	-	-	aucauuuuugugacuaugcaacu	cugcaaaucacaaaaaugaca	aucauuuuugugacuaugcaacuggacccagacuacuagcugcaaaucacaaaaaugaca	9:7634025..7634085:-
17_9496	48.7	90 +/- 3%	-	93	86	0	7	yes	-	-	-	-	ugagccacugauguccauagu	cuauggaagucuguggcugcuu	ugagccacugauguccauaguaggaacaaaaaaauacuauggaagucuguggcugcuu	17:27123392..27123450:+
1_538	45.6	90 +/- 3%	-	92	88	0	4	yes	-	-	-	-	cuauggaugucaauggcugcu	acagccaucgacuucaauagu	acagccaucgacuucaauaguaggccuaauuuuuguucuuacuauggaugucaauggcugcu	1:50349983..50350045:+
24_20786	43.4	90 +/- 3%	-	82	80	0	2	yes	-	-	-	-	auguauaucgacacuggugagu	ccaccagugaugauauacagcc	auguauaucgacacuggugaguggagugccuuauugucccaccagugaugauauacagcc	24:7378680..7378740:+
24_21156	43.4	90 +/- 3%	-	83	30	1	52	yes	-	-	-	-	guaaccauugacuuccauagu	uauugagaucaaugguugcaggu	guaaccauugacuuccauaguuagaaaaacaaauacuauugagaucaaugguugcaggu	24:9786844..9786903:-
15_7215	43.3	90 +/- 3%	-	82	81	0	1	yes	-	-	-	-	gcgacccauccuugguuucug	gaaaccaagcauggguguggccu	gaaaccaagcauggguguggccugaauccuccaauggcgacccauccuugguuucug	15:35429319..35429376:+
8_38608	41	90 +/- 3%	-	78	73	0	5	yes	-	-	-	-	acaaaaucacuagucuuccacu	aggacgacugcgguuuguuguu	aggacgacugcgguuuguuguugguuuuuguucauuuucacaacaaaaucacuagucuuccacu	8:159408..159472:-
10_1755	40	90 +/- 3%	-	77	68	0	9	yes	-	-	-	-	ucuagauuuaguuguucuugga	uaagcacagcuaauuuagagu	uaagcacagcuaauuuagaguuugcaccucaguacucuagauuuaguuguucuugga	10:24491259..24491316:+
2_15099	39.8	90 +/- 3%	-	74	68	0	6	yes	-	-	-	-	guaucccaucuggacuucacc	ugaagucuagaugggauacagc	guaucccaucuggacuucaccggccccugcagcauagugaagucuagaugggauacagc	2:17711749..17711808:-
8_38639	38.9	90 +/- 3%	-	74	49	0	25	yes	-	-	-	-	uguagcacugugauacuggcugu	aggcauaucgcacugcuaugagu	uguagcacugugauacuggcuguauaucgauacaguauauaggcauaucgcacugcuaugagu	8:1697740..1697803:-
9_39918	38.8	90 +/- 3%	-	74	39	0	35	yes	-	-	-	-	aaccuguaaacaucggcaucca	ggagucaaugguuacagguuu	aaccuguaaacaucggcauccauuguguuuguuuuaugggagucaaugguuacagguuu	9:7744051..7744110:+
1_579	38.7	90 +/- 3%	-	73	64	0	9	yes	-	-	-	-	augggaguugauggcuguuuuga	aaagcagccauugacauccagu	aaagcagccauugacauccagugggaacuaaaaauacuaugggaguugauggcuguuuuga	1:52928751..52928812:+
12_3664	38.2	90 +/- 3%	-	86	46	0	40	no	-	-	-	-	ucuuggagaauaaauguuggaac	ucacaauauuuuuucucugaca	ucuuggagaauaaauguuggaacggcuugccauauagcgugcucacaauauuuuuucucugaca	12:31598955..31599019:+
14_6807	36.1	90 +/- 3%	-	68	63	0	5	yes	-	-	-	-	aacaacaugucacucuaggcua	gucuagagcaacauguuguuaaaa	aacaacaugucacucuaggcuagagcgcuaucugcaguucaaaacuagucuagagcaacauguuguuaaaa	14:51704005..51704076:-
9_41065	35.6	90 +/- 3%	-	66	61	0	5	yes	-	-	-	-	ucucaguacgcuuucaaacaa	cguuugaaagcuuaccgagacc	cguuugaaagcuuaccgagaccugcuugaagaaguggucucaguacgcuuucaaacaa	9:53185187..53185245:-
14_5491	33	90 +/- 3%	-	63	34	0	29	yes	-	-	-	-	acagccauugacuuccauagu	uaaagauuucaaugacugcuu	acagccauugacuuccauaguauuauuuguucuacuaaagauuucaaugacugcuu	14:15439007..15439063:+
10_1965	32.3	90 +/- 3%	-	61	33	0	28	yes	-	-	-	-	cuccaaccuugaucaagcagcu	cugauugaacaggguuggaagu	cuccaaccuugaucaagcagcucaauaauaauuacagacggcugauugaacaggguuggaagu	10:11188572..11188635:-
20_16896	30.4	90 +/- 3%	-	56	48	0	8	yes	-	-	-	-	gaguagcagugcgauguggcu	cuacauugcacuucuacgagu	gaguagcagugcgauguggcugugauuauauacagcuacauugcacuucuacgagu	20:39607758..39607814:-
13_4316	29.2	90 +/- 3%	-	55	47	0	8	yes	-	-	-	-	ucugcauccaguguacauuca	guguacgcuggagaacagacucc	ucugcauccaguguacauucagagaacggagacaugguguacgcuggagaacagacucc	13:18145666..18145725:+
15_7527	29.1	90 +/- 3%	-	55	39	0	16	yes	-	-	-	-	gacucugcaugugugugcgugu	cugcaaccauaugcaggaucu	gacucugcaugugugugcguguuuauuuuagcccacacugcaaccauaugcaggaucu	15:12603441..12603499:-
2_15098	28.5	90 +/- 3%	-	52	51	0	1	yes	-	-	-	-	ugaacgcuagaugggauacagc	uguauccuaucuggacuucaca	uguauccuaucuggacuucacagucuccugcagcauggugaacgcuagaugggauacagc	2:17711526..17711586:-
14_6446	28.2	90 +/- 3%	-	52	42	0	10	yes	-	-	-	-	uuaugguugucaauggcugcu	gcagccacugacuuccauagu	gcagccacugacuuccauaguauuguuuuguuucuauuaugguugucaauggcugcu	14:16401253..16401310:-
21_17474	26.6	90 +/- 3%	-	50	36	0	14	yes	-	-	-	-	uacaaagaaauacauuuggaca	uuccaaauguauuucuauguau	uuccaaauguauuucuauguauuauuuauacaaagaaauacauuuggaca	21:39033922..39033972:+
5_33484	25.6	90 +/- 3%	-	47	42	1	4	yes	-	-	-	-	gauggaaaucaauggaucucag	gcagccauugacuuccauugu	gcagccauugacuuccauuguaggacaacaaaauaugauggaaaucaauggaucucag	5:49204126..49204184:-
1_1182	22.3	90 +/- 3%	-	50	47	0	3	no	-	-	-	-	ucaugucgcuggacuguagaagccu	aaguaccugcgaaugcuuggccaugag	aaguaccugcgaaugcuuggccaugaguguuucuugcugcacuaggacuuacucaugucgcuggacuguagaagccu	1:34206913..34206990:-
14_5779	21.9	90 +/- 3%	-	41	28	0	13	yes	-	-	-	-	uguaaccacugaccuccauagu	uguggaagccaaugguugcagg	uguaaccacugaccuccauaguauuagaacuuccuauuguggaagccaaugguugcagg	14:28154043..28154102:+
5_33732	21.4	90 +/- 3%	-	40	20	0	20	yes	-	-	-	-	ucuggaggucaauggucagau	uguaacuauugacuuccaaagu	uguaacuauugacuuccaaagucgaaaaaaacaaauacucuggaggucaauggucagau	5:67357679..67357738:-
23_20256	20.4	90 +/- 3%	-	39	29	0	10	yes	-	-	-	-	ugauuggucaaauaggucuaca	agaucuacuuugauuguucaga	agaucuacuuugauuguucagaugacucugcucugcucugauuggucaaauaggucuaca	23:881510..881570:-
21_17904	19.3	90 +/- 3%	-	36	34	0	2	yes	-	-	-	-	uacauagaaauacauuuggaaa	guccaaauguauuucuuugua	guccaaauguauuucuuuguauaaauaauacauagaaauacauuuggaaa	21:39033921..39033971:-
16_8325	18.8	90 +/- 3%	-	34	30	0	4	yes	-	-	-	-	caguuuacuuguucuuuucgu	ggggagaacauguaaacucugca	ggggagaacauguaaacucugcauagaaacgacauuuugugcaguuuacuuguucuuuucgu	16:32304727..32304789:+
10_1956	18.2	90 +/- 3%	-	34	31	0	3	yes	-	-	-	-	uuuuaucgccuuguuccauucc	gauggaaugggacgacaaagcca	gauggaaugggacgacaaagccaaaaaaacauacuucuuugcuuuuaucgccuuguuccauucc	10:8750624..8750688:-
7_36360	17.7	90 +/- 3%	-	36	20	0	16	yes	-	-	-	-	aucauugacgucuauaguauu	uacuuuggaugucaaaggcugu	aucauugacgucuauaguauuuuuuuguuccuacuguauacuuuggaugucaaaggcugu	7:57231451..57231511:+
2_15162	17.6	90 +/- 3%	-	33	15	13	5	yes	-	-	-	-	gcccuaaaagcguaccguaacg	guacgguucacuuuuagauacc	guacgguucacuuuuagauaccuuuugacaguggaaacggcccuaaaagcguaccguaacg	2:19633084..19633145:-
22_18560	17.5	90 +/- 3%	-	31	29	0	2	yes	-	-	-	-	ucccuaugcccugaucucuuug	agggaucaaggcauaggcauga	ucccuaugcccugaucucuuuguaggguccuuguggagggaucaaggcauaggcauga	22:36842600..36842658:+
1_499	17.3	90 +/- 3%	-	38	35	0	3	yes	-	-	-	-	acagccauugacuuccauagu	caauggauaucaguugcuguuu	acagccauugacuuccauaguauuuuuguucuuacaauggauaucaguugcuguuu	1:45781685..45781741:+
24_21058	16.7	90 +/- 3%	-	30	17	0	13	yes	-	-	-	-	aacacggcuagugacugguca	cuccagucauggguuguguggu	aacacggcuagugacuggucaagguuuacuuucuucuccagucauggguuguguggu	24:40159001..40159058:+
3_23530	16.5	90 +/- 3%	-	29	15	0	14	yes	-	-	-	-	gcauguuuugaagcucugcgcu	acgcagagcucuaaaacaucu	acgcagagcucuaaaacaucugcgucguggacgcgcugcagcgcauguuuugaagcucugcgcu	3:34623623..34623687:-
25_21805	15.6	90 +/- 3%	-	28	24	0	4	yes	-	-	-	-	aagacucaaacccgaggacucg	agucuucugcuucuugagucgu	agucuucugcuucuugagucguucguucaucacgugacagaaagacucaaacccgaggacucg	25:32843277..32843340:+
23_20207	15.3	90 +/- 3%	-	27	19	0	8	yes	-	-	-	-	agucuagaugcgauacagaug	agcuguauccuauuuagacuuu	agcuguauccuauuuagacuuuaccgugcugcaggagagugugaagucuagaugcgauacagaug	23:44477948..44478013:+
9_39869	14.9	90 +/- 3%	-	26	25	0	1	yes	-	-	-	-	ucuguccagcugagggcacu	gugcccccugcuggagagga	gugcccccugcuggagaggauaaauaaaacacacaucuguccagcugagggcacu	9:754730..754785:+
3_23503	14.3	90 +/- 3%	-	36	21	0	15	no	-	-	-	-	ccccccaaaccccguccagcgu	cacugguacaaggauugggaga	ccccccaaaccccguccagcgucaucuguaaaucagacacugguacaaggauugggaga	3:32439604..32439663:-
3_22281	13	90 +/- 3%	-	22	19	0	3	yes	-	-	-	-	gcccgagcugaggagaacacac	uguguucacugcgguccgguguu	uguguucacugcgguccgguguugcagcugcugaagcccgagcugaggagaacacac	3:1421280..1421337:+
21_17464	12.9	90 +/- 3%	-	21	13	0	8	yes	-	-	-	-	ccaauucacacugggcuucagc	cugaagcccuugugaauugggc	cugaagcccuugugaauugggcauuauaagguaaagcccaauucacacugggcuucagc	21:36989667..36989726:+
21_17174	12.8	90 +/- 3%	-	23	11	0	12	yes	-	-	-	-	uuuagugugauaauggcguuuga	aacaccauugucacacuccaca	uuuagugugauaauggcguuugacgacagaugauacaaacaccauugucacacuccaca	21:10788803..10788862:+
5_32456	12.6	90 +/- 3%	-	22	21	0	1	yes	-	-	-	-	uuucgguuaucuagcuuuauga	uacagcuagauaaccaaagaua	uuucgguuaucuagcuuuaugaagugcaaaauacucauacagcuagauaaccaaagaua	5:47518601..47518660:+
21_17617	12.6	90 +/- 3%	-	24	16	0	8	yes	-	-	-	-	auguuucuccagcuugcugauu	ucuaagugaacugagaaaaaca	auguuucuccagcuugcugauuuugcauuucugcucaaaucuaagugaacugagaaaaaca	21:7673218..7673279:-
7_35956	12.2	90 +/- 3%	-	22	21	0	1	yes	-	-	-	-	uuucgguuaucuagcuuuauga	uacagcuagauaaccaaagaua	uuucgguuaucuagcuuuaugaaggcagauaaacacucauacagcuagauaaccaaagaua	7:14134095..14134156:+
16_9019	12.2	90 +/- 3%	-	22	21	0	1	yes	-	-	-	-	uuucgguuaucuagcuuuauga	uacagcuagauaaccaaagaua	uuucgguuaucuagcuuuaugaagaaugaauaacacucauacagcuagauaaccaaagaua	16:29281662..29281723:-
1_4	11.6	90 +/- 3%	-	19	17	0	2	yes	-	-	-	-	aucacugagcugauggagacg	aucugcaucagcggagugugucc	aucacugagcugauggagacgacugcagcacaccucaucaucugcaucagcggagugugucc	1:33204..33266:+
20_16804	10.8	90 +/- 3%	-	18	7	0	11	yes	-	-	-	-	uaccgacucacggucucucu	gacagagagcugcgagucggcugc	uaccgacucacggucucucuccucgcucacaagcgccauuuuggagacagagagcugcgagucggcugc	20:28453256..28453325:-
21_17276	10.7	90 +/- 3%	-	18	14	0	4	yes	-	-	-	-	ucauagcagugcgauuguggcug	uccacgucacacugcuacgagu	ucauagcagugcgauuguggcuguaaauacauccacgucacacugcuacgagu	21:19822330..19822383:+
10_1878	10.6	90 +/- 3%	-	20	19	0	1	yes	-	-	-	-	uuucgguuaucuagcuuuauga	uacagcuagauaaccaaagaua	uuucgguuaucuagcuuuaugacggccagcacacucauacagcuagauaaccaaagaua	10:43707617..43707676:+
24_20939	10.4	90 +/- 3%	-	18	15	0	3	yes	-	-	-	-	ucaaaaggcauaccgaaacga	cgguuugguacgcuuuuauggcc	cgguuugguacgcuuuuauggccauuuccacugucaaaaggcauaccgaaacga	24:18897057..18897111:+
16_7932	10.3	90 +/- 3%	-	18	17	0	1	yes	-	-	-	-	uugagaaucacugcaaucauuca	gauguuuguguguuucucagag	uugagaaucacugcaaucauucagcuuaauauucugguggugacuuuaacuggauguuuguguguuucucagag	16:12352357..12352431:+
17_9293	10.2	90 +/- 3%	-	17	15	0	2	yes	-	-	-	-	cagcugaaccacugcacugug	ucagugcagugguucagcuga	ucagugcagugguucagcugaaaucaagcauuacauuacagcugaaccacugcacugug	17:1478890..1478949:+
20_16346	10.1	90 +/- 3%	-	26	25	0	1	no	-	-	-	-	ugcauccgcgcagaaacacug	uguaucugcugcagaugaggau	ugcauccgcgcagaaacacugaaggucaugauagcguguaucugcugcagaugaggau	20:54595633..54595691:+
24_21386	9.8	90 +/- 3%	-	17	10	0	7	yes	-	-	-	-	ucaauaacauuuugggcucaug	uaagcgcaaaauguuguugauu	ucaauaacauuuugggcucaugaagguauuuaaauaagcgcaaaauguuguugauu	24:41594068..41594124:-
7_37460	9.7	90 +/- 3%	-	16	9	0	7	yes	-	-	-	-	cagacccgcagauggugaugga	gucaucucugagcgggugugugu	gucaucucugagcgggugugugucgcuucucucccgcagacccgcagauggugaugga	7:73897114..73897172:-
7_37363	9.7	90 +/- 3%	-	16	15	0	1	yes	-	-	-	-	ucaguuugguacgcuuuuaugg	aaaggcauaccaaaccgaaccg	ucaguuugguacgcuuuuauggcuguuuccacugucaaaaggcauaccaaaccgaaccg	7:60398490..60398549:-
3_22272	9.1	90 +/- 3%	-	18	16	0	2	yes	-	-	-	-	aucgguuugaugaucuucagac	uugacgaucuucagacgugacu	aucgguuugaugaucuucagacgugacaauauauaucaguuugaccaucuucagacgugacuauugguuugacgaucuucagacgugacu	3:1365536..1365626:+
9_40369	8.7	90 +/- 3%	-	14	13	0	1	yes	-	-	-	-	gcuggacauuugcgcaagcaau	uugcaugcauaaauguccggua	gcuggacauuugcgcaagcaauuuuaucucuaaaauugcaugcauaaauguccggua	9:2267457..2267514:-
24_21288	8.5	90 +/- 3%	-	14	13	0	1	yes	-	-	-	-	augaaugcugcuguauaucauu	augauacacagcagcaucaugg	augauacacagcagcaucauggguaauguaguuuugcaccaugaaugcugcuguauaucauu	24:24973169..24973231:-
16_8410	8.5	90 +/- 3%	-	17	12	0	5	yes	-	-	-	-	cuguagcuauugacuuuuaua	auagauggcaauagcuaccagu	cuguagcuauugacuuuuauagaauguuguacuacuauagauggcaauagcuaccagu	16:38397960..38398018:+
15_7584	8.1	90 +/- 3%	-	14	8	1	5	yes	-	-	-	-	auggaacucgaugguuaucagu	gguaaucauugacuuccauagu	gguaaucauugacuuccauaguaguaaaaacaaauaccauggaacucgaugguuaucagu	15:18052735..18052795:-
18_12170	8	90 +/- 3%	-	25	24	0	1	no	-	-	-	-	ucuaguaguuccuuuuccuccucag	uggggagugauaaaauagc	uggggagugauaaaauagcuugaaacaccuccuuugaaguaaauggagaaucuaguaguuccuuuuccuccucag	18:33765024..33765099:-
6_34329	7.9	91 +/- 2%	-	12	10	0	2	yes	-	-	-	-	uucgauagucacagaauauggu	aauguucugugaccauuga	aauguucugugaccauugaaaucgguuuucacagauuucgauagucacagaauauggu	6:28093232..28093290:+
3_23078	7.9	91 +/- 2%	-	12	10	0	2	yes	-	-	-	-	aguucacuuggauuggcugauc	ucggccgacccagugugcugug	aguucacuuggauuggcugaucuauuuugcagugaucggccgacccagugugcugug	3:61966442..61966499:+
8_38650	7.8	91 +/- 2%	-	25	24	0	1	no	-	-	-	-	ucuaguaguuccuuuuccuccucag	uggggagugauaaaauagc	uggggagugauaaaauagcuugaaacaccuccuuugaaguaaauggagaaucuaguaguuccuuuuccuccucag	8:2336113..2336188:-
16_8441	7.8	91 +/- 2%	-	28	27	0	1	no	-	-	-	-	ucgaugcuggauuucucaaccu	guugagacuuuccacccugacu	guugagacuuuccacccugacuaauuagugcuuuuuaaucgaugcuggauuucucaaccu	16:41126333..41126393:+
5_33148	7.6	91 +/- 2%	-	12	7	0	5	yes	-	-	-	-	uauggaucucaagaguuacugg	guagccauugacuuccauggua	guagccauugacuuccaugguauuuguuuuucuggcuauggaucucaagaguuacugg	5:21611572..21611630:-
14_5653	7.5	91 +/- 2%	-	12	8	0	4	yes	-	-	-	-	auagcucuguaaauggcgcu	guaccauucaaagagcuauga	guaccauucaaagagcuaugacaacuaugaugcuuauagcucuguaaauggcgcu	14:24861895..24861950:+
10_2169	7.4	91 +/- 2%	-	12	9	0	3	yes	-	-	-	-	accauggcuguagacuguuacc	uaacaaucuaaagccacgguc	accauggcuguagacuguuaccacgugccaacgcuacaguaacaaucuaaagccacgguc	10:35701181..35701241:-
11_3212	7.4	91 +/- 2%	-	25	19	0	6	no	-	-	-	-	aucuucacaaugaugacgucgu	ugcguccugauugugaugacgg	ugcguccugauugugaugacgggauauaaaauuggcccacaauucaucuucacaaugaugacgucgu	11:35952784..35952851:-
7_37071	6.9	91 +/- 2%	-	11	7	0	4	yes	-	-	-	-	uuacuuggaaggucacaucac	ugaugugccucuccgaguaaa	uuacuuggaaggucacaucaccaugaguaguuaagaauggguugaugaugugccucuccgaguaaa	7:31443763..31443829:-
5_33707	6.9	91 +/- 2%	-	10	6	0	4	yes	-	-	-	-	uuuauccuaucuagacuuuacc	ugaagucuagaugggauucagcu	uuuauccuaucuagacuuuacccucuccugcagcauggugaagucuagaugggauucagcu	5:63882261..63882322:-
14_5632	6.6	91 +/- 2%	-	11	10	0	1	yes	-	-	-	-	uguaaucuuugaccuccguagu	uacagagggcaaugguuacaga	uguaaucuuugaccuccguaguguuuauuuuccuacuacagagggcaaugguuacaga	14:22226757..22226815:+
6_34548	6.5	91 +/- 2%	-	12	6	0	6	yes	-	-	-	-	uuggggugaugcuauaguuacu	ugcuaugguaacacaacaacu	ugcuaugguaacacaacaacuacccuaauuaaucuguuggggugaugcuauaguuacu	6:417896..417954:-
KN150522.1_43111	6.5	91 +/- 2%	-	10	3	0	7	yes	-	-	-	-	uguagaucaguggauuagcaga	ugcuguuacacagaucuacagc	uguagaucaguggauuagcagagcugaugugugcuguuacacagaucuacagc	KN150522.1:5822..5875:-
7_36225	6.4	91 +/- 2%	-	11	9	0	2	yes	-	-	-	-	ucugauccucugucagcagucu	aaugcugauuuuggaucuugugccc	aaugcugauuuuggaucuugugcccugauaauuaagaaacgcuuugaauaacaugggucugauccucugucagcagucu	7:40214145..40214224:+
5_33740	5.7	91 +/- 2%	-	8	6	0	2	yes	-	-	-	-	ccugcucaucaaccacgguacu	ugcuguggcucuucagcagggc	ugcuguggcucuucagcagggccaugagaaugugguggcccugcucaucaaccacgguacu	5:68243540..68243601:-
5_31836	5.7	91 +/- 2%	-	9	7	0	2	yes	-	-	-	-	cuccagaaucucucugugcug	cugcagggcgucucuggaga	cugcagggcgucucuggagaagaaggcagcauauugagcuccagaaucucucugugcug	5:388604..388663:+
11_3227	5.5	91 +/- 2%	-	9	8	0	1	yes	-	-	-	-	uuccauccaguuuuuuuaugcg	gcauaaaaauagguggaugga	uuccauccaguuuuuuuaugcgauuuuucuaagaagugcauaaaaauagguggaugga	11:40142176..40142234:-
20_15591	5.5	91 +/- 2%	-	9	5	0	4	yes	-	-	-	-	acuauagauaugaauggcugcu	aauagccauugacuucuguag	aauagccauugacuucuguaguauuuuuauuucuacuauagauaugaauggcugcu	20:4509022..4509078:+
14_4920	4.9	90 +/- 2%	-	15	14	0	1	no	-	-	-	-	acgacacuguucugauuggcug	cggagaaggggcagggcguaggc	acgacacuguucugauuggcuguguaggcggagaaggggcagggcguaggc	14:1378799..1378850:+
2_13597	4.8	90 +/- 2%	-	6	4	0	2	yes	-	-	-	-	ccacacacaacuauagcacugc	aguucuauagcaguguuugguu	aguucuauagcaguguuugguuaucauucagcggaggaaccacacacaacuauagcacugc	2:5388220..5388281:+
3_23852	4.5	90 +/- 2%	-	8	6	0	2	yes	-	-	-	-	uuuguccgcuaauuucagcuuc	cagcuguaauuaugggauaaacu	cagcuguaauuaugggauaaacuggaucauuuggagcuuuuguccgcuaauuucagcuuc	3:58140803..58140863:-
19_13473	4.3	90 +/- 2%	-	8	5	0	3	yes	-	-	-	-	gacaucugcacacugcugugu	cacagaaguacacagacgucug	gacaucugcacacugcuguguuauugauucagcacagaaguacacagacgucug	19:31785568..31785622:-
24_21069	4	90 +/- 2%	-	5	3	0	2	yes	-	-	-	-	caggugcggugugugcuucacc	gagaagcagacaucagcacaggu	gagaagcagacaucagcacaggugaucaaucaaucagcacaggugcggugugugcuucacc	24:42219885..42219946:+
10_2167	3.7	90 +/- 2%	-	4	3	0	1	yes	-	-	-	-	uuuagaggagagaugauggagc	ucuguauucucuccucugagga	uuuagaggagagaugauggagcgcuguguguugaaugcucuguauucucuccucugagga	10:35438731..35438791:-
24_21048	3	90 +/- 2%	-	65	64	0	1	yes	-	-	-	-	ucgcagaucuggugauuug	caaaucaccagaucugcaagug	ucgcagaucuggugauuugcagagcuagcugccggcagauuugcaaaucaccagaucugcaagug	24:37665234..37665299:+
8_38515	3	90 +/- 2%	-	27	26	0	1	yes	-	-	-	-	uucgauggucacagaauaug	cauauucugugaccaucga	cauauucugugaccaucgaaaucugcacagauuucgauggucacagaauaug	8:46845168..46845220:+
15_7091	3	90 +/- 2%	-	26	26	0	0	yes	-	-	-	-	uucgauggucacagaauaug	uauucugugaccauugaaau	uauucugugaccauugaaaucugugaccacagauuucgauggucacagaauaug	15:16931646..16931700:+
4_27849	2.8	92 +/- 2%	-	81868	79519	47	2302	yes	-	-	-	-	gugagguccucggaucggcccc	gccgagaagacgaucgaacuc	gugagguccucggaucggccccgcccggggcucccuuaccgggggcccugguggagcgccgagaagacgaucgaacuc	4:76320191..76320269:+
8_39790	2.8	92 +/- 2%	-	27	26	0	1	yes	-	-	-	-	uucgauggucacagaauaug	cauauucugugaccaucga	cauauucugugaccaucgaaaucugugcagauuucgauggucacagaauaug	8:46845168..46845220:-
KN149894.1_42932	2.8	92 +/- 2%	-	1045	1038	0	7	yes	-	-	-	-	agacucuccaguacacuggccc	gguguucugcugaguuuagcu	gguguucugcugaguuuagcuaggguuggaccuagacucuccaguacacuggccc	KN149894.1:754..809:-
KN150305.1_42672	2.7	92 +/- 2%	-	11	11	0	0	yes	-	-	-	-	ugaggucuagaugggauacagc	uguaucccaucuagacuucacu	uguaucccaucuagacuucacuucacugcaggagagggugaggucuagaugggauacagc	KN150305.1:17190..17250:-
7_37232	2.7	92 +/- 2%	-	23	23	0	0	yes	-	-	-	-	ucucgugcccccaaaagacacu	uggcauuuggaggcacgagacc	uggcauuuggaggcacgagaccacuguuugugagugaggucucgugcccccaaaagacacu	7:50307843..50307904:-
18_10424	2.7	92 +/- 2%	-	14	14	0	0	yes	-	-	-	-	gauguguauuggcacugcuga	agcagugucaauauacagcca	gauguguauuggcacugcugagagguguggguuggcuuaguacaccagcagugucaauauacagcca	18:2212666..2212733:+
20_16512	2.7	92 +/- 2%	-	22	20	0	2	yes	-	-	-	-	ucugugcuaaacuuguuuaga	ucuaaacaaguuuagcacag	ucuaaacaaguuuagcacagacuuugaugucagcaaagucugugcuaaacuuguuuaga	20:5210305..5210364:-
20_15597	2.7	92 +/- 2%	-	22	20	0	2	yes	-	-	-	-	ucugugcuaaacuuguuuaga	ucuaaacaaguuuagcacag	ucuaaacaaguuuagcacagacuuugcugacaucaaagucugugcuaaacuuguuuaga	20:5210305..5210364:+
22_19640	2.7	92 +/- 2%	-	13	13	0	0	yes	-	-	-	-	acuuuuccagauuuucuaggac	ccuagaaagccuggaaaaugc	ccuagaaagccuggaaaaugccuugucaaaacuccagcacuuuuccagauuuucuaggac	22:37673794..37673854:-
7_35503	2.6	92 +/- 2%	-	60	55	5	0	yes	-	-	-	-	cguuucuggagcguuucagga	cuggagcguuucaggaauguu	cuggagcguuucaggaauguuucuggaacguuuuagaaguguugcuggaauguugcuaaaacguuucuggagcguuucagga	7:626075..626157:+
16_8503	2.6	92 +/- 2%	-	189	189	0	0	yes	-	-	-	-	uaucugacgggugucggugacu	ucgucgacacccaucagauauu	ucgucgacacccaucagauauuuagcaugccaaauaucugacgggugucggugacu	16:49865082..49865138:+
14_5807	2.6	92 +/- 2%	-	13	13	0	0	yes	-	-	-	-	aaugaagguguuugacugcuu	gcagucaaaugccuucauuau	gcagucaaaugccuucauuauauuaaugaauaaugaagguguuugacugcuu	14:32513081..32513133:+
23_20067	2.6	92 +/- 2%	-	82	82	0	0	yes	-	-	-	-	acaccucaauuaguuggaucgg	gauccaacuaaugaagauguuc	gauccaacuaaugaagauguucaugacuccuuugaacaccucaauuaguuggaucgg	23:27801241..27801298:+
19_12878	2.5	92 +/- 2%	-	30	30	0	0	yes	-	-	-	-	uccaucuauuuggucuguucug	gcccaggccagauggaggagc	uccaucuauuuggucuguucugagcgacucuccagcccaggccagauggaggagc	19:38464598..38464653:+
18_12398	2.5	92 +/- 2%	-	217	214	1	2	yes	-	-	-	-	ugaacacggcccugagugaggga	cucuucacucgucuguguuca	cucuucacucgucuguguucagcucuggaugaugugaugcugaacacggcccugagugaggga	18:50849761..50849824:-
13_4478	2.5	92 +/- 2%	-	71	71	0	0	yes	-	-	-	-	cacucauugccuuccauaguau	acuauggaaguugauggguccc	cacucauugccuuccauaguauuauuuuuucuauacuauggaaguugauggguccc	13:30770987..30771043:+
5_32049	2.5	92 +/- 2%	-	35	35	0	0	yes	-	-	-	-	ugaaccacagacgauuaccgcu	cguguaauuguuugugguuuaua	cguguaauuguuugugguuuauacgguguaggugaccauaugaaccacagacgauuaccgcu	5:15480646..15480708:+
5_33372	2.5	92 +/- 2%	-	28	28	0	0	yes	-	-	-	-	uucuagaacauuuugucgugucu	acacgauacaauguucuagaaug	acacgauacaauguucuagaaugcugggauggccauucuagaacauuuugucgugucu	5:39297115..39297173:-
9_40420	2.5	92 +/- 2%	-	4	3	0	1	yes	-	-	-	-	aauccuggagauccugggcaa	caccaggauuucaagguuuaguugga	caccaggauuucaagguuuaguuggaaauccuggagauccugggcaa	9:8677178..8677225:-
KN150692.1_43068	2.5	92 +/- 2%	-	63	63	0	0	yes	-	-	-	-	cuagugugggucaaccggcgcu	agcugguuaacccacaccagca	agcugguuaacccacaccagcagaacccaccgcuucaugcuagugugggucaaccggcgcu	KN150692.1:7429..7490:-
22_18573	2.5	92 +/- 2%	-	11	11	0	0	yes	-	-	-	-	cauuuuccaggcuuucuaggacc	uccuagaaaaucuggaaaagugcu	uccuagaaaaucuggaaaagugcuggaguuuugacaaggcauuuuccaggcuuucuaggacc	22:37673795..37673857:+
7_35501	2.5	92 +/- 2%	-	61	55	6	0	yes	-	-	-	-	cguuucuggagcguuucagga	cuggagcguuucaggaauguu	cuggagcguuucaggaauguuucuggaacguuuuagaagcguugcuggaauggugcuaaaacguuucuggagcguuucagga	7:625875..625957:+
9_40741	2.5	92 +/- 2%	-	21	21	0	0	yes	-	-	-	-	ucuaggcuggucaagugaccaug	uggcacuugucagccuggaaa	ucuaggcuggucaagugaccauguugcuuuaaagugauuuauggcacuugucagccuggaaa	9:28555583..28555645:-
13_4622	2.5	92 +/- 2%	-	17	17	0	0	yes	-	-	-	-	uugucucguaagaucaggcugu	agccugaucucaggagaaaacg	agccugaucucaggagaaaacguaaaauacuuacguugucucguaagaucaggcugu	13:10399681..10399738:-
14_6015	2.5	92 +/- 2%	-	49	43	1	5	yes	-	-	-	-	ugaaaccauugacaucuauagu	gaagucaaugguuucagguuu	ugaaaccauugacaucuauaguaggaaaaacaaacacuauggaagucaaugguuucagguuu	14:6547077..6547139:-
6_34406	2.4	92 +/- 2%	-	56	56	0	0	yes	-	-	-	-	uacuauggaagucaauggcugc	agacguugacauccauaguagg	agacguugacauccauaguaggaagaaaaaaauacuauggaagucaauggcugc	6:37857624..37857678:+
3_22762	2.4	92 +/- 2%	-	18	18	0	0	yes	-	-	-	-	gcuccagacgucagccucuguca	acaguggcuggagcuggaggaucag	gcuccagacgucagccucugucaucaguacagcagcgaugacaguggcuggagcuggaggaucag	3:37600351..37600416:+
24_21381	2.4	92 +/- 2%	-	31	31	0	0	yes	-	-	-	-	agaaugcacaccugaggugacg	uuacaccucaggugugcauuauuu	agaaugcacaccugaggugacgagauguggcuguuacaccucaggugugcauuauuu	24:41343950..41344007:-
4_27979	2.4	92 +/- 2%	-	51	50	1	0	yes	-	-	-	-	cuguacgguucaguuugguaug	uaccaaaccgaaccguaucaua	cuguacgguucaguuugguauguuuccacugucaaaaggcguaccaaaccgaaccguaucaua	4:6268890..6268953:-
4_26143	2.3	92 +/- 2%	-	79582	79519	0	63	yes	-	-	-	-	gugagguccucggaucggcccc	gagaagacgaucgaacuc	gugagguccucggaucggccccgcccggggcccuuuaucgagcccuggugguacaccgagaagacgaucgaacuc	4:53865007..53865082:+
16_9055	2.3	92 +/- 2%	-	10	7	0	3	no	-	-	-	-	gcacucugugguucuccagugg	ggccuggcgaucacagggcgaga	gcacucugugguucuccaguggcgcauuguuaccuccccaugggccuggcgaucacagggcgaga	16:33005119..33005184:-
KN150676.1_42193	2.3	92 +/- 2%	-	43	42	1	0	yes	-	-	-	-	cuguacgguucaguuugguaug	uaccgaaccguacuguaccgua	cuguacgguucaguuugguaugcauuuauggccguuuccacugucaaaagacauaccgaaccguacuguaccgua	KN150676.1:48293..48368:-
4_26121	2.3	92 +/- 2%	-	79582	79519	0	63	yes	-	-	-	-	gugagguccucggaucggcccc	gagaagacgaucgaacuc	gugagguccucggaucggccccgcccggggcccuuuaucgagcccuggugguacaccgagaagacgaucgaacuc	4:53848810..53848885:+
4_26167	2.3	92 +/- 2%	-	79582	79519	0	63	yes	-	-	-	-	gugagguccucggaucggcccc	gagaagacgaucgaacuc	gugagguccucggaucggccccgcccggggcccuuuaucgagcccuggugguacaccgagaagacgaucgaacuc	4:53880567..53880642:+
23_20608	2.3	92 +/- 2%	-	1807	1805	0	2	yes	-	-	-	-	uagcaccauuugaaaucggu	acugauuuccucugguguuc	acugauuuccucugguguucagaguggacuggguuuuucuagcaccauuugaaaucggu	23:20422295..20422354:-
21_17089	2.3	92 +/- 2%	-	133	127	0	6	yes	-	-	-	-	uacuccuuggauguugacugga	ucacauucaggugaguucuuuga	ucacauucaggugaguucuuugauuaucuugaauucaugguacuccuuggauguugacugga	21:74392..74454:+
12_3373	2.3	92 +/- 2%	-	116	108	0	8	yes	-	-	-	-	ucaaaagguguaccggaccgua	uucgguuugguaggcuuuuaugg	uucgguuugguaggcuuuuauggcuguuuccacugucaaaagguguaccggaccgua	12:13324827..13324884:+
25_21800	2.3	92 +/- 2%	-	21	21	0	0	yes	-	-	-	-	acacuggaguaguuuaaagcug	gcuuuaaaacgcuccagugucc	acacuggaguaguuuaaagcugcaauucaucagcagcuuuaaaacgcuccagugucc	25:32178600..32178657:+
KN150242.1_42821	2.3	92 +/- 2%	-	128	127	0	1	yes	-	-	-	-	uacuccuuggauguugacugga	ucacauucaggcgaguucuuug	ucacauucaggcgaguucuuugauuauuuugaauucaugguacuccuuggauguugacugga	KN150242.1:8708..8770:+
16_8638	2.3	92 +/- 2%	-	18	18	0	0	yes	-	-	-	-	uugagagaucgaggagugca	cucuccuuuuuagcuccaug	cucuccuuuuuagcuccauggcugacugaaucacaggcauugagagaucgaggagugca	16:8567586..8567645:-
16_9041	2.3	92 +/- 2%	-	79	79	0	0	yes	-	-	-	-	uguuuguccugcugucugcgccg	gccagcagcagcacaaccaga	uguuuguccugcugucugcgccgauacaacagcagaacggccagcagcagcacaaccaga	16:30552865..30552925:-
7_36005	2.3	92 +/- 2%	-	20	18	0	2	yes	-	-	-	-	cuauggaagucacuggcuguuu	augcagccauugaccuccaugg	augcagccauugaccuccauggucgaaaaaacaaaaugcuauggaagucacuggcuguuu	7:20611257..20611317:+
4_30212	2.3	92 +/- 2%	-	79582	79519	0	63	yes	-	-	-	-	gugagguccucggaucggcccc	gagaagacgaucgaacuc	gugagguccucggaucggccccgcccggggcccuuuaucgagcccuggugguacaccgagaagacgaucgaacuc	4:53797948..53798023:-
8_39786	2.3	92 +/- 2%	-	24	24	0	0	yes	-	-	-	-	uuuuagggaaaggucuguaugu	auacagaccuuuccuaaaaauu	auacagaccuuuccuaaaaauuuccggugauuuuagggaaaggucuguaugu	8:46560222..46560274:-
3_22708	2.2	92 +/- 2%	-	45	40	0	5	yes	-	-	-	-	ucugaccguugacuucuauagu	uacggaggucagugguuagagg	ucugaccguugacuucuauaguugcaaguuugauacuacggaggucagugguuagagg	3:32550645..32550703:+
2_15269	2.2	92 +/- 2%	-	13	10	0	3	yes	-	-	-	-	ucuugaacgccggaaaacaga	ucuguucuccggcgcucgagcau	ucuugaacgccggaaaacagaggaaugcccguuucucaucuguucuccggcgcucgagcau	2:29501786..29501847:-
9_40456	2.2	92 +/- 2%	-	68	68	0	0	yes	-	-	-	-	ucugaauacacggacugcuccc	gaacagcccugaaauucagaca	gaacagcccugaaauucagacagcugugcagugacuucaugucugaauacacggacugcuccc	9:13991365..13991428:-
17_9903	2.2	92 +/- 2%	-	12	12	0	0	yes	-	-	-	-	uuggagaaaggauuuccugaac	ugaggauccucucucgca	uuggagaaaggauuuccugaacaaaggaagauguguuuguugaggauccucucucgca	17:10314555..10314613:-
18_10632	2.2	92 +/- 2%	-	20	20	0	0	yes	-	-	-	-	uuugaccucauccuuuuucaccc	gcuggaaaagaauaaggcaauau	uuugaccucauccuuuuucacccagggaaaucugugggcuggaaaagaauaaggcaauau	18:20864363..20864423:+
7_36136	2.2	92 +/- 2%	-	174	102	0	72	yes	-	-	-	-	gucgggucgcuaaugacgucacc	agcggcgucagaagcgauggcc	agcggcgucagaagcgauggccgugucucuauccaauaggucgggucgcuaaugacgucacc	7:31663616..31663678:+
3_23796	2.2	92 +/- 2%	-	65	65	0	0	yes	-	-	-	-	ucaucccgaaagcaccucccucc	aggagguggagucgggacacggcc	aggagguggagucgggacacggccaggcuuguuaggaaugucaucccgaaagcaccucccucc	3:54233746..54233809:-
21_17744	2.2	92 +/- 2%	-	13	13	0	0	yes	-	-	-	-	uccuucaacuucugcccucauc	ugggggcaggggaaguugaaguugg	ugggggcaggggaaguugaaguuggugaugguauacucuccuucaacuucugcccucauc	21:27648021..27648081:-
13_4537	2.2	92 +/- 2%	-	15	14	0	1	yes	-	-	-	-	cuaaaccaucaucaucaucauc	gguggugguggugguggg	ggugguggugguggugggggagauagaguguaucauugaucuaaaccaucaucaucaucauc	13:40690056..40690118:+
18_10635	2.1	92 +/- 2%	-	192	192	0	0	yes	-	-	-	-	gaagucaaugguugccgguuu	accagcagcuguugacuaccauag	accagcagcuguugacuaccauagcgguauacuacugaagucaaugguugccgguuu	18:21661699..21661756:+
KN149910.1_41794	2.1	92 +/- 2%	-	17	17	0	0	yes	-	-	-	-	ucuaugauuggucagaugacu	ucaacugaccaaucagagaaa	ucuaugauuggucagaugacuguugugauuggucauauagggucaacugaccaaucagagaaa	KN149910.1:104540..104603:+
13_4407	2.1	92 +/- 2%	-	37	37	0	0	yes	-	-	-	-	acaacaauuccucuucuuucu	gaagaagaggcguuguuagug	gaagaagaggcguuguuagugcugagaaaaagacaacaacaauuccucuucuuucu	13:24257708..24257764:+
4_28114	2.1	92 +/- 2%	-	32	30	0	2	yes	-	-	-	-	uugcauaauuagggucucgcu	agaaagauccuaauuaugccaca	agaaagauccuaauuaugccacacaucgucguuuguugcauaauuagggucucgcu	4:19460797..19460853:-
9_40379	2.1	92 +/- 2%	-	5047	4817	3	227	yes	-	-	-	-	ugacucaaacccgaggacucga	ucuucugguucuugagucguuc	ucuucugguucuugagucguucguucaucacgugacagaaugacucaaacccgaggacucga	9:3518772..3518834:-
20_16134	2.1	92 +/- 2%	-	12	12	0	0	yes	-	-	-	-	uuugaaagucuugucugucagc	uaauauacauggcuuucaaaca	uuugaaagucuugucugucagcauuugaaugcagugucaguucacugauggaucagcuaauauacauggcuuucaaaca	20:36877114..36877193:+
16_9189	2.1	92 +/- 2%	-	28	28	0	0	yes	-	-	-	-	cucgcucuccuucgacuuguugu	aaaacacagggagauggagagggaggg	cucgcucuccuucgacuuguugugacgcagacauaaaacacagggagauggagagggaggg	16:45458130..45458191:-
2_14476	2.1	92 +/- 2%	-	65	64	0	1	yes	-	-	-	-	aacuccuugaauguugacugga	ucuagucacauaugagugaguu	ucuagucacauaugagugaguucuuuggucacauuggauuuauauaacuccuugaauguugacugga	2:7513..7580:-
25_21812	2.1	92 +/- 2%	-	18	18	0	0	yes	-	-	-	-	guagccauugacuuucuuagu	uauagaagucaaacguuacag	guagccauugacuuucuuaguaggaaaaaauacuauagaagucaaacguuacag	25:33913028..33913082:+
18_12304	2.1	92 +/- 2%	-	20	20	0	0	yes	-	-	-	-	ucuggaggucaaugguuac	uaccauugacuuccacaga	uaccauugacuuccacagaaaauuauuucaucuggaggucaaugguuac	18:36074284..36074333:-
7_35502	2.1	92 +/- 2%	-	52	52	0	0	yes	-	-	-	-	cguuucuggagcguuucagga	caggaauguuguugaaauguu	cguuucuggagcguuucaggaauguuucuggaguuuuugcuggagcguuucaggaauguuguugaaauguu	7:625936..626007:+
7_35500	2.1	92 +/- 2%	-	52	52	0	0	yes	-	-	-	-	cguuucuggagcguuucagga	caggaauguuguugaaauguu	cguuucuggagcguuucaggaauguuucuggaguuuuugcuggagcguuucaggaauguuguugaaauguu	7:625803..625874:+
1_504	2.1	92 +/- 2%	-	23	23	0	0	yes	-	-	-	-	ccagcagcacggucaauacug	auauuuacgugcugcuacag	ccagcagcacggucaauacuggaggauucgcaagugcuuugacuccaauauuuacgugcugcuacag	1:46031184..46031251:+
KN150127.1_42475	2.1	92 +/- 2%	-	76	68	8	0	yes	-	-	-	-	uuugacuuccacuguuuccuccagg	uggaggacccugguguccuccu	uggaggacccugguguccuccuguagcuuggagaucuccucgauggcaaagguuuccaacgucuucaguuugacuuccacuguuuccuccagg	KN150127.1:22812..22905:+
19_13288	2.1	92 +/- 2%	-	34	32	0	2	yes	-	-	-	-	uaacauucagcugaucucugggu	ccuggagauccgcugaauu	ccuggagauccgcugaauugauucgauaaugguaaaacuuaacauucagcugaucucugggu	19:17847767..17847829:-
20_15901	2.1	92 +/- 2%	-	570	565	0	5	yes	-	-	-	-	ugcgcaugcgugaacuuuguacc	agugcaaaguuuaacaugcgc	agugcaaaguuuaacaugcgcgcugugugugucagcugugugcgcaugcgugaacuuuguacc	20:21450309..21450372:+
5_32062	2	92 +/- 2%	-	37	37	0	0	yes	-	-	-	-	ucuguaaccauuggccuccau	ggaagacaacgguugcagguu	ucuguaaccauuggccuccauaauauuuguuuuucccacuauggaagacaacgguugcagguu	5:17116024..17116087:+
22_18106	2	92 +/- 2%	-	10	10	0	0	yes	-	-	-	-	aaguaacaggugucaagugacu	ucacuugacacuuguuacuuuu	aaguaacaggugucaagugacuggacuauagacaccaucgucacuugacacuuguuacuuuu	22:8600594..8600656:+
16_9043	2	92 +/- 2%	-	13	13	0	0	yes	-	-	-	-	gucuggaccccagugacuuuc	aagucaaugguguccgaacua	gucuggaccccagugacuuucaguggaauuacuugaaagucaaugguguccgaacua	16:30654997..30655054:-
24_21316	2	92 +/- 2%	-	44	44	0	0	yes	-	-	-	-	ucugaaauuagcgucuguuauu	uaacagacguuaaauuacagaaa	uaacagacguuaaauuacagaaaucaaaaucuaaggaaauuucugaaauuagcgucuguuauu	24:28165447..28165510:-
19_12435	2	92 +/- 2%	-	93	93	0	0	yes	-	-	-	-	caaagugggucggagagcuguu	caguuccccguccuguugguguu	caguuccccguccuguugguguuguaauuuuagucuuaacaaagugggucggagagcuguu	19:4999790..4999851:+
15_7410	2	92 +/- 2%	-	13	9	0	4	yes	-	-	-	-	ucuguugaacacaaaggaaga	ucuuucucugcauucaacaga	ucuguugaacacaaaggaagauaugcuauuuuucggaauaucuuucucugcauucaacaga	15:10284695..10284756:-
15_7312	2	92 +/- 2%	-	15	11	0	4	yes	-	-	-	-	agaauaaugcacaccugagccg	ucaggugugcauuauuuccu	agaauaaugcacaccugagccgcuaugaaccgcuuuaccaacucaggugugcauuauuuccu	15:47208548..47208610:+
KN149993.1_42879	2	92 +/- 2%	-	128	127	0	1	yes	-	-	-	-	uacuccuuggauguugacugga	gucacauuugggcgaguuc	gucacauuugggcgaguucuuugaucaucuugaauucaugguacuccuuggauguugacugga	KN149993.1:7253..7316:+
16_8473	2	92 +/- 2%	-	128	127	0	1	yes	-	-	-	-	uacuccuuggauguugacugga	gucacauuugggcgaguuc	gucacauuugggcgaguucuuugaucaucuugaauucaugguacuccuuggauguugacugga	16:47161916..47161979:+
3_23003	2	92 +/- 2%	-	26	25	0	1	yes	-	-	-	-	uacuauggaggucaauggcugu	gcagccauuaacuuccauagu	gcagccauuaacuuccauaguauuuuguauuacuacuauggaggucaauggcugu	3:52712265..52712320:+
9_40334	1.9	89 +/- 2%	-	12	12	0	0	yes	-	-	-	-	ucucuuacugagaguuuugucu	agaaaacuuuacguaagagcag	ucucuuacugagaguuuugucuuguuuuugaccagaaauaauagaaaacuuuacguaagagcag	9:55461255..55461319:+
2_15492	1.9	89 +/- 2%	-	30	30	0	0	yes	-	-	-	-	uaagucaugugaucuagggga	cuuugcucacgugacuuggg	cuuugcucacgugacuuggguguuucaaauagcuuaagucaugugaucuagggga	2:57824678..57824733:-
20_15952	1.9	89 +/- 2%	-	18	18	0	0	yes	-	-	-	-	uuugaaaccaauugacuuccau	ggaagucaaugguuucuaaca	uuugaaaccaauugacuuccauaguauuuguuuuuccuucuauggaagucaaugguuucuaaca	20:27820471..27820535:+
13_4821	1.9	89 +/- 2%	-	702	701	1	0	yes	-	-	-	-	auccggcucgaaggacca	guucuuaggugaauuu	auccggcucgaaggaccaauuuuguagaggaguuagcugguucuuaggugaauuu	13:37431043..37431098:-
7_36654	1.8	89 +/- 2%	-	115	115	0	0	yes	-	-	-	-	augacuccaacccgaggacuug	aguauucugguccuugagucguuc	aguauucugguccuugagucguucguucaucacgugacggaaugacuccaacccgaggacuug	7:3581993..3582056:-
23_20252	1.8	89 +/- 2%	-	29	29	0	0	yes	-	-	-	-	ugauuggucaaauaggucuaca	uggaucuacauugguuaga	uggaucuacauugguuagagcacucuacugugauuggucuuuugacuuugcucugcucugauuggucaaauaggucuaca	23:881187..881267:-
9_40569	1.8	89 +/- 2%	-	14	14	0	0	yes	-	-	-	-	uugcucuacucuccauugacuug	ggucaaggugccagagcaccc	uugcucuacucuccauugacuugaaaccccaacaggucaaggugccagagcaccc	9:17262106..17262161:-
25_21611	1.8	89 +/- 2%	-	84	84	0	0	yes	-	-	-	-	caucagcuacauaacuucuccacu	uggggaaugaugugucugauagu	uggggaaugaugugucugauaguucuggagauugaauugacaucagcuacauaacuucuccacu	25:18647594..18647658:+
14_6633	1.8	89 +/- 2%	-	27	27	0	0	yes	-	-	-	-	gugccuaggaacuguauagaau	uuuauacauugccuaggcguuc	gugccuaggaacuguauagaaugccuaaaaugauugcuauuuuauacauugccuaggcguuc	14:33654238..33654300:-
23_20254	1.8	89 +/- 2%	-	29	29	0	0	yes	-	-	-	-	ugauuggucaaauaggucuaca	uggaucuacauugguuaga	uggaucuacauugguuagagcacucuacugugauuggucuuuugacuuugcucugcucugauuggucaaauaggucuaca	23:881337..881417:-
14_6808	1.8	89 +/- 2%	-	63	63	0	0	yes	-	-	-	-	aacaacaugucacucuaggcua	gccuagagugucaacugcuguuca	gccuagagugucaacugcuguucaaaacuagacuaguuuaacaacaugucacucuaggcua	14:51704054..51704115:-
23_20201	1.7	89 +/- 2%	-	191	191	0	0	yes	-	-	-	-	guagccauugacuuccauagu	uaugguagucagcuguuacag	guagccauugacuuccauaguaggaaaaaacauuugcuaugguagucagcuguuacag	23:42794835..42794893:+
25_21534	1.7	89 +/- 2%	-	19	19	0	0	yes	-	-	-	-	uuucgguuaucuagcuuuauga	auacagcuagauaaccaaagagaga	uuucgguuaucuagcuuuaugacaguguuauaacucauacagcuagauaaccaaagagaga	25:8474197..8474258:+
20_16806	1.7	89 +/- 2%	-	26	26	0	0	yes	-	-	-	-	uucuacaagugauuuagcugu	ggcuaaauaacuuguagaaga	ggcuaaauaacuuguagaagauggacagagagauuauucuacaagugauuuagcugu	20:28897197..28897254:-
8_39828	1.7	89 +/- 2%	-	19	11	0	8	yes	-	-	-	-	guggaugucgaugguugucagc	acugguaaccauugacuuccau	acugguaaccauugacuuccauuguauuuguuuuaagucaaguggaugucgaugguugucagc	8:51181615..51181678:-
16_8110	1.7	89 +/- 2%	-	23	23	0	0	yes	-	-	-	-	ugcuggaccccauugacuuaca	gaagucgaagggugccagcaac	ugcuggaccccauugacuuacacaguagggaaaauaauacaauggaagucgaagggugccagcaac	16:22694955..22695021:+
7_37440	1.7	89 +/- 2%	-	718	655	0	63	yes	-	-	-	-	accgguaaagucguucugga	uccagaacguucuugccugugu	uccagaacguucuugccuguguggacauauuugaauucaccgguaaagucguucugga	7:70197573..70197631:-
22_18803	1.7	89 +/- 2%	-	10	10	0	0	yes	-	-	-	-	cgguucgguuuaguaugcuuuu	agguguaccgaaucgaaccgua	cgguucgguuuaguaugcuuuuauguccguuuccaccgucaaaagguguaccgaaucgaaccgua	22:12991036..12991101:-
5_33722	1.7	89 +/- 2%	-	291	291	0	0	yes	-	-	-	-	uuccggauuggucuguaugugc	acauacagaccuuuucaaaaaa	acauacagaccuuuucaaaaaaaauuuccggauuggucuguaugugc	5:64561938..64561985:-
16_8334	1.7	89 +/- 2%	-	58	58	0	0	yes	-	-	-	-	aauagacagauucgaaagacu	ucauucauuucuguuuauaug	aauagacagauucgaaagacuuuauauguguagucauucauuucuguuuauaug	16:33707086..33707140:+
5_33102	1.6	89 +/- 2%	-	11	11	0	0	yes	-	-	-	-	agcuaaggaugaaagcagggg	ugugcuugagucaaaaguuug	ugugcuugagucaaaaguuuguacauccagcuaaggaugaaagcagggg	5:14078189..14078238:-
14_5787	1.6	89 +/- 2%	-	234	233	0	1	yes	-	-	-	-	uguggaggucaaugguugcagu	uaaccauugacuuccauacuag	uaaccauugacuuccauacuaggaaaaacaaauacuguggaggucaaugguugcagu	14:29632144..29632201:+
18_12375	1.6	89 +/- 2%	-	27	13	2	12	yes	-	-	-	-	uuagucacgugaucugggugu	uuagucacuugaccuagauguc	uuagucacuugaccuagaugucucgaaucacuuaagucacaugaccuggauauuucgaaacgcuuuagucacgugaucugggugu	18:46840897..46840982:-
19_13122	1.5	89 +/- 2%	-	34	34	0	0	yes	-	-	-	-	ucuucaaugaucacccuggaca	gccauggugaccauggugaug	gccauggugaccauggugaugcucauuuuggaagcucuucaaugaucacccuggaca	19:13007032..13007089:-
20_16877	1.5	89 +/- 2%	-	91	91	0	0	yes	-	-	-	-	ucugugauuuuggugauguga	acuucaccagcauuacaauaa	ucugugauuuuggugaugugaacugaauuuacuuucacuucaccagcauuacaauaa	20:38906011..38906068:-
23_20127	1.5	89 +/- 2%	-	17	16	0	1	yes	-	-	-	-	cucaaugguaacugguuucu	agaaaccagucgccauuga	agaaaccagucgccauugaaaacuagguaauaaaacacucaaugguaacugguuucu	23:38643386..38643443:+
13_4523	1.5	89 +/- 2%	-	108	108	0	0	yes	-	-	-	-	gccgagggacggggccuga	uucccccucagucccucucagc	uucccccucagucccucucagcaccucuuuccuucagggggcagagccgagggacggggccuga	13:36929776..36929840:+
23_20642	1.5	89 +/- 2%	-	10	10	0	0	yes	-	-	-	-	uugacuuagcucgucugacc	ucaggccagcuaagucaaaa	ucaggccagcuaagucaaaagcaugcacgucauuuugacuuagcucgucugacc	23:26360974..26361028:-
16_8513	1.5	89 +/- 2%	-	36	36	0	0	yes	-	-	-	-	auggacgccaaugguuacccgu	ugguaagaauugucuuccauag	ugguaagaauugucuuccauaguguuuguuuucccuacuauggacgccaaugguuacccgu	16:51853295..51853356:+
3_23857	1.5	89 +/- 2%	-	11	7	0	4	yes	-	-	-	-	uacuugcucuaaacuccucagg	ugaggagcuuagaccaaguca	uacuugcucuaaacuccucagguuuaaucaucacacugaggagcuuagaccaaguca	3:59004558..59004615:-
12_4096	1.5	89 +/- 2%	-	10	10	0	0	yes	-	-	-	-	ugcgcaugcgugaacuuugua	caaaguuaaacgcaugcagugug	caaaguuaaacgcaugcaguguguguguguacgcuguguguguuugugcaugugcgcaugcgugaacuuugua	12:23576022..23576095:-
8_38713	1.5	89 +/- 2%	-	304	304	0	0	yes	-	-	-	-	ucuguaaucaaugacuuccau	ggaagccagugguuacaguuu	ucuguaaucaaugacuuccauauugggaaaaacaaaaacuguggaagccagugguuacaguuu	8:14553610..14553673:-
22_18904	1.4	89 +/- 2%	-	33	18	0	15	yes	-	-	-	-	augcaugucaaugguuaucagu	auaaccaucgauguccauaggu	auaaccaucgauguccauagguuuuauuuuuccaucuaugcaugucaaugguuaucagu	22:21871278..21871337:-
2_13579	1.4	89 +/- 2%	-	103	103	0	0	yes	-	-	-	-	gaagucacugguuaccgguuu	accuguaacuauuuacuuuaa	accuguaacuauuuacuuuaauagguuuuuuuuuucguuacuggaagucacugguuaccgguuu	2:1618684..1618748:+
2_14343	1.3	89 +/- 2%	-	189	189	0	0	yes	-	-	-	-	uaucugacgggugucggugacu	ucacugacagcuccagauauu	ucacugacagcuccagauauugaccaugccaaauaucugacgggugucggugacu	2:52038748..52038803:+
16_8289	1.3	89 +/- 2%	-	25	25	0	0	yes	-	-	-	-	ucaagcuguauauaugaacauc	ugauuccuauauacaguuugcuuaaau	ugauuccuauauacaguuugcuuaaauguuaacauucaagcuguauauaugaacauc	16:30297327..30297384:+
23_20636	1.3	89 +/- 2%	-	12	11	0	1	no	-	-	-	-	uguaaaucucuuucaaccggcc	aggcugaacgugauuuacugag	aggcugaacgugauuuacugaggugacacaaaacaaaauccacgacgcuguaaaucucuuucaaccggcc	23:26138503..26138573:-
18_11415	1.2	89 +/- 2%	-	9	9	0	0	yes	-	-	-	-	gaaagcugauuacugugacugc	agucacaguaaucagcuuuucag	gaaagcugauuacugugacugcagugcacacuguaaaagcugcagucacaguaaucagcuuuucag	18:10957840..10957906:-
19_13004	1.2	89 +/- 2%	-	9	9	0	0	yes	-	-	-	-	uacucaauauuccauuccagua	cuaaaauggaaugcuggguagg	uacucaauauuccauuccaguauuuugauguccuuccaacuaaaauggaaugcuggguagg	19:48593422..48593483:+
23_20742	1.2	89 +/- 2%	-	31	31	0	0	yes	-	-	-	-	uacuauggaagucacuggcugu	agccauugccgucaauaguagg	agccauugccgucaauaguaggaacaaaaauacuauggaagucacuggcugu	23:44779905..44779957:-
8_39104	1.1	89 +/- 2%	-	9	9	0	0	yes	-	-	-	-	ucuccuaccagugcugauauac	augucagcauugagggggca	augucagcauugagggggcacuggggcacgucuccuaccagugcugauauac	8:42250767..42250819:-
15_7524	1.1	89 +/- 2%	-	28	28	0	0	yes	-	-	-	-	uuucuggaaaggucuuuaugug	caugauccuuuucugaaaaa	caugauccuuuucugaaaaaaaaaugcugguaauuuucuggaaaggucuuuaugug	15:11785669..11785725:-
3_22744	1.1	89 +/- 2%	-	74	67	0	7	yes	-	-	-	-	gcuaugaaagucaaugguuaca	ugaggccauugacuuccauagu	ugaggccauugacuuccauaguauuuguuuuuucugcuaugaaagucaaugguuaca	3:36728359..36728416:+
7_36434	1.1	89 +/- 2%	-	14	13	1	0	yes	-	-	-	-	uuggcaauggcacucucagag	cugagagggguuaaggucugcu	uuggcaauggcacucucagagaugauagguuuguuuugagauuuuucauuuuuacccuuucuccucugagagggguuaaggucugcu	7:60726143..60726230:+
3_22711	1.1	89 +/- 2%	-	9	9	0	0	yes	-	-	-	-	agucccugcucuccucucuuccu	gaggaggggagagggggaguga	gaggaggggagagggggagugaagagguuauguuuucuuucagucccugcucuccucucuuccu	3:32681461..32681525:+
5_33429	1	89 +/- 2%	-	18	18	0	0	yes	-	-	-	-	uuccuguuguauucuuguggca	ccucaugaaaacaacagaaaaa	uuccuguuguauucuuguggcaaugaguugauauauugccucaugaaaacaacagaaaaa	5:42117324..42117384:-
20_16679	1	89 +/- 2%	-	9	9	0	0	yes	-	-	-	-	agacuccaucauggugcgguuc	acucacacagaaggagcucc	agacuccaucauggugcgguucagcugauaugaccuggguuucugaacucacacagaaggagcucc	20:14275372..14275438:-
8_38649	1	89 +/- 2%	-	24	24	0	0	yes	-	-	-	-	ucuaguaguuccuuuuccuccucag	auugagggcaaggauaucugcugcaaa	ucuaguaguuccuuuuccuccucagauauugagggcaaggauaucugcugcaaa	8:2336084..2336138:-
5_33439	1	89 +/- 2%	-	18	18	0	0	yes	-	-	-	-	uuccuguuguauucuuguggca	ccucaugaaaacaacagaaaaa	uuccuguuguauucuuguggcaaugaguugauauauugccucaugaaaacaacagaaaaa	5:42225289..42225349:-
7_36939	0.9	68 +/- 3%	-	25	25	0	0	yes	-	-	-	-	ucuggaccagcagucuuugucu	gcgcagaccucucguccacucc	ucuggaccagcagucuuugucuuuaaacacucucugaggcgcagaccucucguccacucc	7:15704915..15704975:-
9_40364	0.8	68 +/- 3%	-	10	10	0	0	yes	-	-	-	-	auguuaacucacuuugcucccu	ggagcaguaauuaacauua	ggagcaguaauuaacauuaguaauauuuuuguaugaauguuaacucacuuugcucccu	9:1950646..1950704:-
5_32386	0.8	68 +/- 3%	-	18	18	0	0	yes	-	-	-	-	uuccuguuguauucuuguggca	ccucaugaaaacaacagaaaaa	uuccuguuguauucuuguggcaaugaguugauauauugccucaugaaaacaacagaaaaa	5:41748744..41748804:+
1_335	0.8	68 +/- 3%	-	8	8	0	0	yes	-	-	-	-	acuuuuguucauucucaggau	ccugagaaugaauaaaaauca	ccugagaaugaauaaaaaucaaaacggcuugcauuggcaagccguuuuaacuuuuguucauucucaggau	1:27695414..27695484:+
1_485	0.8	68 +/- 3%	-	9	8	0	1	yes	-	-	-	-	augaccaggugcuugaggca	ugcuccaagacucuggcugaugg	ugcuccaagacucuggcugaugguugcuaucaucggcgccaugaccaggugcuugaggca	1:41201246..41201306:+
5_32384	0.8	68 +/- 3%	-	18	18	0	0	yes	-	-	-	-	uuccuguuguauucuuguggca	ccucaugaaaacaacagaaaaa	uuccuguuguauucuuguggcaaugaguugauauauugccucaugaaaacaacagaaaaa	5:41746760..41746820:+
5_32455	0.7	68 +/- 3%	-	21	21	0	0	yes	-	-	-	-	uuucgguuaucuagcuuuauga	gugucaauaggcagccagagu	gugucaauaggcagccagaguuucgaugagccaggaggcaguuuuuacuuucgguuaucuagcuuuauga	5:47518553..47518623:+
18_11352	0.7	68 +/- 3%	-	8	8	0	0	yes	-	-	-	-	accgggcggccggcagaucgcc	cgaccguccggcugcccgaacg	cgaccguccggcugcccgaacgaacaaacgaccgaccgggcggccggcagaucgcc	18:2445996..2446052:-
23_20309	0.7	68 +/- 3%	-	9	6	0	3	yes	-	-	-	-	ucgauuugguacgcuuuuaugg	ucaaaaggcauaccgaaccgaa	ucgauuugguacgcuuuuauggccgcuuccacugucaaaaggcauaccgaaccgaa	23:8384063..8384119:-
16_9009	0.7	68 +/- 3%	-	180	179	0	1	yes	-	-	-	-	uaucugacgggugucggugacu	auucucucagaucgcgcc	uaucugacgggugucggugacuuaucagugauucucucagaucgcgcc	16:27874421..27874469:-
15_7657	0.7	68 +/- 3%	-	9	9	0	0	yes	-	-	-	-	accauggcuguagacuguuacc	uaacaaucuaaugccacggucg	accauggcuguagacuguuaccaaaaauucuguuccuacaguaacaaucuaaugccacggucg	15:25962459..25962522:-
16_8292	0.6	68 +/- 3%	-	9	8	0	1	yes	-	-	-	-	uucggacaccauugacuuuca	ugaaagucacugggguccagac	uucggacaccauugacuuucaaguaauuccacugaaagucacugggguccagac	16:30655000..30655054:+
5_32688	0.6	68 +/- 3%	-	9	9	0	0	yes	-	-	-	-	ucugugcacaaaacaucauguu	gaugauguuuugagcacauagaau	ucugugcacaaaacaucauguuuuaagcaugcaaaauuaauguagcgugcaugcuuacaaaagaugauguuuugagcacauagaau	5:71094358..71094444:+
23_19900	0.6	68 +/- 3%	-	8	8	0	0	yes	-	-	-	-	uauggaucgguacgcuuuuaug	aaaaggcauaccgaaucgaacc	uauggaucgguacgcuuuuauggccguuuccauugucaaaaggcauaccgaaucgaacc	23:14371947..14372006:+
1_240	0.6	68 +/- 3%	-	14	8	0	6	no	-	-	-	-	gaaguacaaauucgauuuggcaug	uucucaaagaauuuucacucggucuu	gaaguacaaauucgauuuggcaugaguugguggaguuuuaagagcccuggcuucucaaagaauuuucacucggucuu	1:26685965..26686042:+
5_33058	0.6	68 +/- 3%	-	10	10	0	0	yes	-	-	-	-	uugaaaaagugaguacaccug	gauuuacucacugguuuaaag	gauuuacucacugguuuaaaguaaagucaaaaaaucucuuugaaaaagugaguacaccug	5:8031704..8031764:-
3_22271	0.6	68 +/- 3%	-	16	16	0	0	yes	-	-	-	-	aucgguuugaugaucuucagac	uugaccaucuucagacgugacuau	uugaccaucuucagacgugacuauauaucaguuugaccaucuucagacgugacuauauaucgguuugaugaucuucagac	3:1365478..1365558:+
22_17937	0.5	68 +/- 3%	-	8	8	0	0	yes	-	-	-	-	cgcgcagaacuacugauccca	agagcaguuggagagaugagcgcu	agagcaguuggagagaugagcgcuguuuuggagcgcgcagaacuacugauccca	22:520283..520337:+
2_15306	0.5	68 +/- 3%	-	8	8	0	0	yes	-	-	-	-	uucacagagugagcuaaguccug	gaacuuagccacugugaaca	gaacuuagccacugugaacauaggauauccgagaucuguucacagagugagcuaaguccug	2:33919141..33919202:-
16_9045	0.5	68 +/- 3%	-	8	8	0	0	yes	-	-	-	-	cuucgcuaagugcugcaaaacu	uuuugcagcacuuagcaaaguu	cuucgcuaagugcugcaaaacuguauagccacaauaguuuugcagcacuuagcaaaguu	16:30676710..30676769:-
11_2283	0.4	68 +/- 3%	-	237	235	0	2	yes	-	-	-	-	cugaagucauuauuauuagggc	gcuaauaauucuggcuucaagu	gcuaauaauucuggcuucaaguguauauauauccaaagcugaagucauuauuauuagggc	11:5486615..5486675:+
6_34295	0.4	68 +/- 3%	-	28	28	0	0	yes	-	-	-	-	uuucuggaaaggucuuuaugug	ugugaacaggccuuuuuuuaauau	ugugaacaggccuuuuuuuaauauaccgguuaauuaguucuggcuauuuucuggaaaggucuuuaugug	6:23297473..23297542:+
1_498	0.4	68 +/- 3%	-	10	10	0	0	yes	-	-	-	-	auuccgaucaucugaaaccgugu	gcggauuuccgaucaucggaucug	auuccgaucaucugaaaccgugugaucgaagcggauuuccgaucaucggaucug	1:45109994..45110048:+
11_3238	0.3	68 +/- 3%	-	8	8	0	0	yes	-	-	-	-	aaucucugagcccagcgcuga	agugcuguucuggaauguauuca	agugcuguucuggaauguauucagguuugguuucuucugaaucucugagcccagcgcuga	11:41222799..41222859:-
17_9688	0.3	68 +/- 3%	-	9	9	0	0	yes	-	-	-	-	uaaugaacacgagcgauguggagcg	cgcacauuuucagucauuaau	uaaugaacacgagcgauguggagcgacucuuaaaaacaaauuaagagcgcgcacauuuucagucauuaau	17:48623082..48623152:+
24_21029	0.3	68 +/- 3%	-	18	18	0	0	yes	-	-	-	-	uguaaacauccacgacugu	augucauuuauuguuacagu	augucauuuauuguuacagugcauguauaucuuaauccaagcaucuguaaacauccacgacugu	24:34993100..34993164:+
17_9925	0.2	68 +/- 3%	-	7	7	0	0	yes	-	-	-	-	acuaaacaugaaaaaaggauuu	auccuuuuuucauguuuaguaa	acuaaacaugaaaaaaggauuuuaauuucauaugaagaaaaaauccuuuuuucauguuuaguaa	17:11541978..11542042:-
17_9303	0.2	68 +/- 3%	-	28	28	0	0	yes	-	-	-	-	uuucuggaaaggucuuuaugug	cauacagacccuuacggaaaau	cauacagacccuuacggaaaauuaccggcuguuuucuggaaaggucuuuaugug	17:5684496..5684550:+
16_9144	0.2	68 +/- 3%	-	9	9	0	0	yes	-	-	-	-	aacuaaagaugucaguggcugc	agccaucgacaucuauaguagg	agccaucgacaucuauaguaggaacaauaaaacuaaagaugucaguggcugc	16:42218372..42218424:-
2_14354	0.2	68 +/- 3%	-	8	8	0	0	yes	-	-	-	-	cuucgcuaagugcugcaaaacu	uuuuucagcacuuagcgaaguu	cuucgcuaagugcugcaaaacuauaguuuuucagcacuuagcgaaguu	2:53767218..53767266:+
14_5978	0.2	68 +/- 3%	-	11	10	0	1	yes	-	-	-	-	uuccugaccuggaggaucccgga	uucugcaggucaauaacggc	uucugcaggucaauaacggcguuaucacgggguuuccugaccuggaggaucccgga	14:300891..300947:-
25_22230	0.2	68 +/- 3%	-	9	9	0	0	yes	-	-	-	-	aucggugauuaucggugaucu	gccacucugaugaugauuauugauga	gccacucugaugaugauuauugaugaucaaugauguuauuauugagguuuugaugaugaucggugauuaucggugaucu	25:36878644..36878723:-
17_9581	0.2	68 +/- 3%	-	13	12	1	0	yes	-	-	-	-	ucugacaucauuaggagaggugu	auuuuaacuuucucaggug	auuuuaacuuucucaggugcaagcaaucaccuucaaaauuaaacuccaggugaauugcuccaucugacaucauuaggagaggugu	17:40713052..40713137:+
12_3667	0.2	68 +/- 3%	-	9	9	0	0	yes	-	-	-	-	ucuuccuccucacuccuucuca	agaaagugugaaggaagugagaag	agaaagugugaaggaagugagaaguaauaaaaaggcuucuuccuccucacuccuucuca	12:33040946..33041005:+
25_21458	0.2	68 +/- 3%	-	9	9	0	0	yes	-	-	-	-	uaaugguacucauugacuucca	gaagucauuuuauaccauaaau	uaaugguacucauugacuuccauaguaggagaaaacaucaccauggaagucauuuuauaccauaaau	25:3983651..3983718:+
5_33028	0.1	68 +/- 3%	-	7	4	0	3	yes	-	-	-	-	uuuggaagucaaugguuacug	uaaccauuaacuuucauagua	uuuggaagucaaugguuacugauuuucagcauucuucaaaauauauucaaaacugaaacccauaaccauuaacuuucauagua	5:2779201..2779284:-
17_9348	0.1	68 +/- 3%	-	7	7	0	0	yes	-	-	-	-	acuaaacaugaaaaaaggauuu	auccuuuuuucauguuuaguaa	acuaaacaugaaaaaaggauuuuuucuucauaugaaauuaaaauccuuuuuucauguuuaguaa	17:11541980..11542044:+
7_37079	0.1	68 +/- 3%	-	8	8	0	0	yes	-	-	-	-	aguagacuuugacuuccauagu	uuuggaagucaaagguuacacu	aguagacuuugacuuccauaguaggauagaaaauacuuuggaagucaaagguuacacu	7:33676892..33676950:-
9_40867	0	68 +/- 3%	-	7	7	0	0	yes	-	-	-	-	cgaauuuggcauggugugacuu	gucaugccaugccaaauucagc	cgaauuuggcauggugugacuucagaaagggaagucaugccaugccaaauucagc	9:42638612..42638667:-
18_12395	0	68 +/- 3%	-	8	8	0	0	yes	-	-	-	-	uguuucuccacagaugucgaguu	cucguaccuguggagagaggaa	uguuucuccacagaugucgaguuuuugcaucuggagucucguaccuguggagagaggaa	18:50772143..50772202:-
3_23666	0	68 +/- 3%	-	8	8	0	0	yes	-	-	-	-	cgagucaauggguuccagcaa	guuggcauccauugacuucca	guuggcauccauugacuuccauguuugucauacuaugcgagucaauggguuccagcaa	3:46175033..46175091:-
mature miRBase miRNAs detected by miRDeep2
tag id	miRDeep2 score	estimated probability that the miRNA is a true positive	rfam alert	total read count	mature read count	loop read count	star read count	significant randfold p-value	mature miRBase miRNA	example miRBase miRNA with the same seed	UCSC browser	NCBI blastn	consensus mature sequence	consensus star sequence	consensus precursor sequence	precursor coordinate
10_2139	1922248.9	90 +/- 3%	-	3770405	3769859	0	546	yes	dre-miR-21_MIMAT0001787_miR-21	-	-	-	uagcuuaucagacugguguuggc	cgacaacagucuguaggcug	uagcuuaucagacugguguuggcuguuacauucgcccggcgacaacagucuguaggcug	10:28312309..28312368:-
15_7098	1913758.8	90 +/- 3%	-	3753753	3753722	0	31	yes	dre-miR-21_MIMAT0001787_miR-21	-	-	-	uagcuuaucagacugguguuggc	caacagcagucuaauaggcug	uagcuuaucagacugguguuggcuuugaguuuuuggcaacagcagucuaauaggcug	15:17437799..17437856:+
25_21422	1049922.5	90 +/- 3%	-	2059375	2057771	0	1604	yes	dre-let-7a_MIMAT0001759_let-7a	-	-	-	ugagguaguagguuguauaguu	uauacaacuuacugucuuuccu	ugagguaguagguuguauaguuuuagggugacacccuuccuguuagauaacuauacaacuuacugucuuuccu	25:2098741..2098814:+
23_20291	1048796.6	90 +/- 3%	-	2057166	2053177	2	3987	yes	dre-let-7a_MIMAT0001759_let-7a	-	-	-	ugagguaguagguuguauaguu	cuauacagucuauugccuuccu	ugagguaguagguuguauaguuuggugggagggaucaaacccuguucagcugauaacuauacagucuauugccuuccu	23:5495228..5495306:-
6_35431	1047274.3	90 +/- 3%	-	2054180	2053630	7	543	yes	dre-let-7a_MIMAT0001759_let-7a	-	-	-	ugagguaguagguuguauaguu	cuauacagucuauugccuucc	ugagguaguagguuguauaguuugugggaaggaucacauccuauucaggugauaacuauacagucuauugccuucc	6:54498374..54498450:-
4_28097	1047234.9	90 +/- 3%	-	2054103	2053182	1	920	yes	dre-let-7a_MIMAT0001759_let-7a	-	-	-	ugagguaguagguuguauaguu	cuauacaacuuacugucuuucc	ugagguaguagguuguauaguuugaggguuuaacccuugcugucagauaacuauacaacuuacugucuuucc	4:18665196..18665268:-
11_3120	1042184.4	90 +/- 3%	-	2044197	2043770	1	426	yes	dre-let-7a_MIMAT0001759_let-7a	-	-	-	ugagguaguagguuguauaguu	cuauacaaccuacugucuuucu	ugagguaguagguuguauaguuuuagggucacacccacacugggagauaacuauacaaccuacugucuuucu	11:27256064..27256136:-
15_7117	1040071.1	90 +/- 3%	-	2040052	2039871	1	180	yes	dre-let-7a_MIMAT0001759_let-7a	-	-	-	ugagguaguagguuguauaguu	cuguacaaccuccuagcuuucc	ugagguaguagguuguauaguuuagaauaacaucacuggagauaacuguacaaccuccuagcuuucc	15:21502153..21502220:+
5_32127	1039945.5	90 +/- 3%	-	2039806	2039640	1	165	yes	dre-let-7a_MIMAT0001759_let-7a	-	-	-	ugagguaguagguuguauaguu	cuguacagccuccuagcuuucc	ugagguaguagguuguauaguuuagaguuacaacacgggagauaacuguacagccuccuagcuuucc	5:29390312..29390379:+
10_1766	947061.1	90 +/- 3%	-	1857616	1854958	0	2658	yes	dre-miR-194a_MIMAT0001858_miR-194a	-	-	-	uguaacagcaacuccaugugga	ccaguggagcugcuguugcgug	uguaacagcaacuccauguggaagguuugugucuuccaguggagcugcuguugcgug	10:27101474..27101531:+
KN150001.1_42633	703295.3	90 +/- 3%	-	1379481	1379354	0	127	yes	dre-miR-92a-5p_MIMAT0031953_miR-92a-5p	-	-	-	uauugcacuugucccggccugu	agguugggauugguagcaaugcu	agguugggauugguagcaaugcuguguguuuugaagguauugcacuugucccggccugu	KN150001.1:17404..17463:+
3_22642	568094.8	90 +/- 3%	-	1114291	1114109	0	182	yes	dre-miR-10c-5p_MIMAT0001770_miR-10c-5p	-	-	-	uacccuguagauccggauuugu	caaauucguaucuaggggagu	uacccuguagauccggauuuguguaaacagacgcacagucacaaauucguaucuaggggagu	3:23590117..23590179:+
9_41098	510698.6	90 +/- 3%	-	1001710	1001570	0	140	yes	dre-miR-92a-2-5p_MIMAT0031954_miR-92a-2-5p	-	-	-	uauugcacuugucccggccugu	agguugggaucggccgcaaugcu	agguugggaucggccgcaaugcucugugcuggaaguauugcacuugucccggccugu	9:53896701..53896758:-
10_1768	273016.9	90 +/- 3%	-	535508	519900	9400	6208	yes	dre-miR-192_MIMAT0001275_miR-192	-	-	-	augaccuaugaauugacagcc	ccugucaguucuguaggccacu	augaccuaugaauugacagccaguguuugcaguccagcugccugucaguucuguaggccacu	10:27101655..27101717:+
5_33482	173265.8	90 +/- 3%	-	339851	338628	0	1223	yes	dre-miR-9-5p_MIMAT0001769_miR-9-5p	-	-	-	ucuuugguuaucuagcuguauga	auaaagcuagauaaccgaaagu	ucuuugguuaucuagcuguaugaguauuuugcacuucauaaagcuagauaaccgaaagu	5:47518599..47518658:-
10_2218	173265.2	90 +/- 3%	-	339849	338628	0	1221	yes	dre-miR-9-5p_MIMAT0001769_miR-9-5p	-	-	-	ucuuugguuaucuagcuguauga	auaaagcuagauaaccgaaagu	ucuuugguuaucuagcuguaugagugugcuggccgucauaaagcuagauaaccgaaagu	10:43707615..43707674:-
16_8259	173265	90 +/- 3%	-	339849	338628	0	1221	yes	dre-miR-9-5p_MIMAT0001769_miR-9-5p	-	-	-	ucuuugguuaucuagcuguauga	auaaagcuagauaaccgaaagu	ucuuugguuaucuagcuguaugaguguuauucauucuucauaaagcuagauaaccgaaagu	16:29281664..29281725:+
25_21908	173257.7	90 +/- 3%	-	339835	338640	0	1195	yes	dre-miR-9-5p_MIMAT0001769_miR-9-5p	-	-	-	ucuuugguuaucuagcuguauga	auaaagcuagauaaccgaaagu	ucuuugguuaucuagcuguaugaguuauaacacugucauaaagcuagauaaccgaaagu	25:8474195..8474254:-
7_36918	173251.8	90 +/- 3%	-	339823	338628	0	1195	yes	dre-miR-9-5p_MIMAT0001769_miR-9-5p	-	-	-	ucuuugguuaucuagcuguauga	auaaagcuagauaaccgaaagu	ucuuugguuaucuagcuguaugaguguuuaucugccuucauaaagcuagauaaccgaaagu	7:14134093..14134154:-
22_18171	173154.6	90 +/- 3%	-	339634	338639	0	995	yes	dre-miR-9-5p_MIMAT0001769_miR-9-5p	-	-	-	ucuuugguuaucuagcuguauga	uaaagcuagagaaccgaaugua	ucuuugguuaucuagcuguaugaguuuaugugauaucauaaagcuagagaaccgaaugua	22:18229804..18229864:+
2_15508	172840.4	90 +/- 3%	-	339017	338640	0	377	yes	dre-miR-9-5p_MIMAT0001769_miR-9-5p	-	-	-	ucuuugguuaucuagcuguauga	uaaagcuagagaaccgaaagua	ucuuugguuaucuagcuguaugaguuaugaaauaucauaaagcuagagaaccgaaagua	2:59004889..59004948:-
21_17637	128217.6	90 +/- 3%	-	251491	244792	0	6699	yes	dre-miR-122_MIMAT0001818_miR-122	-	-	-	uggagugugacaaugguguuug	aacgccauuaucacacuaaau	uggagugugacaaugguguuuguaucaucugucgucaaacgccauuaucacacuaaau	21:10788802..10788860:-
4_28095	114598.2	90 +/- 3%	-	224776	217978	4	6794	yes	dre-let-7b_MIMAT0001760_let-7b	-	-	-	ugagguaguagguugugugguu	cuauacaaccuacugccuuccc	ugagguaguagguugugugguuucaggguuguguuuuugccccaucaggaguuaacuauacaaccuacugccuuccc	4:18664178..18664255:-
25_21424	114596.7	90 +/- 3%	-	224773	217978	1	6794	yes	dre-let-7b_MIMAT0001760_let-7b	-	-	-	ugagguaguagguugugugguu	cuauacaaccuacugccuuccc	ugagguaguagguugugugguuucaggguagugauuuugccccaucaggaguuaacuauacaaccuacugccuuccc	25:2101455..2101532:+
13_4446	107538.7	90 +/- 3%	-	210929	209018	0	1911	yes	dre-miR-30c-5p_MIMAT0001805_miR-30c-5p	-	-	-	uguaaacauccuacacucucagcu	ccgggagugggauguuugcgcu	uguaaacauccuacacucucagcuggagcgcagccgaggccgggagugggauguuugcgcu	13:27673626..27673687:+
19_12902	106807.9	90 +/- 3%	-	209496	209076	0	420	yes	dre-miR-30c-5p_MIMAT0001805_miR-30c-5p	-	-	-	uguaaacauccuacacucucagcu	cugggagagggauguuuacucu	uguaaacauccuacacucucagcugugacgucaccaagcugggagagggauguuuacucu	19:42532189..42532249:+
14_5855	104915.9	90 +/- 3%	-	205785	203080	0	2705	yes	dre-miR-143_MIMAT0001840_miR-143	-	-	-	ugagaugaagcacuguagcucg	ggugcagugcugcaucucugguc	ggugcagugcugcaucucuggucaacugggagucugagaugaagcacuguagcucg	14:38402020..38402076:+
14_5858	94050.1	90 +/- 3%	-	184472	180616	2	3854	yes	dre-miR-145-5p_MIMAT0001842_miR-145-5p	-	-	-	guccaguuuucccaggaaucccu	ggauuccuggaaauacuguucu	guccaguuuucccaggaaucccuugggcaaucgaaagggggauuccuggaaauacuguucu	14:38403655..38403716:+
3_22519	81405.7	90 +/- 3%	-	159671	159580	0	91	yes	dre-miR-27c-5p_MIMAT0003401_miR-27c-5p	-	-	-	uucacagugguuaaguucug	caggacuuaacccacuuguga	caggacuuaacccacuugugaacaaugcaucgaacuucaauguucacagugguuaaguucug	3:13256351..13256413:+
18_10592	77273.5	90 +/- 3%	-	151565	151225	9	331	yes	dre-miR-138-5p_MIMAT0001835_miR-138-5p	-	-	-	agcugguguugugaaucaggccg	gcuauuucacaacaccagggu	agcugguguugugaaucaggccgaugucacacgucagcgauaacccggcuauuucacaacaccagggu	18:17591102..17591170:+
16_8635	77082.1	90 +/- 3%	-	151190	151140	2	48	yes	dre-miR-138-5p_MIMAT0001835_miR-138-5p	-	-	-	agcugguguugugaaucaggccg	gcuucuucacaacaccagggu	agcugguguugugaaucaggccgccguggugaaaggguacggcuucuucacaacaccagggu	16:7918921..7918983:-
15_7176	74468.5	90 +/- 3%	-	146064	145434	2	628	yes	dre-let-7c-5p_MIMAT0001761_let-7c-5p	-	-	-	ugagguaguagguuguaugguu	uguacaaccuucuagcuuuccu	ugagguaguagguuguaugguuuagaauuuugcccugggaguuaacuguacaaccuucuagcuuuccu	15:29862968..29863036:+
10_2189	74348.7	90 +/- 3%	-	145829	145196	5	628	yes	dre-let-7c-5p_MIMAT0001761_let-7c-5p	-	-	-	ugagguaguagguuguaugguu	uguacaaccuucuagcuuuccu	ugagguaguagguuguaugguuucgaaugacaccaugggaguuaacuguacaaccuucuagcuuuccu	10:38128328..38128396:-
14_6520	73644	90 +/- 3%	-	144447	144252	0	195	yes	dre-miR-458-5p_MIMAT0032005_miR-458-5p	-	-	-	auagcucuuugaaugguacugc	agcgccauuuacagagcuaua	agcgccauuuacagagcuauaagcaucauaguugucauagcucuuugaaugguacugc	14:24861892..24861950:-
9_40238	70712.5	90 +/- 3%	-	138697	131810	0	6887	yes	dre-miR-26a-5p_MIMAT0001794_miR-26a-5p	-	-	-	uucaaguaauccaggauaggcu	ccuauucgggaugacuugguuc	uucaaguaauccaggauaggcuugugauguccggaaagccuauucgggaugacuugguuc	9:41931755..41931815:+
6_35433	68676.4	90 +/- 3%	-	134703	134509	0	194	yes	dre-let-7e_MIMAT0001763_let-7e	-	-	-	ugagguaguagauugaauaguu	cuauacaaucuacugucuuucu	ugagguaguagauugaauaguuguggaguauaaaaccucccuuugagauaacuauacaaucuacugucuuucu	6:54498995..54499068:-
23_20293	68586.2	90 +/- 3%	-	134526	134509	1	16	yes	dre-let-7e_MIMAT0001763_let-7e	-	-	-	ugagguaguagauugaauaguu	cuauacaaucuacugucuuuc	ugagguaguagauugaauaguuguggagcccugcgcucucucucugagauaacuauacaaucuacugucuuuc	23:5495444..5495517:-
24_21265	67486.9	90 +/- 3%	-	132369	132052	0	317	yes	dre-miR-26a-5p_MIMAT0001794_miR-26a-5p	-	-	-	uucaaguaauccaggauaggcu	ccuguucuugguuacuugcacu	uucaaguaauccaggauaggcuuuguggacuaggguuggccuguucuugguuacuugcacu	24:20326572..20326633:-
2_14106	64401.1	90 +/- 3%	-	126317	126192	0	125	yes	dre-miR-26a-5p_MIMAT0001794_miR-26a-5p	-	-	-	uucaaguaauccaggauaggcu	ccuauucaugauuacuugcacu	uucaaguaauccaggauaggcugucuguccuggaggccuauucaugauuacuugcacu	2:21717440..21717498:+
14_4911	63151	90 +/- 3%	-	123865	123815	0	50	yes	dre-miR-25-5p_MIMAT0031946_miR-25-5p	-	-	-	cauugcacuugucucggucuga	aggcggagacuugggcagcugcc	aggcggagacuugggcagcugccgucauucccagaaggcauugcacuugucucggucuga	14:157013..157073:+
10_1831	54437.2	90 +/- 3%	-	106773	105695	0	1078	yes	dre-miR-132-3p_MIMAT0001829_miR-132-3p	-	-	-	uaacagucuacagccauggucg	accguggcuuuagauuguuacu	accguggcuuuagauuguuacuguagcguuggcacgugguaacagucuacagccauggucg	10:35701182..35701243:+
15_7151	54238.9	90 +/- 3%	-	106384	106276	7	101	yes	dre-miR-132-5p_MIMAT0003403_miR-132-5p	-	-	-	uaacagucuacagccauggucg	accguggcauuagauuguuacu	accguggcauuagauuguuacuguaggaacagaauuuuugguaacagucuacagccauggucg	15:25962461..25962524:+
23_20072	52210.2	90 +/- 3%	-	102405	102382	1	22	yes	dre-let-7g_MIMAT0001765_let-7g	-	-	-	ugagguaguaguuuguauaguu	cuauacagucuacugucuuucc	ugagguaguaguuuguauaguuuuaggaucacaccagaucugggagauaacuauacagucuacugucuuucc	23:28609832..28609904:+
23_20571	52192.2	90 +/- 3%	-	102370	102319	0	51	yes	dre-let-7g_MIMAT0001765_let-7g	-	-	-	ugagguaguaguuuguauaguu	cuauacagccuacugucuuucu	ugagguaguaguuuguauaguuugggaucacaccagaucugggagauaacuauacagccuacugucuuucu	23:18456124..18456195:-
2_15387	50108.3	90 +/- 3%	-	98294	98278	0	16	no	dre-miR-181b-5p_MIMAT0001270_miR-181b-5p	-	-	-	aacauucauugcugucggugggu	ucucugaacaaugaauguaac	aacauucauugcugucgguggguuuagucuuguaacagcucucugaacaaugaauguaac	2:45349237..45349297:-
22_18907	49327.2	90 +/- 3%	-	96752	96691	0	61	yes	dre-miR-181b-5p_MIMAT0001270_miR-181b-5p	-	-	-	aacauucauugcugucggugggu	cucacugaacaaugaaugcaa	aacauucauugcugucgguggguuggauuguaaaagaaagcucacugaacaaugaaugcaa	22:22810724..22810785:-
16_8184	47654	90 +/- 3%	-	93468	93202	3	263	yes	dre-miR-30b_MIMAT0001804_miR-30b	-	-	-	uguaaacauccuacacucagcu	cugggcggaggguguuugcugu	uguaaacauccuacacucagcugugagcugcagacgaggcugggcggaggguguuugcugu	16:25426706..25426767:+
22_18910	47364.1	90 +/- 3%	-	92901	35888	0	57013	yes	dre-miR-181a-5p_MIMAT0001623_miR-181a-5p	-	-	-	accaucgaccguugauuguacc	aacauucaacgcugucggugagu	aacauucaacgcugucggugaguuugagcuaaauggaaaaaaaccaucgaccguugauuguacc	22:22810931..22810995:-
8_38876	43814.5	90 +/- 3%	-	85937	69311	0	16626	yes	dre-miR-27b-5p_MIMAT0031950_miR-27b-5p	-	-	-	uucacaguggcuaaguucug	agagcuuagcugauuggugaac	agagcuuagcugauuggugaacagugauugaacucuuuguucacaguggcuaaguucug	8:30158217..30158276:-
4_24076	43431.6	90 +/- 3%	-	85187	80859	0	4328	yes	dre-miR-430b-5p_MIMAT0031928_miR-430b-5p	-	-	-	aaagugcuaucaaguugggguag	acucuaacuuuagcaucuuucu	acucuaacuuuagcaucuuucuuuuaagcaaaguagaaagugcuaucaaguugggguag	4:28752478..28752537:+
4_24072	43431.6	90 +/- 3%	-	85187	80859	0	4328	yes	dre-miR-430b-5p_MIMAT0031928_miR-430b-5p	-	-	-	aaagugcuaucaaguugggguag	acucuaacuuuagcaucuuucu	acucuaacuuuagcaucuuucuuuuaagcaaaguagaaagugcuaucaaguugggguag	4:28748975..28749034:+
4_24078	43431.6	90 +/- 3%	-	85187	80859	0	4328	yes	dre-miR-430b-5p_MIMAT0031928_miR-430b-5p	-	-	-	aaagugcuaucaaguugggguag	acucuaacuuuagcaucuuucu	acucuaacuuuagcaucuuucuuuuaagcaaaguagaaagugcuaucaaguugggguag	4:28754822..28754881:+
4_24066	43431.5	90 +/- 3%	-	85187	80859	0	4328	yes	dre-miR-430b-5p_MIMAT0031928_miR-430b-5p	-	-	-	aaagugcuaucaaguugggguag	acucuaacuuuagcaucuuucu	acucuaacuuuagcaucuuucuuuuaagcaaaguagaaagugcuaucaaguugggguag	4:28739587..28739646:+
2_15389	43198.9	90 +/- 3%	-	84731	57029	0	27702	yes	dre-miR-181a-5p_MIMAT0001623_miR-181a-5p	-	-	-	aacauucaacgcugucggugagu	accaucgaccguugacugugcc	aacauucaacgcugucggugaguuuuagacauugaaaaaccaucgaccguugacugugcc	2:45351645..45351705:-
4_24073	42495.3	90 +/- 3%	-	83367	82147	1	1219	no	dre-miR-430a-17-5p_MIMAT0032002_miR-430a-17-5p	-	-	-	uaagugcuauuuguuggcguag	acccucacaaaagcacugacu	acccucacaaaagcacugacuuugaugcuguauuugguaagugcuauuuguuggcguag	4:28750921..28750980:+
4_24069	42495.3	90 +/- 3%	-	83367	82147	1	1219	no	dre-miR-430a-16-5p_MIMAT0032001_miR-430a-16-5p	-	-	-	uaagugcuauuuguuggcguag	acccucacaaaagcacugacu	acccucacaaaagcacugacuuugaugcuguauuugguaagugcuauuuguuggcguag	4:28747418..28747477:+
4_24067	42495.3	90 +/- 3%	-	83367	82147	1	1219	no	dre-miR-430a-16-5p_MIMAT0032001_miR-430a-16-5p	-	-	-	uaagugcuauuuguuggcguag	acccucacaaaagcacugacu	acccucacaaaagcacugacuuugaugcuguauuugguaagugcuauuuguuggcguag	4:28745029..28745088:+
15_7644	42339.2	90 +/- 3%	-	83043	79396	11	3636	yes	dre-miR-22a-5p_MIMAT0031942_miR-22a-5p	-	-	-	aagcugccagcugaagaacugu	aguucuucacuggcaagcuuu	aguucuucacuggcaagcuuuauguccuuguguaccagcuaaagcugccagcugaagaacugu	15:24973138..24973201:-
16_8160	40033.4	90 +/- 3%	-	78521	78266	0	255	yes	dre-miR-125a_MIMAT0001820_miR-125a	-	-	-	ucccugagacccuuaaccuguga	caggugagguccucaggaac	ucccugagacccuuaaccugugaggucaaacuaggucacaggugagguccucaggaac	16:24983151..24983209:+
19_12508	40024.2	90 +/- 3%	-	78503	78354	0	149	yes	dre-miR-125a_MIMAT0001820_miR-125a	-	-	-	ucccugagacccuuaaccuguga	caggugagguccuugggaac	ucccugagacccuuaaccugugaugucuuccaaggucacaggugagguccuugggaac	19:9524874..9524932:+
8_38706	39965.6	90 +/- 3%	-	78388	56463	20	21905	yes	dre-miR-126a-5p_MIMAT0003157_miR-126a-5p	-	-	-	ucguaccgugaguaauaaugca	cauuauuacuuuugguacgcg	cauuauuacuuuugguacgcgcuaggccagacucaaacucguaccgugaguaauaaugca	8:11510729..11510789:-
8_38590	37579.3	90 +/- 3%	-	73708	57029	0	16679	yes	dre-miR-181a-5p_MIMAT0001623_miR-181a-5p	-	-	-	aacauucaacgcugucggugagu	accaucgaccguugacuguacc	aacauucaacgcugucggugaguuuugcgcuucuguaacaaaccaucgaccguugacuguacc	8:53144965..53145028:+
11_3117	36634	90 +/- 3%	-	71853	71737	0	116	yes	dre-let-7f_MIMAT0001764_let-7f	-	-	-	ugagguaguagauuguauaguu	cuauacaaucuauugccuuccc	ugagguaguagauuguauaguuguaggguagugauuuuauccuguguagaagauaacuauacaaucuauugccuuccc	11:27255861..27255939:-
12_3636	36212.9	90 +/- 3%	-	71028	70815	0	213	yes	dre-miR-10a-5p_MIMAT0001267_miR-10a-5p	-	-	-	uacccuguagauccgaauuugu	caaauucgugucuuggggaau	uacccuguagauccgaauuugugugaauauacagucgcaaauucgugucuuggggaau	12:27043525..27043583:+
25_21863	34414.3	90 +/- 3%	-	67499	67309	3	187	yes	dre-let-7i_MIMAT0001767_let-7i	-	-	-	ugagguaguaguuugugcuguu	cugcgcaagcuacucccuugcc	ugagguaguaguuugugcuguugguugggaugugacauugcccguuauggagaugacugcgcaagcuacucccuugcc	25:1549016..1549094:-
14_6721	30248.2	90 +/- 3%	-	59336	55387	0	3949	no	dre-miR-194b_MIMAT0001859_miR-194b	-	-	-	uguaacagccgcuccaugugga	cccguggauaagcuguuaccug	uguaacagccgcuccauguggaaaaugcauucaagugcccguggauaagcuguuaccug	14:46481670..46481729:-
21_17623	30131.9	90 +/- 3%	-	59101	57011	0	2090	yes	dre-miR-181a-5p_MIMAT0001623_miR-181a-5p	-	-	-	aacauucaacgcugucggugagu	accaucgaccguuggcugugcc	aacauucaacgcugucggugaguuuggaugcauaauaaaccaucgaccguuggcugugcc	21:8129276..8129336:-
3_22726	29978.4	90 +/- 3%	-	58808	57010	0	1798	no	dre-miR-181a-5p_MIMAT0001623_miR-181a-5p	-	-	-	aacauucaacgcugucggugagu	accaucgaguguugaguguacc	aacauucaacgcugucggugaguuugcaagugagaaaaaccaucgaguguugaguguacc	3:34067951..34068011:+
5_32992	29200.5	90 +/- 3%	-	57273	46127	0	11146	yes	dre-miR-101b_MIMAT0001815_miR-101b	-	-	-	guacaguacuaugauaacugaa	caguuaucaugguaccggugcugu	caguuaucaugguaccggugcugugugccugucaaguacaguacuaugauaacugaa	5:1571851..1571908:-
23_20074	29182	90 +/- 3%	-	57236	55540	2	1694	yes	dre-let-7h_MIMAT0001766_let-7h	-	-	-	ugagguaguaaguuguguuguu	cuauacaauuuacugccuucca	ugagguaguaaguuguguuguuguuggggaucaguauaguauggcccuugaaggagauaacuauacaauuuacugccuucca	23:28610141..28610223:+
15_7120	29038.1	90 +/- 3%	-	56954	56797	2	155	yes	dre-miR-125b-5p_MIMAT0001821_miR-125b-5p	-	-	-	ucccugagacccuaacuuguga	acggguuagguucuugggagcu	ucccugagacccuaacuugugacguuuuccuguuaugugcacggguuagguucuugggagcu	15:21511968..21512030:+
5_32130	29022.8	90 +/- 3%	-	56924	56798	3	123	yes	dre-miR-125b-5p_MIMAT0001821_miR-125b-5p	-	-	-	ucccugagacccuaacuuguga	acggguuggguucucgggagcu	ucccugagacccuaacuugugacguucugcuucgauguccacggguuggguucucgggagcu	5:29398621..29398683:+
10_2187	29005.8	90 +/- 3%	-	56891	56715	1	175	yes	dre-miR-125b-5p_MIMAT0001821_miR-125b-5p	-	-	-	ucccugagacccuaacuuguga	acagguuaagcucuugggaccu	ucccugagacccuaacuugugagcuuugugugcuaaaaaucacagguuaagcucuugggaccu	10:38107915..38107978:-
22_18125	27865.9	90 +/- 3%	-	54655	54560	0	95	yes	dre-miR-128-5p_MIMAT0031967_miR-128-5p	-	-	-	ucacagugaaccggucucuuu	cggggccguggcacuguaugaga	cggggccguggcacuguaugagauucauguaggcuuucucacagugaaccggucucuuu	22:12350029..12350088:+
KN150366.1_43120	27364.1	90 +/- 3%	-	53678	53638	0	40	no	dre-miR-128-3p_MIMAT0001824_miR-128-3p	-	-	-	ucacagugaaccggucucuuu	cggggccguggcgcugucugaga	cggggccguggcgcugucugagacgcucuacuauucucacagugaaccggucucuuu	KN150366.1:5636..5693:-
19_12907	27351.1	90 +/- 3%	-	53645	53638	0	7	yes	dre-miR-128-3p_MIMAT0001824_miR-128-3p	-	-	-	ucacagugaaccggucucuuu	gggggccguuucuacugucaga	gggggccguuucuacugucagagaugcugccacucgucucacagugaaccggucucuuu	19:43346011..43346070:+
25_21817	26574	90 +/- 3%	-	52120	49124	4	2992	yes	dre-miR-140-5p_MIMAT0001836_miR-140-5p	-	-	-	accacaggguagaaccacggac	cagugguuuuacccuaugguagg	cagugguuuuacccuaugguagguuacgucaugcuguucuaccacaggguagaaccacggac	25:34286425..34286487:+
19_12506	26468	90 +/- 3%	-	51913	51769	0	144	yes	dre-let-7d-5p_MIMAT0001762_let-7d-5p	-	-	-	ugagguaguugguuguaugguu	cuguacaaccuucuagcuuucc	ugagguaguugguuguaugguuuugcaucauaaucagccuggaguuaacuguacaaccuucuagcuuucc	19:9510941..9511011:+
16_8158	26458	90 +/- 3%	-	51894	51749	1	144	yes	dre-let-7d-5p_MIMAT0001762_let-7d-5p	-	-	-	ugagguaguugguuguaugguu	cuguacaaccuucuagcuuucc	ugagguaguugguuguaugguuuugcauaauaaacagcccggaguuaacuguacaaccuucuagcuuucc	16:24966103..24966173:+
9_40843	23112.9	90 +/- 3%	-	45332	26212	0	19120	yes	dre-miR-222a-5p_MIMAT0031927_miR-222a-5p	-	-	-	ugcucaguagucaguguagaucc	agcuacaucuggcuacugggucu	ugcucaguagucaguguagauccugugucacaaucagcagcuacaucuggcuacugggucu	9:34112296..34112357:-
3_23774	22200.3	90 +/- 3%	-	43542	29675	0	13867	yes	dre-miR-199-5p_MIMAT0001277_miR-199-5p	-	-	-	acaguaguccgcacauugguu	cccaguguucagacuaccuguuc	cccaguguucagacuaccuguucaucaugcugcagcugaacaguaguccgcacauugguu	3:50384519..50384579:-
25_21792	21848.5	90 +/- 3%	-	42852	41485	4	1363	yes	dre-miR-129-5p_MIMAT0001825_miR-129-5p	-	-	-	cuuuuugcggucugggcuugc	aagcccuuaccccaaaaagcau	cuuuuugcggucugggcuugcuguucauaaguaucuagcugggaagcccuuaccccaaaaagcau	25:29733476..29733541:+
7_37227	21846.2	90 +/- 3%	-	42848	41485	0	1363	yes	dre-miR-129-5p_MIMAT0001825_miR-129-5p	-	-	-	cuuuuugcggucugggcuugc	aagcccuuaccccaaaaagcau	cuuuuugcggucugggcuugcuguucucaacuaucaaugggaagcccuuaccccaaaaagcau	7:50015167..50015230:-
4_28099	21753.6	90 +/- 3%	-	42666	41485	2	1179	yes	dre-miR-129-5p_MIMAT0001825_miR-129-5p	-	-	-	cuuuuugcggucugggcuugc	aagcccuuaccccaaaaaguau	cuuuuugcggucugggcuugcuguuccuugaaccaguagccaggaagcccuuaccccaaaaaguau	4:19058500..19058566:-
18_10550	21752.4	90 +/- 3%	-	42664	41485	0	1179	yes	dre-miR-129-5p_MIMAT0001825_miR-129-5p	-	-	-	cuuuuugcggucugggcuugc	aagcccuuaccccaaaaaguau	cuuuuugcggucugggcuugcuguuccuuaaaucaccagucaggaagcccuuaccccaaaaaguau	18:10701951..10702017:+
10_2171	21559.5	90 +/- 3%	-	42285	41754	0	531	yes	dre-miR-2184_MIMAT0011288_miR-2184	-	-	-	aacaguaagaguuuaugugcug	agcacauugucucuuacuugua	aacaguaagaguuuaugugcugagguuaaaaauucagcacauugucucuuacuugua	10:35710415..35710472:-
23_20629	21499.9	90 +/- 3%	-	42168	41902	0	266	yes	dre-miR-26b_MIMAT0001795_miR-26b	-	-	-	uucaaguaauccaggauagguu	ccuauucuugguuacuuguuuc	uucaaguaauccaggauagguuaguucccacuaguacggccuauucuugguuacuuguuuc	23:24748682..24748743:-
3_23650	19741.9	90 +/- 3%	-	38720	34406	0	4314	yes	dre-miR-722_MIMAT0003748_miR-722	-	-	-	uuuugcagaaacguuucagauu	uuugaaacguuuuagccaa	uuugaaacguuuuagccaaaaauguuuccaugguaaagguguuuuuugcagaaacguuucagauu	3:45669797..45669862:-
15_7178	19646.8	90 +/- 3%	-	38533	38515	0	18	yes	dre-miR-125c-5p_MIMAT0001822_miR-125c-5p	-	-	-	ucccugagacccuaacucguga	acgggucaggagcuugggagaca	ucccugagacccuaacucgugaggucuuuuuccaaaaucacgggucaggagcuugggagaca	15:29868104..29868166:+
1_1436	19232.3	90 +/- 3%	-	37720	34406	1	3313	yes	dre-miR-722_MIMAT0003748_miR-722	-	-	-	uuuugcagaaacguuucagauu	uuugaaacguuuuggccaaaa	uuugaaacguuuuggccaaaaauguagccauggcaaagggguuuuuugcagaaacguuucagauu	1:55694599..55694664:-
22_19469	18480.6	90 +/- 3%	-	36247	36222	0	25	yes	dre-miR-216b_MIMAT0001867_miR-216b	-	-	-	uaaucucugcaggcaacugug	acauugaccugaagagguug	uaaucucugcaggcaacugugaugugauuacagucucacauugaccugaagagguug	22:28831139..28831196:-
21_17619	18454.8	90 +/- 3%	-	36196	21873	0	14323	yes	dre-miR-126a-5p_MIMAT0003157_miR-126a-5p	-	-	-	cauuauuacuuuugguacgcg	ucguaccgugaguaauagugc	cauuauuacuuuugguacgcgcuaugccacucucaacucguaccgugaguaauagugc	21:7678758..7678816:-
25_21814	17530.2	90 +/- 3%	-	34382	34368	0	14	yes	dre-miR-204-5p_MIMAT0001279_miR-204-5p	-	-	-	uucccuuugucauccuaugccu	gcagggacagcaaagggaggc	uucccuuugucauccuaugccuagaguuugugauaaggcagggacagcaaagggaggc	25:34150182..34150240:+
8_37658	17523.9	90 +/- 3%	-	34372	34309	0	63	yes	dre-miR-724_MIMAT0003752_miR-724	-	-	-	uuaaagggaauuugcgacuguu	acagccacaccuuccuuuuaag	uuaaagggaauuugcgacuguuuagucacauuauuagaacagccacaccuuccuuuuaag	8:24042983..24043043:+
11_2250	17329.2	90 +/- 3%	-	33998	33935	0	63	no	dre-miR-724_MIMAT0003752_miR-724	-	-	-	uuaaagggaauuugcgacuguu	acagccacaccuuccuuuuaag	uuaaagggaauuugcgacuguuagucagauuuguagaacagccacaccuuccuuuuaag	11:3108538..3108597:+
5_32126	16080.8	90 +/- 3%	-	31547	9362	0	22185	no	dre-miR-100-5p_MIMAT0001813_miR-100-5p	-	-	-	caagcucgugucuauagguaug	aacccguagauccgaacuugug	aacccguagauccgaacuuguggugucucugugcacaagcucgugucuauagguaug	5:29390003..29390060:+
20_15817	15649.4	90 +/- 3%	-	30693	16827	0	13866	yes	dre-miR-199-5p_MIMAT0001277_miR-199-5p	-	-	-	acaguagucugcacauugguu	cccaguguucagacuaccuguuc	cccaguguucagacuaccuguucaggaucauacugguguacaguagucugcacauugguu	20:14979493..14979553:+
5_33702	15632.8	90 +/- 3%	-	30660	16794	0	13866	yes	dre-miR-199-5p_MIMAT0001277_miR-199-5p	-	-	-	acaguagucugcacauugguu	cccaguguucagacuaccuguuc	cccaguguucagacuaccuguucagggcguagagauuguacaguagucugcacauugguu	5:63028424..63028484:-
5_32984	15631.9	90 +/- 3%	-	30658	16794	0	13864	yes	dre-miR-199-5p_MIMAT0001277_miR-199-5p	-	-	-	acaguagucugcacauugguu	cccaguguucagacuaccuguuc	cccaguguucagacuaccuguucaggaauuaguguuuguacaguagucugcacauugguu	5:1322339..1322399:-
23_19891	15377.6	90 +/- 3%	-	30161	30064	0	97	yes	dre-miR-1388-5p_MIMAT0011292_miR-1388-5p	-	-	-	aucucagguucgucagcccaug	aggacuguccaaccugagaaug	aggacuguccaaccugagaaugcuugaguuuuggucaaucucagguucgucagcccaug	23:13848162..13848221:+
5_31977	14090.2	90 +/- 3%	-	27634	16728	1	10905	yes	dre-miR-142a-5p_MIMAT0001838_miR-142a-5p	-	-	-	guaguguuuccuacuuuaugga	cauaaaguagaaagcacuacua	cauaaaguagaaagcacuacuaaaccccucgccacaguguaguguuuccuacuuuaugga	5:2841020..2841080:+
14_5903	13597.8	90 +/- 3%	-	26669	26634	1	34	yes	dre-miR-103_MIMAT0001816_miR-103	-	-	-	agcagcauuguacagggcuaug	agccucuuuacaaugcugccuug	agccucuuuacaaugcugccuuguagacccagaaucaagcagcauuguacagggcuaug	14:44366154..44366213:+
13_4293	13535.8	90 +/- 3%	-	26547	26535	0	12	yes	dre-miR-103_MIMAT0001816_miR-103	-	-	-	agcagcauuguacagggcuaug	agccucuuuacggugcugccuug	agccucuuuacggugcugccuuguggaaucuggaucaagcagcauuguacagggcuaug	13:15092318..15092377:+
19_12724	13476.2	90 +/- 3%	-	26432	25048	0	1384	yes	dre-miR-196a-5p_MIMAT0001276_miR-196a-5p	-	-	-	uagguaguuucauguuguuggga	ucugcaacgugaaacugucuuaa	uagguaguuucauguuguugggauuacauucaaacucugcaacgugaaacugucuuaa	19:20174677..20174735:+
23_20110	12798.7	90 +/- 3%	-	25101	25048	0	53	yes	dre-miR-196a-5p_MIMAT0001276_miR-196a-5p	-	-	-	uagguaguuucauguuguuggga	cgacaacaagaaacugccuuga	uagguaguuucauguuguugggauuggcuuccuggcucgacaacaagaaacugccuuga	23:35989307..35989366:+
6_34432	12381.1	90 +/- 3%	-	24282	23490	3	789	yes	dre-let-7j_MIMAT0003015_let-7j	-	-	-	ugagguaguuguuuguacaguu	cuguacagacuacugccuugcc	ugagguaguuguuuguacaguuuuuagggucuguuauucugcccuguuaaggagcuaacuguacagacuacugccuugcc	6:41457257..41457337:+
15_7116	11495.5	90 +/- 3%	-	22554	22183	0	371	no	dre-miR-100-5p_MIMAT0001813_miR-100-5p	-	-	-	aacccguagauccgaacuugug	caagcuuguaucuauagguauc	aacccguagauccgaacuuguggugacuguccacacaagcuuguaucuauagguauc	15:21501923..21501980:+
4_28026	11375.8	90 +/- 3%	-	22311	20561	0	1750	yes	dre-miR-29a_MIMAT0001802_miR-29a	-	-	-	uagcaccauuugaaaucgguua	acugauuuccuuuggugcuuaga	acugauuuccuuuggugcuuagagucccaucugucaucuagcaccauuugaaaucgguua	4:11607932..11607992:-
23_20666	10806.1	90 +/- 3%	-	21194	20329	0	865	yes	dre-miR-29a_MIMAT0001802_miR-29a	-	-	-	uagcaccauuugaaaucgguua	accgauuucuuuugguguucaga	accgauuucuuuugguguucagagucuuuugggguuucuagcaccauuugaaaucgguua	23:32513443..32513503:-
19_12849	10362.3	90 +/- 3%	-	20321	19659	1	661	yes	dre-miR-187_MIMAT0001274_miR-187	-	-	-	ucgugucuuguguugcagccagu	ggcugcaacacaggacauggg	ggcugcaacacaggacaugggagcugucucucacucccgcucgugucuuguguugcagccagu	19:34548506..34548569:+
15_7564	10113.3	90 +/- 3%	-	19834	16728	2	3104	yes	dre-miR-142b-5p_MIMAT0001839_miR-142b-5p	-	-	-	guaguguuuccuacuuuaugga	cauaaaguagacagcacuacu	cauaaaguagacagcacuacuaaacuucucuacacaguguaguguuuccuacuuuaugga	15:15447887..15447947:-
8_37686	9929.7	90 +/- 3%	-	19474	19382	18	74	yes	dre-miR-462_MIMAT0001855_miR-462	-	-	-	uaacggaacccauaaugcagcug	gcugucuguggauuccgugccc	uaacggaacccauaaugcagcuguuugguugauugauugacagcugucuguggauuccgugccc	8:26063178..26063242:+
5_33741	9208.6	90 +/- 3%	-	18060	14556	0	3504	yes	dre-miR-2188-5p_MIMAT0011309_miR-2188-5p	-	-	-	aagguccaaccucacauguccu	gcugugugagguuagaccuauc	aagguccaaccucacauguccugugaggcugaaggaaggcugugugagguuagaccuauc	5:68251213..68251273:-
12_3549	9160.8	90 +/- 3%	-	17967	17241	0	726	yes	dre-miR-107a-5p_MIMAT0031959_miR-107a-5p	-	-	-	agcagcauuguacagggcuauc	agcuucuuuacaguguugucuug	agcuucuuuacaguguugucuuguggcauggagaucaagcagcauuguacagggcuauc	12:16838831..16838890:+
9_40362	8968.7	90 +/- 3%	-	17590	16771	0	819	yes	dre-miR-148_MIMAT0001845_miR-148	-	-	-	ucagugcauuacagaacuuugu	aaguucugugauacacuccgacu	aaguucugugauacacuccgacucugaauguuugcagucagugcauuacagaacuuugu	9:1642543..1642602:-
23_20306	8939.8	90 +/- 3%	-	17533	17496	1	36	yes	dre-miR-133a-2-5p_MIMAT0031970_miR-133a-2-5p	-	-	-	uugguccccuucaaccagcugu	agcugguaaaauggaaccaaau	agcugguaaaauggaaccaaaucaacuguuuuauggauuugguccccuucaaccagcugu	23:7238158..7238218:-
2_14506	8939.7	90 +/- 3%	-	17533	17496	1	36	yes	dre-miR-133a-2-5p_MIMAT0031970_miR-133a-2-5p	-	-	-	uugguccccuucaaccagcugu	agcugguaaaauggaaccaaau	agcugguaaaauggaaccaaaucaccucuucaauggauuugguccccuucaaccagcugu	2:4273183..4273243:-
13_4270	8828.7	90 +/- 3%	-	17316	16758	0	558	yes	dre-miR-146a_MIMAT0001843_miR-146a	-	-	-	ugagaacugaauuccauagaugg	ucuaugggcucaguucuucug	ugagaacugaauuccauagaugguguucaugaaaaguucaucuaugggcucaguucuucug	13:11689718..11689779:+
6_34690	8102.5	90 +/- 3%	-	15890	15751	0	139	yes	dre-miR-375_MIMAT0001876_miR-375	-	-	-	uuuguucguucggcucgcguua	acguugagccacacgcacaaua	acguugagccacacgcacaauacauguggauucaguuuuguucguucggcucgcguua	6:13670665..13670723:-
9_40438	7899.9	90 +/- 3%	-	15501	15431	0	70	no	dre-miR-375_MIMAT0001876_miR-375	-	-	-	uuuguucguucggcucgcguua	acguugagccacacgcacaau	acguugagccacacgcacaaugccugcagaugaaaggguuuuguucguucggcucgcguua	9:11600779..11600840:-
1_1333	7463.3	90 +/- 3%	-	14635	14535	70	30	yes	dre-miR-16b_MIMAT0001775_miR-16b	-	-	-	uagcagcacguaaauauuggag	ccaguauugaccgugcugcugga	uagcagcacguaaauauuggagucaaagcacuugcgaauccuccaguauugaccgugcugcugga	1:46031183..46031248:-
9_40842	7361.7	90 +/- 3%	-	14437	14398	0	39	yes	dre-miR-221-5p_MIMAT0031926_miR-221-5p	-	-	-	agcuacauugucugcuggguuu	accuggcauacaauguagauuu	accuggcauacaauguagauuucugugugguacuaucuacagcuacauugucugcuggguuu	9:34111770..34111832:-
8_38878	7352	90 +/- 3%	-	14418	14365	0	53	yes	dre-miR-23b_MIMAT0001791_miR-23b	-	-	-	aucacauugccagggauuacc	uggguuccuggcgugcugauuu	uggguuccuggcgugcugauuugugacuuaagauaaaaaucacauugccagggauuacc	8:30158405..30158464:-
6_35456	7343.5	90 +/- 3%	-	14401	14398	0	3	yes	dre-miR-221-3p_MIMAT0001288_miR-221-3p	-	-	-	agcuacauugucugcuggguuu	cccuggcacacaguguauuggucugu	cccuggcacacaguguauuggucugugugugugugugucuacagcuacauugucugcuggguuu	6:59969497..59969561:-
10_1679	7339.3	90 +/- 3%	-	14393	14366	0	27	yes	dre-miR-23b_MIMAT0001791_miR-23b	-	-	-	aucacauugccagggauuacc	uggguucuuggcaugcugauuu	uggguucuuggcaugcugauuugugacuguaguaaaaaaaaaucacauugccagggauuacc	10:15996468..15996530:+
6_35318	6903.4	90 +/- 3%	-	13539	13000	0	539	yes	dre-miR-200c-5p_MIMAT0031986_miR-200c-5p	-	-	-	uaauacugccugguaaugaugc	caucuuacaaggcaguuuugga	caucuuacaaggcaguuuuggauguuauaucuucucuaauacugccugguaaugaugc	6:40658680..40658738:-
23_20098	6777.5	90 +/- 3%	-	13292	13259	0	33	yes	dre-miR-205-5p_MIMAT0001280_miR-205-5p	-	-	-	uccuucauuccaccggagucug	gauuucaguggugugaagugua	uccuucauuccaccggagucuguguaguuguucaaucagauuucaguggugugaagugua	23:33363759..33363819:+
13_4570	6612.4	90 +/- 3%	-	12967	12872	0	95	yes	dre-miR-202-5p_MIMAT0003406_miR-202-5p	-	-	-	uuccuaugcauauaccucuuu	agaggcauagggcaugggaa	uuccuaugcauauaccucuuugacaugcugcuuuaaagaggcauagggcaugggaa	13:50287729..50287785:+
22_18003	6442	90 +/- 3%	-	12633	12607	0	26	yes	dre-miR-23a-3p_MIMAT0001790_miR-23a-3p	-	-	-	aucacauugccagggauuucc	ggguuccuggcaccgugauuu	ggguuccuggcaccgugauuugguggauaaacagaaaugaaaaucacauugccagggauuucc	22:4908850..4908913:+
1_1335	6399.5	90 +/- 3%	-	12549	12280	0	269	yes	dre-miR-15a-5p_MIMAT0001772_miR-15a-5p	-	-	-	uagcagcacagaaugguuugu	caggccguacugugcugcggca	uagcagcacagaaugguuugugaguuauaacgggggugcaggccguacugugcugcggca	1:46031400..46031460:-
22_19465	6154.2	90 +/- 3%	-	12068	12037	0	31	yes	dre-miR-217_MIMAT0001285_miR-217	-	-	-	uacugcaucaggaacugauug	caucaguuccugaugcacuccc	uacugcaucaggaacugauuggaugauauucaggagccaucaguuccugaugcacuccc	22:28830602..28830661:-
3_22733	5967.9	90 +/- 3%	-	11703	11551	7	145	yes	dre-miR-193a-5p_MIMAT0031981_miR-193a-5p	-	-	-	aacuggccuacaaagucccagu	ugggucuuugcgggcaagguga	ugggucuuugcgggcaaggugaguaguuaaauuuacucucaacuggccuacaaagucccagu	3:35830333..35830395:+
6_35096	5963.6	90 +/- 3%	-	11695	11551	0	144	yes	dre-miR-193a-5p_MIMAT0031981_miR-193a-5p	-	-	-	aacuggccuacaaagucccagu	ugggucuuugcgggcaagguga	ugggucuuugcgggcaaggugaguuuuccuuucauucaacuggccuacaaagucccagu	6:22046670..22046729:-
18_11326	5915.7	90 +/- 3%	-	11601	11590	0	11	yes	dre-miR-737-5p_MIMAT0032013_miR-737-5p	-	-	-	guuuuuuuagguuuugauuuu	aaucaaaaccuaaagaaaaua	guuuuuuuagguuuugauuuuugugaaaugucgaugagaaaaucaaaaccuaaagaaaaua	18:45964897..45964958:+
2_14201	5900.6	90 +/- 3%	-	11571	11525	0	46	yes	dre-miR-27a-5p_MIMAT0031949_miR-27a-5p	-	-	-	uucacaguggcuaaguuccgcu	aggacuuagcucacucuguga	aggacuuagcucacucugugaacagaucucggauauccuauguucacaguggcuaaguuccgcu	2:33919142..33919206:+
10_2156	5895.3	90 +/- 3%	-	11561	10957	0	604	yes	dre-miR-130a_MIMAT0001826_miR-130a	-	-	-	cagugcaauguuaaaagggcau	gccccuuuuauauuguacuacu	gccccuuuuauauuguacuacugauaacccaguuauuaaagcagugcaauguuaaaagggcau	10:33433279..33433342:-
21_17924	5646.3	90 +/- 3%	-	11072	10810	0	262	yes	dre-miR-222b_MIMAT0011303_miR-222b	-	-	-	agcuacaucugaauacuggguc	acucaguacucgguguagaguc	acucaguacucgguguagagucugugugauucagaagagcagcuacaucugaauacuggguc	21:44573418..44573480:-
3_22517	5517.1	90 +/- 3%	-	10819	10802	0	17	yes	dre-miR-23a-5p_MIMAT0031944_miR-23a-5p	-	-	-	aucacauugccagggauuucc	gaauuccuggcagagugauuuu	gaauuccuggcagagugauuuuuaaaccuaaugacugaaucacauugccagggauuucc	3:13256131..13256190:+
7_37451	5511.1	90 +/- 3%	-	10807	8920	0	1887	yes	dre-miR-31_MIMAT0003347_miR-31	-	-	-	uggcaagauguuggcauagcug	ugcuaugccuccauauugccauu	uggcaagauguuggcauagcuguuaauguuuaugggccugcuaugccuccauauugccauu	7:73041641..73041702:-
2_14199	5483.6	90 +/- 3%	-	10753	10703	0	50	yes	dre-miR-23a-3-5p_MIMAT0031945_miR-23a-3-5p	-	-	-	aucacauugccagggauuucc	ggauuccuggcagagugauuu	ggauuccuggcagagugauuugggauuauaucauaaaaucacauugccagggauuucc	2:33917226..33917284:+
10_1713	5305.2	90 +/- 3%	-	10404	9991	0	413	yes	dre-miR-130c-5p_MIMAT0031969_miR-130c-5p	-	-	-	cagugcaauauuaaaagggcau	gcccuuuuucuguuguacuac	gcccuuuuucuguuguacuacuggccaaucagaagagcagugcaauauuaaaagggcau	10:17495970..17496029:+
5_32037	5304.7	90 +/- 3%	-	10403	9991	0	412	yes	dre-miR-130c-5p_MIMAT0031969_miR-130c-5p	-	-	-	cagugcaauauuaaaagggcau	gcccuuuuucuguuguacuac	gcccuuuuucuguuguacuacugugcagucagaugagcagugcaauauuaaaagggcau	5:12788622..12788681:+
20_15945	5233.6	90 +/- 3%	-	10263	8833	0	1430	yes	dre-miR-203b-5p_MIMAT0003407_miR-203b-5p	-	-	-	gugaaauguucaggaccacuug	agugguucucaacaguucaaca	agugguucucaacaguucaacaguucuuuugaugauugugaaauguucaggaccacuug	20:27506800..27506859:+
12_3571	4983	90 +/- 3%	-	9772	9580	0	192	yes	dre-miR-338_MIMAT0001873_miR-338	-	-	-	uccagcaucagugauuuuguug	aacaauauccugaugcugaaug	aacaauauccugaugcugaaugaguguguugaaggaaacuccagcaucagugauuuuguug	12:17605684..17605745:+
3_23788	4970	90 +/- 3%	-	9745	9580	0	165	yes	dre-miR-338_MIMAT0001873_miR-338	-	-	-	uccagcaucagugauuuuguug	aacaauauccuggugcugccug	aacaauauccuggugcugccugaguacaucucacagacuccagcaucagugauuuuguug	3:51652826..51652886:-
12_4160	4948.2	90 +/- 3%	-	9703	9580	0	123	yes	dre-miR-338_MIMAT0001873_miR-338	-	-	-	uccagcaucagugauuuuguug	aacaaucuccugaugcugccug	aacaaucuccugaugcugccugaguguuuuucuuccacuccagcaucagugauuuuguug	12:36016277..36016337:-
20_15819	4607.2	90 +/- 3%	-	9033	8607	2	424	yes	dre-miR-214_MIMAT0001283_miR-214	-	-	-	acagcaggcacagacaggcaga	ugccugucuacacuugcugugc	ugccugucuacacuugcugugcagaacuuccugcaccuguacagcaggcacagacaggcaga	20:14981679..14981741:+
9_41107	4197.2	90 +/- 3%	-	8239	8187	0	52	no	dre-miR-17a-5p_MIMAT0001777_miR-17a-5p	-	-	-	caaagugcuuacagugcaggua	acugcaguggaggcacuucaagc	caaagugcuuacagugcagguaguucaauauaaucuacugcaguggaggcacuucaagc	9:53897357..53897416:-
KN150001.1_42624	4192.1	90 +/- 3%	-	8220	8145	0	75	yes	dre-miR-17a-5p_MIMAT0001777_miR-17a-5p	-	-	-	caaagugcuuacagugcaggua	acugcaguggaggcacuucuagc	caaagugcuuacagugcagguaguauuauggaauaucuacugcaguggaggcacuucuagc	KN150001.1:16630..16691:+
16_8445	4182.4	90 +/- 3%	-	8200	8195	0	5	yes	dre-miR-92b-5p_MIMAT0031955_miR-92b-5p	-	-	-	uauugcacucgucccggccucc	aggugugggauguugugcaguguu	aggugugggauguugugcaguguuguucaaucucccgccaauauugcacucgucccggccucc	16:42994684..42994747:+
4_24000	3924.6	90 +/- 3%	-	7696	7674	4	18	yes	dre-miR-182-5p_MIMAT0001271_miR-182-5p	-	-	-	uuuggcaaugguagaacucaca	gugguucuagacuugccaacu	uuuggcaaugguagaacucacacuggugagguagucagauccggugguucuagacuugccaacu	4:15076912..15076976:+
9_40365	3603.1	90 +/- 3%	-	7065	6299	0	766	yes	dre-miR-10b-5p_MIMAT0001268_miR-10b-5p	-	-	-	uacccuguagaaccgaauuugu	cagauucgauucuaggggagu	uacccuguagaaccgaauuugugugaaaaaauaacauucacagauucgauucuaggggagu	9:1952166..1952227:-
6_34464	3433.5	90 +/- 3%	-	6732	4881	0	1851	yes	dre-miR-29b_MIMAT0001801_miR-29b	-	-	-	gcugaauucagauggugccauaga	uagcaccauuugaaaucagugu	gcugaauucagauggugccauagaguauuuuauggcaucuagcaccauuugaaaucagugu	6:47469670..47469731:+
15_7174	3432.9	90 +/- 3%	-	6732	6247	0	485	yes	dre-miR-99_MIMAT0001812_miR-99	-	-	-	aacccguagauccgaucuugug	caagcucgauucuaugggucu	aacccguagauccgaucuugugauaaguuugauggcacaagcucgauucuaugggucu	15:29862719..29862777:+
5_32043	3426.8	90 +/- 3%	-	6721	4238	17	2466	yes	dre-miR-130b_MIMAT0001827_miR-130b	-	-	-	cagugcaauaaugaaagggcau	acucuuucccuguugcacuacu	acucuuucccuguugcacuacugugggagcugcagcaaagcagugcaauaaugaaagggcau	5:12799125..12799187:+
17_9465	3349.8	90 +/- 3%	-	6576	6565	0	11	no	dre-miR-107b_MIMAT0011301_miR-107b	-	-	-	agcagcauuguacagggcuuuc	ggcuucucuacaguguugccu	ggcuucucuacaguguugccuuguagccuggugaucaagcagcauuguacagggcuuuc	17:23553118..23553177:+
5_32041	3337.9	90 +/- 3%	-	6545	6519	1	25	yes	dre-miR-454b_MIMAT0001878_miR-454b	-	-	-	uagugcaauauugcuuauagggu	cccuaucaauauugccucugcu	cccuaucaauauugccucugcuuuucucacuguuuauggaguagugcaauauugcuuauagggu	5:12796113..12796177:+
23_20114	3212.6	90 +/- 3%	-	6300	6281	0	19	yes	dre-miR-10b-5p_MIMAT0001268_miR-10b-5p	-	-	-	uacccuguagaaccgaauuugu	caaauacgucucuacaggaau	uacccuguagaaccgaauuuguguccaaaacaucaaaaucgcaaauacgucucuacaggaau	23:36031212..36031274:+
3_22728	3190.7	90 +/- 3%	-	6264	6259	0	5	no	dre-miR-181c-5p_MIMAT0001852_miR-181c-5p	-	-	-	cacauucauugcugucggugggu	cucgccggacaaugaaugag	cacauucauugcugucgguggguuuuaucucuucgacucgccggacaaugaaugag	3:34068196..34068252:+
7_36066	3188.6	90 +/- 3%	-	6251	6236	0	15	yes	dre-miR-457a_MIMAT0001883_miR-457a	-	-	-	aagcagcacaucaauauuggca	ccaguaugguuugugcugcuccc	aagcagcacaucaauauuggcagcugcccucucucuggguugccaguaugguuugugcugcuccc	7:25800242..25800307:+
5_32035	3145.7	90 +/- 3%	-	6167	5726	0	441	yes	dre-miR-22b-5p_MIMAT0031943_miR-22b-5p	-	-	-	aagcugccaguugaagagcugu	cguucuucacuggcuagcuuu	cguucuucacuggcuagcuuuauguggcagcaccuuaaagcugccaguugaagagcugu	5:12110597..12110656:+
3_22643	3097.3	90 +/- 3%	-	6074	5299	0	775	yes	dre-miR-152_MIMAT0001847_miR-152	-	-	-	ucagugcaugacagaacuuugg	aaguucugugauacacucagacu	aaguucugugauacacucagacuuugaaucagugguagucagugcaugacagaacuuugg	3:23965423..23965483:+
1_419	2875	90 +/- 3%	-	5636	5568	1	67	yes	dre-miR-734_MIMAT0003765_miR-734	-	-	-	uaaaugcugcagaaucguaccg	gaaccauucugcagcauggcu	gaaccauucugcagcauggcugccuguggauccucuggggaaagguaaaugcugcagaaucguaccg	1:33390325..33390392:+
KN150001.1_42630	2755.8	90 +/- 3%	-	5403	4885	0	518	yes	dre-miR-20a-5p_MIMAT0001786_miR-20a-5p	-	-	-	uaaagugcuuauagugcagguagu	acugcagugugagcacuugaagu	uaaagugcuuauagugcagguaguauuucugucaucuacugcagugugagcacuugaagu	KN150001.1:17134..17194:+
19_13534	2749.3	90 +/- 3%	-	5390	5386	0	4	yes	dre-miR-489_MIMAT0002940_miR-489	-	-	-	ugacaucauauguacggcugcu	uggucguauguaugacgucauu	uggucguauguaugacgucauuuacuucaaaguuuggagugacaucauauguacggcugcu	19:41194068..41194129:-
9_41100	2684.2	90 +/- 3%	-	5262	4977	0	285	yes	dre-miR-19b-3p_MIMAT0001783_miR-19b-3p	-	-	-	ugugcaaauccaugcaaaacug	aguuuugcugguuugcugucag	aguuuugcugguuugcugucagcguucguaucguugcugugcaaauccaugcaaaacug	9:53896819..53896878:-
5_33404	2676.4	90 +/- 3%	-	5248	3322	0	1926	yes	dre-miR-144-5p_MIMAT0031975_miR-144-5p	-	-	-	cuacaguauagaugauguacu	ggauaucaucguauacuguaagu	ggauaucaucguauacuguaaguucauuauugagacacuacaguauagaugauguacu	5:41671939..41671997:-
KN150001.1_42631	2623.8	90 +/- 3%	-	5144	4979	0	165	yes	dre-miR-19b-5p_MIMAT0003399_miR-19b-5p	-	-	-	ugugcaaauccaugcaaaacug	aguuuugcugguuugcauucag	aguuuugcugguuugcauucagcuuuuaagacugugcgcugugcaaauccaugcaaaacug	KN150001.1:17284..17345:+
9_41101	2623	90 +/- 3%	-	5143	4901	9	233	yes	dre-miR-20a-5p_MIMAT0001786_miR-20a-5p	-	-	-	uaaagugcuuauagugcagguagu	acugcaaugugagcacuucaag	uaaagugcuuauagugcagguaguuugugaaaauccugaucuacugcaaugugagcacuucaag	9:53896945..53897009:-
21_17510	2613.1	90 +/- 3%	-	5123	4972	0	151	yes	dre-miR-146b_MIMAT0001844_miR-146b	-	-	-	ugagaacugaauuccaagggug	cccacggaguucaguucuuaag	ugagaacugaauuccaagggugucugcuuuauauucagcccacggaguucaguucuuaag	21:41626779..41626839:+
22_18005	2475.4	90 +/- 3%	-	4853	4833	0	20	yes	dre-miR-27e_MIMAT0001800_miR-27e	-	-	-	uucacaguggcuaaguucagu	agagcuuagcuaaucggugagc	agagcuuagcuaaucggugagcauugaucccuuaagaaaacuguucacaguggcuaaguucagu	22:4915596..4915660:+
7_36064	2395	90 +/- 3%	-	4695	4452	0	243	yes	dre-miR-15b-5p_MIMAT0001773_miR-15b-5p	-	-	-	uagcagcacaucaugguuugu	cgaaucaugaugugcugucacu	uagcagcacaucaugguuuguaaguuauaagggcaaauuccgaaucaugaugugcugucacu	7:25799718..25799780:+
5_32658	2258.2	90 +/- 3%	-	4427	3547	10	870	yes	dre-miR-219-5p_MIMAT0001286_miR-219-5p	-	-	-	ugauuguccaaacgcaauucuu	agaauugugccuggacaucugu	ugauuguccaaacgcaauucuugugaaaugucgagcgaucagucgagaauugugccuggacaucugu	5:64412373..64412440:+
10_1963	2250.2	90 +/- 3%	-	4412	3551	0	861	yes	dre-miR-219-5p_MIMAT0001286_miR-219-5p	-	-	-	ugauuguccaaacgcaauucuu	agaauugugccuggacaucugu	ugauuguccaaacgcaauucuuguaacauauaauauaaauccaagaauugugccuggacaucugu	10:10371237..10371302:-
10_2191	2215.6	90 +/- 3%	-	4352	4245	0	107	no	dre-miR-99_MIMAT0001812_miR-99	-	-	-	aacccguagauccgaucuugug	caagcucgauucugugggucu	aacccguagauccgaucuuguggcguaaucggcaacccaagcucgauucugugggucu	10:38130564..38130622:-
16_8090	1934.2	90 +/- 3%	-	3793	3766	0	27	yes	dre-miR-196d_MIMAT0011313_miR-196d	-	-	-	uagguaguuuuauguuguugggc	ccgcaacacgaaacugucuuaa	uagguaguuuuauguuguugggcucuauuuuauauccccgcaacacgaaacugucuuaa	16:21107600..21107659:+
3_22640	1932.9	90 +/- 3%	-	3789	3368	0	421	yes	dre-miR-196b_MIMAT0001860_miR-196b	-	-	-	uagguaguuucaaguuguugggc	acaggaaccugaaacugccuga	uagguaguuucaaguuguugggcuggacguuuaauuucacaggaaccugaaacugccuga	3:23542838..23542898:+
6_33864	1900.2	90 +/- 3%	-	3724	2857	0	867	yes	dre-miR-153b-5p_MIMAT0031977_miR-153b-5p	-	-	-	gucauuuuugugguuugcagcu	uugcauagucacaaaaaugagc	gucauuuuugugguuugcagcuaguagucugguuccaguugcauagucacaaaaaugagc	6:13851549..13851609:+
19_13357	1816	90 +/- 3%	-	3559	3547	0	12	yes	dre-miR-219-5p_MIMAT0001286_miR-219-5p	-	-	-	ugauuguccaaacgcaauucuu	ggaguuguggauggacaucacgc	ugauuguccaaacgcaauucuugugcuugugugaaacaggaguuguggauggacaucacgc	19:19288826..19288887:-
10_1681	1807.3	90 +/- 3%	-	3542	1521	0	2021	yes	dre-miR-27d_MIMAT0001799_miR-27d	-	-	-	agagcuuggcugauuggugaac	uucacaguggcuaaguucu	agagcuuggcugauuggugaacgugcauggcuuguguuuuuguucacaguggcuaaguucu	10:15996621..15996682:+
16_8831	1767.1	90 +/- 3%	-	3463	3441	13	9	yes	dre-miR-219-5p_MIMAT0001286_miR-219-5p	-	-	-	ugauuguccaaacgcaauucuu	ggaguuguggauggacaucaugc	ugauuguccaaacgcaauucuugcgucuuccugauuauugugcaggaguuguggauggacaucaugc	16:16795805..16795872:-
10_1830	1594.5	90 +/- 3%	-	3125	1758	13	1354	yes	dre-miR-212_MIMAT0003049_miR-212	-	-	-	accuuggcucuagacugcuuacu	uaacagucuacagucauggcu	accuuggcucuagacugcuuacugcuuauggaguccgacaguacaguaacagucuacagucauggcu	10:35700858..35700925:+
15_7150	1587.7	90 +/- 3%	-	3113	1756	3	1354	yes	dre-miR-212_MIMAT0003049_miR-212	-	-	-	accuuggcucuagacugcuuacu	uaacagucuacagucauggcu	accuuggcucuagacugcuuacugcuaaaugugucugaaaguacaguaacagucuacagucauggcu	15:25962194..25962261:+
20_16736	1564	90 +/- 3%	-	3066	3057	0	9	yes	dre-miR-133b-5p_MIMAT0003405_miR-133b-5p	-	-	-	uuugguccccuucaaccagcu	gcuggucaaauggaaccaaguc	gcuggucaaauggaaccaagucagguguuucugcgagguuugguccccuucaaccagcu	20:19643806..19643865:-
22_18007	1509.6	90 +/- 3%	-	2958	2951	0	7	yes	dre-miR-24_MIMAT0001792_miR-24	-	-	-	uggcucaguucagcaggaacagg	ugccugcuaaacugguaucagu	ugccugcuaaacugguaucaguauguugauuuagugcuggcucaguucagcaggaacagg	22:4923127..4923187:+
17_9453	1491	90 +/- 3%	-	2922	2894	0	28	yes	dre-miR-456_MIMAT0001882_miR-456	-	-	-	caggcugguuagaugguuguca	gcaggcaucuuuccagucuaca	gcaggcaucuuuccagucuacauguggauccaggagucugcaggcugguuagaugguuguca	17:22807239..22807301:+
8_38827	1323.7	90 +/- 3%	-	2594	2440	0	154	yes	dre-miR-124-6-5p_MIMAT0031962_miR-124-6-5p	-	-	-	uaaggcacgcggugaaugcca	cguguucacggcggaccuugau	cguguucacggcggaccuugauuuaauauccauacaauuaaggcacgcggugaaugcca	8:23101549..23101608:-
23_19964	1318.3	90 +/- 3%	-	2584	2440	0	144	yes	dre-miR-124-5p_MIMAT0031960_miR-124-5p	-	-	-	uaaggcacgcggugaaugcca	cguguucacagcggaccuugau	cguguucacagcggaccuugauuuaauguccauacaauuaaggcacgcggugaaugcca	23:17857107..17857166:+
20_16879	1318.1	90 +/- 3%	-	2584	2440	0	144	yes	dre-miR-124-5p_MIMAT0031960_miR-124-5p	-	-	-	uaaggcacgcggugaaugcca	cguguucacagcggaccuugau	cguguucacagcggaccuugauuuaaauguccauacaauuaaggcacgcggugaaugcca	20:39002662..39002722:-
24_20972	1318	90 +/- 3%	-	2584	2440	0	144	yes	dre-miR-124-5p_MIMAT0031960_miR-124-5p	-	-	-	uaaggcacgcggugaaugcca	cguguucacagcggaccuugau	cguguucacagcggaccuugauuuaaugucuuacaauuaaggcacgcggugaaugcca	24:24310487..24310545:+
17_9498	1256.7	90 +/- 3%	-	2463	2440	0	23	yes	dre-miR-124-4-5p_MIMAT0031961_miR-124-4-5p	-	-	-	uaaggcacgcggugaaugcca	uguguucacaguggaccuugauu	uguguucacaguggaccuugauuuaauuucaauacaauuaaggcacgcggugaaugcca	17:27385310..27385369:+
14_4908	1226.6	90 +/- 3%	-	2403	2371	0	32	yes	dre-miR-93_MIMAT0001810_miR-93	-	-	-	aaaagugcuguuugugcagguag	acuguaggagcagcacuucaca	aaaagugcuguuugugcagguaguguguuuccucuacuguaggagcagcacuucaca	14:156745..156802:+
8_37462	1144	90 +/- 3%	-	2241	1790	0	451	yes	dre-miR-7a_MIMAT0001266_miR-7a	-	-	-	uggaagacuagugauuuuguug	aacaaaccgcagucguccucu	uggaagacuagugauuuuguugugaaaaugaacaaaaaccaacaacaaaccgcagucguccucu	8:159410..159474:+
23_20668	1135.8	90 +/- 3%	-	2225	1851	170	204	yes	dre-miR-29b_MIMAT0001801_miR-29b	-	-	-	uagcaccauuugaaaucagugu	gcugguuucaagugguguuuuaga	gcugguuucaagugguguuuuagagugcugaucaaaugaaucuagcaccauuugaaaucagugu	23:32513594..32513658:-
16_8515	1124.8	90 +/- 3%	-	2203	1981	0	222	yes	dre-miR-455-2-5p_MIMAT0011302_miR-455-2-5p	-	-	-	gcaguccaugggcauauacacu	guaugugcccuuggacuacau	guaugugcccuuggacuacauuguggaggccagcaccaugcaguccaugggcauauacacu	16:51917576..51917637:+
23_20031	1078.7	90 +/- 3%	-	2113	2092	0	21	yes	dre-miR-429a_MIMAT0001624_miR-429a	-	-	-	uaauacugucugguaaugccgu	gucuuaccagacaugguuag	gucuuaccagacaugguuagauguaauaacuugugucuaauacugucugguaaugccgu	23:24147276..24147335:+
23_20018	1051.6	90 +/- 3%	-	2060	2048	8	4	yes	dre-miR-34a_MIMAT0001269_miR-34a	-	-	-	uggcagugucuuagcugguugu	aaucagcaaguauacugccgca	uggcagugucuuagcugguuguuguguggagugagaacgaagcaaucagcaaguauacugccgca	23:22664524..22664589:+
15_6828	1029.3	90 +/- 3%	-	2017	1985	1	31	yes	dre-miR-16a_MIMAT0001774_miR-16a	-	-	-	uagcagcacguaaauauuggug	ccaauauuaugugugcugcuuca	uagcagcacguaaauauugguguguuauagucaaggccaaccccaauauuaugugugcugcuuca	15:1578959..1579024:+
4_28028	1024	90 +/- 3%	-	2006	1851	0	155	yes	dre-miR-29b_MIMAT0001801_miR-29b	-	-	-	uagcaccauuugaaaucagugu	cugguuucacauggugguuuaga	cugguuucacauggugguuuagauguguucuaccaaagucuagcaccauuugaaaucagugu	4:11609358..11609420:-
17_9669	946	90 +/- 3%	-	1853	1731	0	122	yes	dre-miR-203a-5p_MIMAT0031923_miR-203a-5p	-	-	-	gugaaauguuuaggaccacuug	agugguucuuaacaguucaaca	agugguucuuaacaguucaacaguucuaucucaaaauugugaaauguuuaggaccacuug	17:45824931..45824991:+
22_18922	866	90 +/- 3%	-	1695	1661	0	34	yes	dre-miR-725-5p_MIMAT0032010_miR-725-5p	-	-	-	uucagucauuguuucuaguagu	ugcuaggaaugguggcugagau	ugcuaggaaugguggcugagaugaagagcaggauuucagucauuguuucuaguagu	22:24339639..24339695:-
15_6826	862.5	90 +/- 3%	-	1692	1591	0	101	yes	dre-miR-15c_MIMAT0003764_miR-15c	-	-	-	aagcagcgcgucaugguuuuca	caagccaucauuugcugcucua	aagcagcgcgucaugguuuucaacauuagagaaggugcaagccaucauuugcugcucua	15:1578789..1578848:+
3_22849	843.7	90 +/- 3%	-	1652	1618	0	34	yes	dre-miR-193b-5p_MIMAT0031982_miR-193b-5p	-	-	-	aacuggcccgcaaagucccgcu	cgggacuuugggggcgagaug	cgggacuuugggggcgagaugaguauugaucucuauccaacuggcccgcaaagucccgcu	3:43013794..43013854:+
7_36227	835.5	90 +/- 3%	-	1636	1425	0	211	yes	dre-miR-153a-5p_MIMAT0031978_miR-153a-5p	-	-	-	uugcauagucacaaaagugauc	gucauuuuugugauguugcagcu	gucauuuuugugauguugcagcuaguuauaugagcccaguugcauagucacaaaagugauc	7:40214502..40214563:+
7_36020	813.6	90 +/- 3%	-	1593	1103	0	490	yes	dre-miR-730_MIMAT0003760_miR-730	-	-	-	uccucauugugcaugcugugug	cacagcgccugcaauguggagg	uccucauugugcaugcugugugucuucagucugguccucacagcgccugcaauguggagg	7:23091017..23091077:+
25_21802	797.3	90 +/- 3%	-	1562	1513	0	49	yes	dre-miR-190a_MIMAT0001854_miR-190a	-	-	-	ugauauguuugauauauuagguu	acuauauaucaaacauauuccu	ugauauguuugauauauuagguuguuauucuguccaacuauauaucaaacauauuccu	25:32653692..32653750:+
4_23998	794.6	90 +/- 3%	-	1556	1555	0	1	yes	dre-miR-96-5p_MIMAT0001811_miR-96-5p	-	-	-	uuuggcacuagcacauuuuugcu	caauuauguguagugccaauau	uuuggcacuagcacauuuuugcuuuuuuauauauaccuugagcaauuauguguagugccaauau	4:15075982..15076046:+
9_39915	745.5	90 +/- 3%	-	1459	1201	0	258	yes	dre-miR-153c-5p_MIMAT0031979_miR-153c-5p	-	-	-	uugcauagucacaaaaaugauc	gucauuuuugugauuugcagcu	gucauuuuugugauuugcagcuaguagucuggguccaguugcauagucacaaaaaugauc	9:7634026..7634086:+
11_3219	696.6	90 +/- 3%	-	1364	1356	3	5	yes	dre-miR-135c_MIMAT0001833_miR-135c	-	-	-	uauggcuuucuauuccuauguga	cauaggguucaaagccauug	uauggcuuucuauuccuaugugauuuucuucugccgugucacauaggguucaaagccauug	11:37907874..37907935:-
23_20569	694.5	90 +/- 3%	-	1360	1356	0	4	yes	dre-miR-135c_MIMAT0001833_miR-135c	-	-	-	uauggcuuucuauuccuauguga	auguaggguucaaagccauuagg	uauggcuuucuauuccuaugugauuuugauaugauguaucauguaggguucaaagccauuagg	23:18136858..18136921:-
1_174	673.8	90 +/- 3%	-	1319	1318	0	1	yes	dre-miR-218a_MIMAT0001868_miR-218a	-	-	-	uugugcuugaucuaaccaugug	caugguucugucaagcacca	uugugcuugaucuaaccaugugguugcagacucagacuaauacaugguucugucaagcacca	1:23176151..23176213:+
14_6563	642.5	90 +/- 3%	-	1258	1252	0	6	yes	dre-miR-20b-5p_MIMAT0001778_miR-20b-5p	-	-	-	caaagugcucacagugcaggua	acugcaaugucugcacuucaag	caaagugcucacagugcagguagugccaguggaucuacugcaaugucugcacuucaag	14:31126869..31126927:-
11_2781	605.6	90 +/- 3%	-	1185	1132	0	53	yes	dre-miR-196c_MIMAT0011298_miR-196c	-	-	-	uagguaguuugauguuguugggg	cgacaacaagaaacugccuuga	uagguaguuugauguuguugggguugacuuccuggcucgacaacaagaaacugccuuga	11:2115034..2115093:-
23_19982	587	90 +/- 3%	-	1148	1002	0	146	yes	dre-miR-499-5p_MIMAT0003749_miR-499-5p	-	-	-	uuaagacuugcagugauguuu	aacaucacuuuaagucugugcu	uuaagacuugcagugauguuuagguaaucugacccaugaacaucacuuuaagucugugcu	23:18804991..18805051:+
11_3099	586.7	90 +/- 3%	-	1148	1002	0	146	yes	dre-miR-499-5p_MIMAT0003749_miR-499-5p	-	-	-	uuaagacuugcagugauguuu	aacaucacuuuaagucugugcu	uuaagacuugcagugauguuuagagaaaugucacaugaacaucacuuuaagucugugcu	11:24967552..24967611:-
10_1715	557.5	90 +/- 3%	-	1092	996	0	96	yes	dre-miR-301c-5p_MIMAT0031991_miR-301c-5p	-	-	-	cagugcaauaguauugucauagc	gcucugacgauguugcacuacu	gcucugacgauguugcacuacuguaccauccauucuagcagugcaauaguauugucauagc	10:17497066..17497127:+
9_40435	552	90 +/- 3%	-	1080	610	0	470	yes	dre-miR-1788-5p_MIMAT0011294_miR-1788-5p	-	-	-	ggcuuguuuuaaguugccugcga	caggcagcuaaagcaagucugg	ggcuuguuuuaaguugccugcgaucucuuaaugacucaggcagcuaaagcaagucugg	9:11580421..11580479:-
5_33643	540.6	90 +/- 3%	-	1058	903	0	155	yes	dre-miR-34b_MIMAT0003346_miR-34b	-	-	-	aggcaguguuguuagcugauugu	aaucacuaaccauacugccaac	aggcaguguuguuagcugauuguuucauaugaacuauaaucacuaaccauacugccaac	5:57252315..57252374:-
2_15240	523	90 +/- 3%	-	1023	984	0	39	yes	dre-miR-736_MIMAT0003767_miR-736	-	-	-	guaagacgaacaaaaaguuuuu	aagcuuuuuguuuguguuaugu	aagcuuuuuguuuguguuauguuuauuuucaaauguaagacgaacaaaaaguuuuu	2:24605576..24605632:-
KN150127.1_42471	516.4	90 +/- 3%	-	1010	994	0	16	yes	dre-miR-2189_MIMAT0011311_miR-2189	-	-	-	ugauuguuuguaucagcugugu	acagcugaugcaaccaauc	acagcugaugcaaccaaucaaauugguaacuauuuuugauuguuuguaucagcugugu	KN150127.1:17179..17237:+
19_12432	511.9	90 +/- 3%	-	1002	991	0	11	yes	dre-miR-30a-5p_MIMAT0001803_miR-30a-5p	-	-	-	uguaaacauucccgacuggaagu	cuuucagucugauguuugcugc	uguaaacauucccgacuggaaguuguaaugcagaaaaucucagcuuucagucugauguuugcugc	19:4845985..4846050:+
5_32040	487.9	90 +/- 3%	-	956	635	1	320	yes	dre-miR-301b-5p_MIMAT0031990_miR-301b-5p	-	-	-	gcuuugacgauguugcacuacu	cagugcaauaguauugucauug	gcuuugacgauguugcacuacugaaccaucuaaucaagcagugcaauaguauugucauug	5:12789145..12789205:+
14_4909	459.1	90 +/- 3%	-	905	878	0	27	no	dre-miR-19d-5p_MIMAT0031941_miR-19d-5p	-	-	-	ugugcaaacccaugcaaaacug	agcuuugcggggugggcagucagc	agcuuugcggggugggcagucagccuccguguggccgcugugcaaacccaugcaaaacug	14:156908..156968:+
KN149706.1_42542	421.3	90 +/- 3%	-	825	822	0	3	yes	dre-miR-723-5p_MIMAT0003750_miR-723-5p	-	-	-	agacaucaauuaaaucugugc	agacaguuuuaaaugauguuacu	agacaguuuuaaaugauguuacuuuuuuucaaauggagaaagacaucaauuaaaucugugc	KN149706.1:28040..28101:-
6_35314	420.3	90 +/- 3%	-	823	805	0	18	yes	dre-miR-429b_MIMAT0011291_miR-429b	-	-	-	uaauacugccugguaaugcca	ucuuaccaggcaaguuuagau	ucuuaccaggcaaguuuagauguugauacugugucuaauacugccugguaaugcca	6:40655615..40655671:-
3_22735	370.5	90 +/- 3%	-	724	719	0	5	yes	dre-miR-365_MIMAT0001875_miR-365	-	-	-	uaaugccccuaaaaauccuuau	gagggacuuuuaggggcagcugu	gagggacuuuuaggggcagcuguguuuuauuaacccagucauaaugccccuaaaaauccuuau	3:35831406..35831469:+
6_35094	370.4	90 +/- 3%	-	724	719	0	5	yes	dre-miR-365_MIMAT0001875_miR-365	-	-	-	uaaugccccuaaaaauccuuau	gagggacuuuuaggggcagcugu	gagggacuuuuaggggcagcuguguuauacugacccagucauaaugccccuaaaaauccuuau	6:22045008..22045071:-
5_33631	357.2	90 +/- 3%	-	698	611	7	80	yes	dre-miR-7b_MIMAT0001265_miR-7b	-	-	-	uggaagacuugugauuuuguugu	caacaaaucacggucugcccu	uggaagacuugugauuuuguuguuguuaguuagaugaagugacaacaaaucacggucugcccu	5:54937545..54937608:-
2_14508	334.1	90 +/- 3%	-	653	647	0	6	yes	dre-miR-1_MIMAT0001768_miR-1	-	-	-	uggaauguaaagaaguauguau	acauacuucuuuaugugcccau	acauacuucuuuaugugcccauaugaacauauaaaagcuauggaauguaaagaaguauguau	2:4275376..4275438:-
23_20308	329.3	90 +/- 3%	-	644	633	0	11	yes	dre-miR-1_MIMAT0001768_miR-1	-	-	-	uggaauguaaagaaguauguau	acauacuucuuuauaugcccaua	acauacuucuuuauaugcccauaugaacaagagcagcuauggaauguaaagaaguauguau	23:7276207..7276268:-
20_16738	323.5	90 +/- 3%	-	632	558	0	74	yes	dre-miR-206-5p_MIMAT0031988_miR-206-5p	-	-	-	uggaauguaaggaagugugugg	acaugcuuccuuauaugcccaua	acaugcuuccuuauaugcccauauuaaugcucaaguuauggaauguaaggaagugugugg	20:19645083..19645143:-
1_14	304.3	90 +/- 3%	-	594	593	0	1	yes	dre-miR-155_MIMAT0001851_miR-155	-	-	-	uuaaugcuaaucgugauaggggu	caccuaugcuguuagcauu	uuaaugcuaaucgugauagggguuuagugcugaugaacaccuaugcuguuagcauu	1:581274..581330:+
17_9828	291.8	90 +/- 3%	-	570	565	0	5	yes	dre-miR-133c-5p_MIMAT0031971_miR-133c-5p	-	-	-	uuuggucccuuucaaccagcu	gcugguaaaacggaaccaaguc	gcugguaaaacggaaccaagucggguguuugcgagagguuuggucccuuucaaccagcu	17:5807349..5807408:-
11_3102	277.9	90 +/- 3%	-	544	420	2	122	yes	dre-miR-726_MIMAT0003754_miR-726	-	-	-	ggaauuccgcuaguucugaacu	uucacuacuagcagaacucgga	ggaauuccgcuaguucugaacuauucgugauuggcaaaaguucacuacuagcagaacucgga	11:25238493..25238555:-
17_9830	258.2	90 +/- 3%	-	504	470	0	34	yes	dre-miR-206-3p_MIMAT0001866_miR-206-3p	-	-	-	uggaauguaaggaagugugugg	acauacuuccuuauauccccaua	acauacuuccuuauauccccauauucagaauuaaucuauggaauguaaggaagugugugg	17:5811620..5811680:-
8_37684	233.5	90 +/- 3%	-	455	367	1	87	yes	dre-miR-135b-5p_MIMAT0003032_miR-135b-5p	-	-	-	uauggcuuuuuauuccuaucug	uauagggauggaagccaugca	uauggcuuuuuauuccuaucugagaauugcucaggacucauauagggauggaagccaugca	8:25986460..25986521:+
14_6568	232	90 +/- 3%	-	453	199	3	251	yes	dre-miR-457b-5p_MIMAT0001884_miR-457b-5p	-	-	-	uccaguauugcuguucugcugu	aagcagcacauaaauacuggag	aagcagcacauaaauacuggaggugauugugguguuauccaguauugcuguucugcugu	14:31181624..31181683:-
18_11558	228.6	90 +/- 3%	-	447	403	1	43	yes	dre-miR-184_MIMAT0001853_miR-184	-	-	-	uggacggagaacugauaagggc	ccuuaucacuuuuccagcccagc	ccuuaucacuuuuccagcccagcuauccauuuaguauucguuggacggagaacugauaagggc	18:26218795..26218858:-
16_8877	192.2	90 +/- 3%	-	375	374	0	1	yes	dre-miR-190b_MIMAT0003747_miR-190b	-	-	-	ugauauguuugauauucgguug	acuaaauaucagacauauuccu	ugauauguuugauauucgguugcuuucuuuauaucaugucaacuaaauaucagacauauuccu	16:17799206..17799269:-
KN150001.1_42625	177	90 +/- 3%	-	345	141	3	201	yes	dre-miR-18a_MIMAT0001779_miR-18a	-	-	-	acugcccuaagugcuccuucug	uaaggugcaucuagugcagaua	uaaggugcaucuagugcagauagugaaguagacuagcaccuacugcccuaagugcuccuucug	KN150001.1:16761..16824:+
23_20119	154.5	90 +/- 3%	-	300	297	0	3	yes	dre-miR-2191_MIMAT0011300_miR-2191	-	-	-	ucacaccuacaaucccuggca	caugguauugaaggugguagaga	caugguauugaaggugguagagaguguuuguacauucacucacaccuacaaucccuggca	23:36667789..36667849:+
24_21171	146.4	90 +/- 3%	-	284	279	0	5	yes	dre-miR-7147_MIMAT0028205_miR-7147	-	-	-	uguaccaugcugguagccagu	cugguaaccagcguugugcccc	uguaccaugcugguagccaguaugaaauagggcuugcugguaaccagcguugugcccc	24:10807707..10807765:-
9_40235	146.3	90 +/- 3%	-	285	284	0	1	yes	dre-miR-732_MIMAT0003762_miR-732	-	-	-	ucaaagcagagaacucucggug	cgaggguuaaauguuuugguau	cgaggguuaaauguuuugguauuuuaauagugucaaucucaaagcagagaacucucggug	9:41881152..41881212:+
6_33848	123.3	90 +/- 3%	-	239	192	0	47	yes	dre-miR-10d-5p_MIMAT0001771_miR-10d-5p	-	-	-	uacccuguagaaccgaaugugu	cagauucgguuuuaggggagu	uacccuguagaaccgaauguguguuuacacagcaaauucacagauucgguuuuaggggagu	6:10631623..10631684:+
4_23996	94	90 +/- 3%	-	182	162	0	20	yes	dre-miR-183-5p_MIMAT0001273_miR-183-5p	-	-	-	uauggcacugguagaauucacu	ugaauuaccaaagggccauaaa	uauggcacugguagaauucacugugaaagcacacuaucagugaauuaccaaagggccauaaa	4:15075825..15075887:+
2_15467	49.2	90 +/- 3%	-	94	91	0	3	yes	dre-miR-7148-5p_MIMAT0028206_miR-7148-5p	-	-	-	aauggaaauacucgcugauacu	gguauaagccaguauuuccg	aauggaaauacucgcugauacugcaagaauuguggcaucgguauaagccaguauuuccg	2:56890192..56890251:-
9_41105	47	90 +/- 3%	-	90	52	0	38	yes	dre-miR-18b-5p_MIMAT0001780_miR-18b-5p	-	-	-	uaaggugcauuuagugcagaua	acugcccuaagugccccuucug	uaaggugcauuuagugcagauagugaaauagacuagcaccuacugcccuaagugccccuucug	9:53897245..53897308:-
12_4058	21.8	90 +/- 3%	-	40	36	0	4	yes	dre-miR-2192_MIMAT0011312_miR-2192	-	-	-	ugaaagugaaaggugacugaga	uuggucacuauucacuuucaugu	uuggucacuauucacuuucauguuuggauaauaaauuuacugaaagugaaaggugacugaga	12:17584940..17585002:-
3_22706	2.6	92 +/- 2%	-	36017	35964	2	51	yes	dre-miR-150_MIMAT0001846_miR-150	-	-	-	ucucccaauccuuguaccagug	cgcuggacgggguuugggggggg	ucucccaauccuuguaccagugucugauuuacagaugacgcuggacgggguuugggggggg	3:32439604..32439665:+
9_40754	2.5	92 +/- 2%	-	11631	5929	0	5702	yes	dre-miR-16c-5p_MIMAT0001776_miR-16c-5p	-	-	-	uccaauauugcucgugcugcug	uagcagcauguaaauauuggagu	uagcagcauguaaauauuggaguuacuccuuggccaaugccuccaauauugcucgugcugcug	9:29841644..29841707:-
13_4444	2.5	92 +/- 2%	-	93940	93938	0	2	yes	dre-miR-30e-5p_MIMAT0001807_miR-30e-5p	-	-	-	uguaaacauccuugacugg	ucagucggauguuugcagca	uguaaacauccuugacuggaagcuggugcacaugauggagcuuucagucggauguuugcagca	13:27664689..27664752:+
19_12900	2.4	92 +/- 2%	-	93956	93938	16	2	yes	dre-miR-30e-5p_MIMAT0001807_miR-30e-5p	-	-	-	uguaaacauccuugacugg	ucagucggauguuugcagca	uguaaacauccuugacuggaagcuggguguaggguuugugaaggcuuucagucggauguuugcagca	19:42530270..42530337:+
6_34377	2.4	92 +/- 2%	-	112401	111011	0	1390	yes	dre-miR-101a_MIMAT0001814_miR-101a	-	-	-	guacaguacugugauaacuga	caguuaucacagugcugaugc	caguuaucacagugcugaugcuguccaucuuaaagguacaguacugugauaacuga	6:31378544..31378600:+
9_40755	2.4	92 +/- 2%	-	10780	10780	0	0	yes	dre-miR-15a-5p_MIMAT0001772_miR-15a-5p	-	-	-	uagcagcacagaaugguuugu	aggccaugaugugcugcagca	uagcagcacagaaugguuuguggugauacagagaugcaggccaugaugugcugcagca	9:29841784..29841842:-
24_20989	2.4	92 +/- 2%	-	4878	4828	0	50	yes	dre-miR-137-5p_MIMAT0031972_miR-137-5p	-	-	-	uuauugcuuaagaauacgcgu	acggguauucuuggguggaua	acggguauucuuggguggauaauacggcucucguuguuauugcuuaagaauacgcgu	24:30346381..30346438:+
1_20	2.4	92 +/- 2%	-	678534	657301	15	21218	yes	dre-miR-459-5p_MIMAT0001886_miR-459-5p	-	-	-	ucaguaacaaggauucauccug	cagggaaucucuguuacugggg	ucaguaacaaggauucauccuguugugguacucaaauccaacagggaaucucuguuacugggg	1:1427800..1427863:+
2_15198	2.3	92 +/- 2%	-	4880	4830	0	50	yes	dre-miR-137-5p_MIMAT0031972_miR-137-5p	-	-	-	uuauugcuuaagaauacgcgu	acggguauucuuggguggaua	acggguauucuuggguggauaauacggcucucguuguuauugcuuaagaauacgcgu	2:20487782..20487839:-
3_22521	2.3	92 +/- 2%	-	2915	2856	0	59	yes	dre-miR-24_MIMAT0001792_miR-24	-	-	-	uggcucaguucagcaggaacagg	ugccugcugugcugauaaucag	ugccugcugugcugauaaucaguggacggcugugacuggcucaguucagcaggaacagg	3:13262880..13262939:+
5_33720	2.3	92 +/- 2%	-	3743	1981	0	1762	yes	dre-miR-455-5p_MIMAT0001879_miR-455-5p	-	-	-	gcaguccaugggcauauacacu	ugugcccuuggacuacaucgu	ugugcccuuggacuacaucguggaagccagcaccaugcaguccaugggcauauacacu	5:64561402..64561460:-
2_14486	2.3	92 +/- 2%	-	2906	2850	0	56	yes	dre-miR-460-5p_MIMAT0001887_miR-460-5p	-	-	-	cacagcgcauacaauguggaugc	ccugcauuguacacacugugcg	ccugcauuguacacacugugcggaaaacauggacaugcacagcgcauacaauguggaugc	2:1958558..1958618:-
14_6562	2.3	92 +/- 2%	-	2812	2757	0	55	yes	dre-miR-19c-5p_MIMAT0031940_miR-19c-5p	-	-	-	ugugcaaauccaugcaaaacu	aguuuugcaggauugcauccggc	aguuuugcaggauugcauccggcuuuauuacaacaugcugugcaaauccaugcaaaacu	14:31126732..31126791:-
7_37057	2.2	92 +/- 2%	-	37731	37731	0	0	yes	dre-miR-204-5p_MIMAT0001279_miR-204-5p	-	-	-	uucccuuugucauccuaugccu	gcugggacagcaaagggaggu	uucccuuugucauccuaugccugcaguuccugaugaggcugggacagcaaagggaggu	7:29065875..29065933:-
25_21554	2.2	92 +/- 2%	-	2044	2013	0	31	yes	dre-miR-7a_MIMAT0001266_miR-7a	-	-	-	uggaagacuagugauuuuguug	caacaagucacagucuaccuca	uggaagacuagugauuuuguuguuguuucuucugcuuucugacaacaagucacagucuaccuca	25:12375963..12376027:+
23_20029	2.2	92 +/- 2%	-	19819	18838	0	981	yes	dre-miR-200a-5p_MIMAT0031984_miR-200a-5p	-	-	-	uaacacugucugguaacgaug	caucuuaccggacagugcugga	caucuuaccggacagugcuggacuguauaacuguuuucuaacacugucugguaacgaug	23:24145621..24145680:+
22_19467	2.1	92 +/- 2%	-	3055	3004	1	50	yes	dre-miR-216a_MIMAT0001284_miR-216a	-	-	-	uaaucucagcuggcaacugug	cacaggcgcugcugggguucug	uaaucucagcuggcaacugugaguaguguuuucaucccucucacaggcgcugcugggguucug	22:28830833..28830896:-
16_8462	2.1	92 +/- 2%	-	2027	2022	0	5	yes	dre-miR-7a_MIMAT0001266_miR-7a	-	-	-	uggaagacuagugauuuuguug	caacaagucauagucugccuca	uggaagacuagugauuuuguuguuuuuuuaugauggaaggagacaacaagucauagucugccuca	16:45935743..45935808:+
10_1683	2.1	92 +/- 2%	-	3036	2867	0	169	yes	dre-miR-24_MIMAT0001792_miR-24	-	-	-	uggcucaguucagcaggaacagg	ugccuucugagcugauaucagu	ugccuucugagcugauaucaguuguaguaaaucacuggcucaguucagcaggaacagg	10:16002728..16002786:+
4_23983	2.1	92 +/- 2%	-	33	32	0	1	yes	dre-miR-729_MIMAT0003758_miR-729	-	-	-	cauggguaugauacgaccug	cgggguuguauuguaaccaagc	cgggguuguauuguaaccaagcuguaaguguccaugaugcauggguaugauacgaccug	4:13585655..13585714:+
14_6565	2.1	92 +/- 2%	-	571	562	0	9	yes	dre-miR-18c_MIMAT0001781_miR-18c	-	-	-	uaaggugcaucuuguguagu	acugcgcuagauguuccuuuuggc	uaaggugcaucuuguguaguuagugaaguagucuaguaucuacugcgcuagauguuccuuuuggc	14:31127071..31127136:-
8_38874	2.1	92 +/- 2%	-	4340	2867	0	1473	yes	dre-miR-24_MIMAT0001792_miR-24	-	-	-	uggcucaguucagcaggaacagg	ugccuacugagcugauuacagu	ugccuacugagcugauuacaguacugugcaaacacuggcucaguucagcaggaacagg	8:30153299..30153357:-
5_32108	2	92 +/- 2%	-	36971	36971	0	0	yes	dre-miR-204-5p_MIMAT0001279_miR-204-5p	-	-	-	uucccuuugucauccuaugccu	guaauagagggggcugggaagu	uucccuuugucauccuaugccuggaguaauagagggggcugggaagu	5:25371931..25371978:+
24_20979	2	92 +/- 2%	-	21	21	0	0	yes	dre-miR-728_MIMAT0003757_miR-728	-	-	-	auacuaaguacacuacguuuuc	aaauguaguagacuauaaguauac	aaauguaguagacuauaaguauacagugaacaugaacguauacuaaguacacuacguuuuc	24:26045522..26045583:+
10_2152	2	92 +/- 2%	-	2276	2250	0	26	yes	dre-miR-454a_MIMAT0001877_miR-454a	-	-	-	uagugcaauauugcuaauagggu	acccuaucaguauugccucug	acccuaucaguauugccucugcuguccacuguguucagaguagugcaauauugcuaauagggu	10:33432982..33433045:-
6_35316	1.9	89 +/- 2%	-	15473	15264	0	209	yes	dre-miR-141-5p_MIMAT0031974_miR-141-5p	-	-	-	uaacacugucugguaacgaug	caucuuaccugacagugcuugg	caucuuaccugacagugcuuggcuguucacugauguucuaacacugucugguaacgaug	6:40658478..40658537:-
16_8182	1.9	89 +/- 2%	-	39443	39428	13	2	yes	dre-miR-30d_MIMAT0001806_miR-30d	-	-	-	uguaaacauccccgacugga	uucaguuggauguuugcugu	uguaaacauccccgacuggaagcugugcuacgcggaaaacgagcuuucaguuggauguuugcugu	16:25426417..25426482:+
23_20027	1.9	89 +/- 2%	-	7626	7437	0	189	yes	dre-miR-200b-5p_MIMAT0031985_miR-200b-5p	-	-	-	uaauacugccugguaaugaug	caucuuacgaggcagcauugga	caucuuacgaggcagcauuggauuucauuacuuuuucuaauacugccugguaaugaug	23:24145489..24145547:+
25_22082	1.8	89 +/- 2%	-	70943	65116	6	5821	yes	dre-miR-210-5p_MIMAT0003392_miR-210-5p	-	-	-	cugugcgugugacagcggcu	agccacugacuaacgcacauug	agccacugacuaacgcacauugcgccuauucuccacuccacugugcgugugacagcggcu	25:25411410..25411470:-
3_22851	1.8	89 +/- 2%	-	720	719	0	1	yes	dre-miR-365_MIMAT0001875_miR-365	-	-	-	uaaugccccuaaaaauccuuau	gggcuuuugggggcacuugug	gggcuuuugggggcacuuguguuucaguuucaccaucauaaugccccuaaaaauccuuau	3:43015925..43015985:+
10_2154	1.8	89 +/- 2%	-	3400	3333	0	67	yes	dre-miR-301a_MIMAT0001870_miR-301a	-	-	-	cagugcaauaguauugucaaagc	gcucugacuucauugcacuacu	gcucugacuucauugcacuacuguauuggacagcuagcagugcaauaguauugucaaagc	10:33433153..33433213:-
24_20977	1.5	89 +/- 2%	-	3456	2531	0	925	yes	dre-miR-727-5p_MIMAT0003755_miR-727-5p	-	-	-	guugaggcgaguugaagacuua	ucagucuucaauuccucccagc	ucagucuucaauuccucccagcccguacccaucgaaacugugaguugaggcgaguugaagacuua	24:26040381..26040446:+
10_1718	1.5	89 +/- 2%	-	242	242	0	0	yes	dre-miR-218b_MIMAT0001869_miR-218b	-	-	-	uugugcuugaucuaaccaug	ugguugugccaagcacuuug	uugugcuugaucuaaccaugcaguucccuuucuguccaugguugugccaagcacuuug	10:17737840..17737898:+
7_36921	1.5	89 +/- 2%	-	2026	2013	0	13	yes	dre-miR-7a_MIMAT0001266_miR-7a	-	-	-	uggaagacuagugauuuuguug	caacaagucacagucugccuca	uggaagacuagugauuuuguuguugugacgucaucaguacugacaacaagucacagucugccuca	7:14205080..14205145:-
5_33641	1.4	89 +/- 2%	-	771	537	0	234	yes	dre-miR-34c-5p_MIMAT0003759_miR-34c-5p	-	-	-	aggcagugcaguuaguugauu	aaucacuaaccucacuaccagg	aggcagugcaguuaguugauuacaauccauaaaguaaucacuaaccucacuaccagg	5:57252078..57252135:-
25_22187	1.4	89 +/- 2%	-	78	78	0	0	yes	dre-miR-135a_MIMAT0003348_miR-135a	-	-	-	uauggcuuuuuauuccuauguga	auguagggauacaagccacuaaa	uauggcuuuuuauuccuaugugaaggugaacaaggcucauguagggauacaagccacuaaa	25:30601363..30601424:-
2_14510	1.3	89 +/- 2%	-	21	21	0	0	yes	dre-miR-728_MIMAT0003757_miR-728	-	-	-	auacuaaguacacuacguuuuc	aaauguaguugacuauaaguauac	aaauguaguugacuauaaguauacuuauagcagacaauguauacuaaguacacuacguuuuc	2:4728674..4728736:-
17_9829	-1.3	44 +/- 4%	-	475	470	5	0	yes	dre-miR-206-3p_MIMAT0001866_miR-206-3p	-	-	-	uggaauguaaggaagugugugg	aucauaucuccuuauaacugua	uggaauguaaggaaguguguggcuucagugagaucucaucaucaucaucaucaucaucaucauaucuccuuauaacugua	17:5811562..5811642:-
10_1832	-2.6	39 +/- 4%	-	105695	105695	0	0	no	dre-miR-132-3p_MIMAT0001829_miR-132-3p	-	-	-	uaacagucuacagccauggucg	acuacugggaaaggcuaaauu	uaacagucuacagccauggucgccaaggggcagguguuacagcgacuacugggaaaggcuaaauu	10:35701221..35701286:+
1_13	-2.7	39 +/- 4%	-	595	593	2	0	no	dre-miR-155_MIMAT0001851_miR-155	-	-	-	uuaaugcuaaucgugauaggggu	uccugaugugugaauggauguggau	uccugaugugugaauggauguggaugugcguugaucuccuggugcagguuuaaugcuaaucgugauaggggu	1:581225..581297:+
15_6825	-3.4	31 +/- 3%	-	1591	1591	0	0	no	dre-miR-15c_MIMAT0003764_miR-15c	-	-	-	aagcagcgcgucaugguuuuca	agagucaugaacaggcuaaaugg	agagucaugaacaggcuaaaugguggaugaaaucaaccuuagaccgcuaaagcagcgcgucaugguuuuca	15:1578740..1578811:+
16_8181	-3.5	31 +/- 3%	-	39428	39428	0	0	no	dre-miR-30d_MIMAT0001806_miR-30d	-	-	-	uguaaacauccccgacugga	uguguugugugugcuguauauggg	uguguugugugugcuguauauggguauaacugguuguucaugccuguaaacauccccgacugga	16:25426373..25426437:+
3_22639	-3.7	31 +/- 3%	-	3377	3368	9	0	no	dre-miR-196b_MIMAT0001860_miR-196b	-	-	-	uagguaguuucaaguuguugggc	cuuucagggucuugccuuug	cuuucagggucuugccuuugaacacggagaaaaccaagcuggucugugauuuagguaguuucaaguuguugggc	3:23542787..23542861:+
19_12850	-4.5	26 +/- 3%	-	19659	19659	0	0	no	dre-miR-187_MIMAT0001274_miR-187	-	-	-	ucgugucuuguguugcagccagu	acacuguccacaucugaga	ucgugucuuguguugcagccaguggaacggcuacacuguccacaucugaga	19:34548546..34548597:+
6_34431	-5.2	22 +/- 3%	-	23490	23490	0	0	no	dre-let-7j_MIMAT0003015_let-7j	-	-	-	ugagguaguuguuuguacaguu	uuguguauggcuguuuauccuugcc	uuguguauggcuguuuauccuugccuguucuggguugagguaguuguuuguacaguu	6:41457222..41457279:+
24_20971	-5.6	22 +/- 3%	-	146	144	2	0	no	dre-miR-124-5p_MIMAT0031960_miR-124-5p	-	-	-	cguguucacagcggaccuugau	uugugguauguuuuggacgggc	uugugguauguuuuggacgggcucugugggauuucagacucuggcuuuccguguucacagcggaccuugau	24:24310438..24310509:+
15_7119	-6.1	21 +/- 3%	-	56797	56797	0	0	no	dre-miR-125b-5p_MIMAT0001821_miR-125b-5p	-	-	-	ucccugagacccuaacuuguga	gcagguuggcgguuggucugcaaau	gcagguuggcgguuggucugcaaaugugccucucacaaucccugagacccuaacuuguga	15:21511930..21511990:+
9_40841	-6.2	21 +/- 3%	-	14398	14398	0	0	no	dre-miR-221-3p_MIMAT0001288_miR-221-3p	-	-	-	agcuacauugucugcuggguuu	ggccagcagaauaauucugcucu	agcuacauugucugcuggguuucaggccagcagaauaauucugcucu	9:34111745..34111792:-
23_20097	-7	21 +/- 3%	-	13259	13259	0	0	no	dre-miR-205-5p_MIMAT0001280_miR-205-5p	-	-	-	uccuucauuccaccggagucug	ggaaccaaagugagguggaug	ggaaccaaagugagguggauggccuaaaacuacugugcauucuauccuucauuccaccggagucug	23:33363715..33363781:+
7_36019	-7.5	21 +/- 3%	-	1103	1103	0	0	no	dre-miR-730_MIMAT0003760_miR-730	-	-	-	uccucauugugcaugcugugug	caggcguccaauaaggggu	caggcguccaauaagggguucuccggucuccucauugugcaugcugugug	7:23090989..23091039:+
3_22725	-10.5	0.21 +/- 0.03	-	57010	57010	0	0	no	dre-miR-181a-5p_MIMAT0001623_miR-181a-5p	-	-	-	aacauucaacgcugucggugagu	ucccagcagugcccuaaguguguuu	ucccagcagugcccuaaguguguuucagugcccaggcgagucucagagaacauucaacgcugucggugagu	3:34067903..34067974:+
15_7097	-10.5	0.21 +/- 0.03	-	3753731	3753722	9	0	no	dre-miR-21_MIMAT0001787_miR-21	-	-	-	uagcuuaucagacugguguuggc	auuagcagguuuuaugguguugug	auuagcagguuuuaugguguuguguucagacagacaguaaaagugucccuuucugucauguagcuuaucagacugguguuggc	15:17437739..17437822:+
25_21553	-11.8	0.21 +/- 0.03	-	2015	2013	2	0	no	dre-miR-7a_MIMAT0001266_miR-7a	-	-	-	uggaagacuagugauuuuguug	gcuaaaauuacucccauuucuccaga	gcuaaaauuacucccauuucuccagacaccagcacugacccgauucgcuguggaagacuagugauuuuguug	25:12375913..12375985:+
16_8446	-16	0.21 +/- 0.03	-	8195	8195	0	0	no	dre-miR-92b-3p_MIMAT0001809_miR-92b-3p	-	-	-	uauugcacucgucccggccucc	aggaacacgcgacucccugcuguaau	uauugcacucgucccggccucccugaccacgaggaacacgcgacucccugcuguaau	16:42994725..42994782:+
6_35315	-17.9	0.21 +/- 0.03	-	15264	15264	0	0	no	dre-miR-141-3p_MIMAT0001837_miR-141-3p	-	-	-	uaacacugucugguaacgaug	ucaauaaaccauuaugauaugaga	uaacacugucugguaacgaugcacucuggugacucaauaaaccauuaugauaugaga	6:40658442..40658499:-
16_8089	-18.3	0.21 +/- 0.03	-	3766	3766	0	0	no	dre-miR-196d_MIMAT0011313_miR-196d	-	-	-	uagguaguuuuauguuguugggc	ccaagaaacaaagacaacugcua	ccaagaaacaaagacaacugcuaagugauuuagguaguuuuauguuguugggc	16:21107570..21107623:+
19_12507	-19.2	0.21 +/- 0.03	-	78359	78354	5	0	no	dre-miR-125a_MIMAT0001820_miR-125a	-	-	-	ucccugagacccuuaaccuguga	gagccagaagugugaguuucauccaga	gagccagaagugugaguuucauccagaucaguccaaaucgauguaugucugugucccugagacccuuaaccuguga	19:9524821..9524897:+

## Sheet: x.tropicalis
miRDeep2 score	novel miRNAs reported by miRDeep2	novel miRNAs, estimated false positives	novel miRNAs, estimated true positives	known miRNAs in species	known miRNAs in data	known miRNAs detected by miRDeep2	estimated signal-to-noise	excision gearing
10	60	37 +/- 6	23 +/- 6 (38 +/- 10%)	178	156	103 (66%)	4.3	13
9	60	38 +/- 6	22 +/- 6 (37 +/- 9%)	178	156	103 (66%)	4.3	13
8	60	38 +/- 6	22 +/- 6 (37 +/- 10%)	178	156	103 (66%)	4.3	13
7	60	38 +/- 6	22 +/- 6 (37 +/- 10%)	178	156	103 (66%)	4.2	13
6	60	38 +/- 6	22 +/- 6 (37 +/- 10%)	178	156	103 (66%)	4.2	13
5	61	38 +/- 6	23 +/- 6 (38 +/- 9%)	178	156	108 (69%)	4.3	13
4	61	38 +/- 6	23 +/- 6 (37 +/- 9%)	178	156	110 (71%)	4.4	13
3	61	40 +/- 6	21 +/- 6 (34 +/- 10%)	178	156	110 (71%)	4.2	13
2	92	41 +/- 6	51 +/- 6 (55 +/- 6%)	178	156	110 (71%)	4.8	13
1	160	46 +/- 6	114 +/- 6 (71 +/- 4%)	178	156	134 (86%)	6.1	13
0	208	106 +/- 10	102 +/- 10 (49 +/- 5%)	178	156	138 (88%)	3.2	13
-1	223	260 +/- 14	0 +/- 0 (0 +/- 0%)	178	156	138 (88%)	1.4	13
-2	241	389 +/- 17	0 +/- 0 (0 +/- 0%)	178	156	138 (88%)	1	13
-3	334	500 +/- 20	0 +/- 0 (0 +/- 0%)	178	156	140 (90%)	0.9	13
-4	457	587 +/- 23	0 +/- 0 (0 +/- 0%)	178	156	140 (90%)	1	13
-5	544	650 +/- 24	0 +/- 0 (0 +/- 0%)	178	156	140 (90%)	1	13
-6	615	701 +/- 24	0 +/- 0 (0 +/- 0%)	178	156	140 (90%)	1.1	13
-7	688	741 +/- 24	0 +/- 1 (0 +/- 0%)	178	156	140 (90%)	1.1	13
-8	732	774 +/- 25	1 +/- 3 (0 +/- 0%)	178	156	140 (90%)	1.1	13
-9	775	798 +/- 25	2 +/- 7 (0 +/- 1%)	178	156	140 (90%)	1.1	13
-10	815	819 +/- 26	9 +/- 14 (1 +/- 2%)	178	156	140 (90%)	1.2	13
novel miRNAs predicted by miRDeep2
provisional id	miRDeep2 score	estimated probability that the miRNA candidate is a true positive	rfam alert	total read count	mature read count	loop read count	star read count	significant randfold p-value	miRBase miRNA	example miRBase miRNA with the same seed	UCSC browser	NCBI blastn	consensus mature sequence	consensus star sequence	consensus precursor sequence	precursor coordinate
GL172748.1_11188	41040.9	38 +/- 10%	-	80499	80496	0	3	yes	-	-	-	-	ugaaguaugaggacagaucagaa	ccuguccucguagaagaaga	ugaaguaugaggacagaucagaacagucugagccgcacucauaguggcggccuuggaaguuccuguccucguagaagaaga	GL172748.1:42027..42108:+
GL173945.1_41278	38811.9	38 +/- 10%	-	76119	75991	0	128	yes	-	xla-miR-427_MIMAT0001344	-	-	aaagugcuucucguucggcuga	ggccaaaccagagcgcucccu	ggccaaaccagagcgcucccuuguuccaagccaagaaagugcuucucguucggcuga	GL173945.1:80975..81032:-
GL173957.1_42920	25219.8	38 +/- 10%	-	49478	48833	0	645	no	-	-	-	-	uaucuguaucaggggacggga	gguacuggauauaaacacggcugggaau	gguacuggauauaaacacggcugggaauaaucuaucuguaucaggggacggga	GL173957.1:15001..15054:-
GL173736.1_41157	18523.5	38 +/- 10%	-	36343	36335	0	8	no	-	-	-	-	gaugaccauacguguuuugcaguc	ugcguagacguccuaugguucuuuacgc	ugcguagacguccuaugguucuuuacgccgaugaccauacguguuuugcaguc	GL173736.1:174777..174830:+
GL180153.1_42305	15459.4	38 +/- 10%	-	30317	27708	105	2504	yes	-	xla-miR-427_MIMAT0001344	-	-	aaagugcuuccuguuuugggcgu	acccaaaacaaagcccucucu	acccaaaacaaagcccucucuuguguuuuaaugauggucagaaagugcuuccuguuuugggcgu	GL180153.1:33776..33840:-
GL173316.1_32153	15431.5	38 +/- 10%	-	30286	27708	27	2551	no	-	xla-miR-427_MIMAT0001344	-	-	aaagugcuuccuguuuugggcgu	acacaaaacuaagcccucucu	acacaaaacuaagcccucucuuguguucccuugauggucagaaagugcuuccuguuuugggcgu	GL173316.1:536865..536929:-
GL173593.1_38756	10884	38 +/- 10%	-	21356	21354	0	2	no	-	-	-	-	gguggaaccgcggauuuu	aggucccugguucgaucccg	aggucccugguucgaucccggguuucggcagguggaaccgcggauuuu	GL173593.1:82001..82049:-
GL173736.1_40951	4729.3	38 +/- 10%	-	9293	8215	0	1078	no	-	-	-	-	ucaucauggguuguagagcguaaau	uacaccaauggcagcucagauggaaagaga	uacaccaauggcagcucagauggaaagagacccgcccuuaaucuauaaucaucauggguuguagagcguaaau	GL173736.1:144453..144526:+
GL173736.1_40879	4729.3	38 +/- 10%	-	9293	8215	0	1078	no	-	-	-	-	ucaucauggguuguagagcguaaau	uacaccaauggcagcucagauggaaagaga	uacaccaauggcagcucagauggaaagagacccgcccuuaaucuauaaucaucauggguuguagagcguaaau	GL173736.1:137439..137512:+
GL173736.1_41238	4451.5	38 +/- 10%	-	8743	8738	1	4	no	-	-	-	-	cuggacuauaaggauucuga	aauccugaaagggcuuagugucau	aauccugaaagggcuuagugucauugacuguaaagaccuggacuauaaggauucuga	GL173736.1:113964..114021:-
GL172737.1_10311	4304.8	38 +/- 10%	-	8440	8436	1	3	yes	-	-	-	-	cgcacggcggauagaagacgu	ucuucuauccgccgagcgc	cgcacggcggauagaagacguguucuaagccuuagaacacgucuucuauccgccgagcgc	GL172737.1:1766956..1767016:-
GL173316.1_32155	3451.4	38 +/- 10%	-	6763	6675	1	87	yes	-	xla-miR-427_MIMAT0001344	-	-	aaagugcuuccuguuuugggugu	acccaaaacugaacccucucu	acccaaaacugaacccucucuuguguugucuugauggucagaaagugcuuccuguuuugggugu	GL173316.1:542181..542245:-
GL172832.1_16625	3363.9	38 +/- 10%	-	6613	6612	0	1	no	-	-	-	-	uauaguagaagcuguguga	uacucagcgcuucuuggugg	uacucagcgcuucuugguggaguucuuugaaaccaaaucuucaguauaguagaagcuguguga	GL172832.1:1648382..1648445:+
GL173056.1_25218	3352.3	38 +/- 10%	-	6586	6585	0	1	no	-	-	-	-	uaaaguagaaacuguguga	uacucagcgcuucuuggugg	uacucagcgcuucuugguggaguuauuugaaaccaaaucuucaguaaaguagaaacuguguga	GL173056.1:246384..246447:-
GL172918.1_20015	2980.8	38 +/- 10%	-	5843	5840	0	3	yes	-	-	-	-	cgcucggcggacagaagacgu	ucuucuauccgccgagcgc	cgcucggcggacagaagacguguucuaagccugagaacacgucuucuauccgccgagcgc	GL172918.1:265814..265874:-
GL186668.1_48038	2687.1	38 +/- 10%	-	5283	3158	60	2065	no	-	-	-	-	aacgugcuuuuguuuugggcau	acccaaaacaaagcccugucu	acccaaaacaaagcccugucuugugcugcuuaaugguaagaacgugcuuuuguuuugggcau	GL186668.1:380..442:-
GL173214.1_29171	2606.9	38 +/- 10%	-	5128	5125	0	3	no	-	-	-	-	ugagaagaacugggaccaacaau	uugcucucauuuuuuccaucucccu	ugagaagaacugggaccaacaauacggcuugcaguuuguauugcucucauuuuuuccaucucccu	GL173214.1:684847..684912:-
GL174651.1_45116	2182.1	38 +/- 10%	-	4291	4189	7	95	no	-	-	-	-	cgggggaguguauuuccugguac	cgggggaguguauuuccuuguau	cgggggaguguauuuccugguacccaugugacugucucuacuuccuguauacgggggaguguauuuccuuguau	GL174651.1:7508..7582:-
GL173316.1_32160	1836	38 +/- 10%	-	3609	1414	776	1419	no	-	-	-	-	acccaaaacggggcucucucu	aaagggcuuucuguuuugggcgu	acccaaaacggggcucucucuuguguaugaauuauggugagaaagggcuuucuguuuugggcgu	GL173316.1:551833..551897:-
GL173112.1_26555	1323.8	38 +/- 10%	-	2594	2592	0	2	yes	-	-	-	-	gucggcagaaggagguaga	uaccuccuuaucugccuguuu	gucggcagaaggagguagaaauccuauuguuucuaccuccuuaucugccuguuu	GL173112.1:654558..654612:-
GL172927.1_20720	1290.7	38 +/- 10%	-	2534	2520	0	14	yes	-	-	-	-	uucaaaagcggguauaucacuaaaa	uaugguaguauaccuuaauuguaa	uaugguaguauaccuuaauuguaacauucagguauuuuucaaaagcggguauaucacuaaaa	GL172927.1:289379..289441:-
GL172954.1_21657	1083.7	38 +/- 10%	-	2140	1559	0	581	no	-	-	-	-	ugugaaguccagccuccuccauaau	uguugacaucuugcuggcagaugugcua	ugugaaguccagccuccuccauaaucuuuuuuguugacaucuugcuggcagaugugcua	GL172954.1:356823..356882:+
GL172854.1_17746	788.8	38 +/- 10%	-	1545	1544	0	1	yes	-	-	-	-	uccgacuggaggccgaaaaaa	uuuuucgggcuacagucggaugucaa	uuuuucgggcuacagucggaugucaaauccgacuggaggccgaaaaaa	GL172854.1:1724594..1724642:-
GL172927.1_20711	751.4	38 +/- 10%	-	1496	1476	0	20	yes	-	-	-	-	uguuaguguuugcuauggaauggu	ugguuuuuuaguugugaccucuacuggcau	uguuaguguuugcuauggaaugguccaaucuugguuuuuuaguugugaccucuacuggcau	GL172927.1:287265..287326:-
GL172811.1_15523	638.5	38 +/- 10%	-	1251	1215	0	36	yes	-	-	-	-	cagcaagcaugcacggcagaca	ccuacugugcgugccugauugcu	ccuacugugcgugccugauugcuuuuuauugaagcagaggcagcaagcaugcacggcagaca	GL172811.1:1891311..1891373:+
GL172747.1_10736	473.2	38 +/- 10%	-	945	941	0	4	no	-	-	-	-	augguagaggaacaggacugu	caggaccuacuuaaucuaccaacacgu	augguagaggaacaggacuguuugcaaguuuguacacaggaccuacuuaaucuaccaacacgu	GL172747.1:2610165..2610228:+
GL173081.1_25200	414.2	38 +/- 10%	-	813	811	0	2	yes	-	-	-	-	uggauguguagagugaggcguag	uuuguuaaacucugcggcua	uggauguguagagugaggcguagaauuuguuaaacucugcggcua	GL173081.1:1030773..1030818:+
GL173387.1_33837	260.1	38 +/- 10%	-	508	502	0	6	yes	-	-	-	-	accagugggaugucauaucug	gauaugacaucccaccgccga	gauaugacaucccaccgccgauuuauauguucaccagugggaugucauaucug	GL173387.1:227391..227444:+
GL173117.1_25563	258	38 +/- 10%	-	519	510	0	9	no	-	-	-	-	uaagaugguagugagaaauaugaag	uucaaugucuuuuuuaucaacugu	uucaaugucuuuuuuaucaacuguggguuuuaaaaugaacuucuguaagaugguagugagaaauaugaag	GL173117.1:304375..304445:+
GL183043.1_47055	258	38 +/- 10%	-	519	510	0	9	no	-	-	-	-	uaagaugguagugagaaauaugaag	uucaaugucuuuuuuaucaacugu	uucaaugucuuuuuuaucaacuguggguuuuaaaaugaacuucuguaagaugguagugagaaauaugaag	GL183043.1:2598..2668:+
GL173117.1_25577	255.1	38 +/- 10%	-	513	510	0	3	no	-	-	-	-	uaagaugguagugagaaauaugaag	caaugucuuuuauaucaacuguggguuu	caaugucuuuuauaucaacuguggguuuuaaaaugaacuucuguaagaugguagugagaaauaugaag	GL173117.1:338560..338628:+
GL173762.1_41415	244.1	38 +/- 10%	-	481	473	0	8	yes	-	-	-	-	aggcaguguauuuagaagauuuga	aaucacuaacuacacagcuagg	aggcaguguauuuagaagauuugauuuaauaucaaucacuaacuacacagcuagg	GL173762.1:5772..5827:-
GL172675.1_5985	244.1	38 +/- 10%	-	481	473	0	8	yes	-	-	-	-	aggcaguguauuuagaagauuuga	aaucacuaacuacacagcuagg	aggcaguguauuuagaagauuugauuuaauaucaaucacuaacuacacagcuagg	GL172675.1:3201983..3202038:-
GL173098.1_26167	145.2	38 +/- 10%	-	282	280	0	2	yes	-	-	-	-	ugcgcucggugguuagaagacg	gucuucuaucugccgagcgca	ugcgcucggugguuagaagacguauucuaagccuuaaaacacgucuucuaucugccgagcgca	GL173098.1:108363..108426:-
GL173351.1_33012	134.1	38 +/- 10%	-	264	179	0	85	yes	-	-	-	-	agcaacuacguacacuaccaca	aggcaguguauuguuaguuugcugu	aggcaguguauuguuaguuugcuguugaaacuaaccagcaacuacguacacuaccaca	GL173351.1:164275..164333:-
GL173694.1_39715	121.6	38 +/- 10%	-	251	247	0	4	no	-	-	-	-	ugaguuauuucgcaccau	uguguggaggaugacauga	ugaguuauuucgcaccauuuguaucauuugugaguagggaaugcugugcaacauguguggaggaugacauga	GL173694.1:117711..117783:-
GL172641.1_853	72.6	38 +/- 10%	-	161	159	1	1	no	-	-	-	-	uggaaguucuaguagaaaucgguaa	uccgauuuuacugcagagauguucuauuc	uggaaguucuaguagaaaucgguaacaaucugaaagaaugccucuuauuccuuuuccgauuuuacugcagagauguucuauuc	GL172641.1:4325689..4325772:-
GL172649.1_1993	70.3	38 +/- 10%	-	136	80	0	56	yes	-	-	-	-	ugaaucggcagggagagguagc	cuaccuccauaucugacgauuca	ugaaucggcagggagagguagcauuccuauuguuucuaccuccauaucugacgauuca	GL172649.1:2262151..2262209:-
GL173176.1_28426	70.1	38 +/- 10%	-	142	138	0	4	yes	-	-	-	-	uguggagaucucugucuggcu	ccagaucguuccccuccauacauag	uguggagaucucugucuggcucugcagagcuugggcuuagccagaucguuccccuccauacauag	GL173176.1:4347..4412:+
GL173176.1_28428	69.8	38 +/- 10%	-	140	136	0	4	yes	-	-	-	-	uguggagaucucugucuggcu	ccagaucguuccccuccauacauag	uguggagaucucugucuggcuuugcagagcuugggcuuagccagaucguuccccuccauacauag	GL173176.1:5689..5754:+
GL173244.1_30817	64	38 +/- 10%	-	134	129	0	5	no	-	-	-	-	auugauguuaacugggagccggcu	ccguaaucaaagggaacgcucaguc	ccguaaucaaagggaacgcucagucucagcacacggcacucaagcuaugauugauguuaacugggagccggcu	GL173244.1:158321..158394:+
GL174651.1_45117	59.5	38 +/- 10%	-	126	102	6	18	no	-	-	-	-	ggggaguguauuuccuuguac	cgggggaguguauuucuugguac	ggggaguguauuuccuuguacccaugugacugucucuacuuccuguauacgggggaguguauuucuugguac	GL174651.1:7661..7733:-
GL172856.1_17770	50.6	38 +/- 10%	-	98	86	0	12	yes	-	-	-	-	auuugcgugcuuacuucccac	aggaggcaugcccucaaaucc	aggaggcaugcccucaaauccuguuaacaaauaacaggauuugcgugcuuacuucccac	GL172856.1:491187..491246:-
GL172659.1_3290	49.7	38 +/- 10%	-	96	95	0	1	yes	-	-	-	-	ucagaagauguauuagagcuca	uaggucuaauacauccuuuggg	uaggucuaauacauccuuuggggugcucccucugcucagaagauguauuagagcuca	GL172659.1:3481154..3481211:-
GL172950.1_21563	40.8	38 +/- 10%	-	78	70	0	8	yes	-	-	-	-	cagggaucucgugaugccggcaa	uccggcauugcgcaaucccagu	cagggaucucgugaugccggcaaugaaaggcauguuccggcauugcgcaaucccagu	GL172950.1:531497..531554:-
GL173119.1_26737	39.3	38 +/- 10%	-	98	95	2	1	no	-	-	-	-	ugaagcuggaagacuuaguggca	gugcagaguuugcaguggauu	ugaagcuggaagacuuaguggcacugaacgagaaacugcuacagugugcagaguuugcaguggauu	GL173119.1:837170..837236:-
GL172666.1_4734	37.3	38 +/- 10%	-	72	56	0	16	yes	-	-	-	-	cccgauaucggucggacaugcccc	aaccugcccgaucgauaucu	aaccugcccgaucgauaucuggccaauuucaggcccgauaucggucggacaugcccc	GL172666.1:3719000..3719057:-
GL172658.1_3215	36.9	38 +/- 10%	-	70	63	0	7	yes	-	-	-	-	ugcacauuagacugaaaggccg	gcuuuucacucuaaugcgcaug	ugcacauuagacugaaaggccgaauuuuaaccagaaagucugcuuuucacucuaaugcgcaug	GL172658.1:3517295..3517358:-
GL172892.1_18848	34.8	38 +/- 10%	-	68	60	0	8	yes	-	-	-	-	caggaucaugcgcaguagaagc	uugaacugcauauucuccu	caggaucaugcgcaguagaagcugauuuaggacaaugcuugaacugcauauucuccu	GL172892.1:368493..368550:+
GL172897.1_19205	34	38 +/- 10%	-	84	73	0	11	no	-	-	-	-	uucugcugaugauaacuuugucc	uauuugucaaccugaagaag	uucugcugaugauaacuuuguccaguucugcuacugaaauuauguggugauauuugucaaccugaagaag	GL172897.1:1533321..1533391:-
GL172799.1_13667	30.7	38 +/- 10%	-	58	48	0	10	yes	-	-	-	-	caggagcaugcauaguugaagc	cuucaacugcacaugcuccugg	caggagcaugcauaguugaagcugaucugggccuggcuucaacugcacaugcuccugg	GL172799.1:1972229..1972287:-
GL173505.1_36592	27.6	38 +/- 10%	-	53	52	0	1	yes	-	-	-	-	uugacaucaucauacuugggau	cccaagcaagcugauguuaggcc	uugacaucaucauacuugggauguaugacacaaagucccaagcaagcugauguuaggcc	GL173505.1:270200..270259:+
GL172642.1_1338	22.5	38 +/- 10%	-	42	23	0	19	yes	-	-	-	-	cuccgacugugcaugcaccaga	uggcgcaugaacaguuggaucu	uggcgcaugaacaguuggaucuuauuccagacuagcuccgacugugcaugcaccaga	GL172642.1:2512509..2512566:-
GL172792.1_13324	21.4	38 +/- 10%	-	40	37	0	3	yes	-	-	-	-	agugacguagcaugcaugcau	ugcaugcauguuacaucacuuc	agugacguagcaugcaugcaugguaggaagugacaucauaugcaugcauguuacaucacuuc	GL172792.1:480202..480264:+
GL173171.1_28150	18.4	38 +/- 10%	-	34	31	0	3	yes	-	-	-	-	aaguggaagggcuacgugaaug	uucacgccgcacuuacacuuuc	aaguggaagggcuacgugaaugccuauguacacauucacgccgcacuuacacuuuc	GL173171.1:466018..466074:+
GL173171.1_28152	18.4	38 +/- 10%	-	34	31	0	3	yes	-	-	-	-	aaguggaagggcuacgugaaug	uucacgccgcacuuacacuuuc	aaguggaagggcuacgugaaugccuauguacacauucacgccgcacuuacacuuuc	GL173171.1:478727..478783:+
GL173045.1_24885	17.8	38 +/- 10%	-	33	30	0	3	yes	-	-	-	-	aggacugugcgcuuaugcaaau	uuugcagaagugcagaauccua	aggacugugcgcuuaugcaaauucaguauguaguguauuugcagaagugcagaauccua	GL173045.1:120302..120361:-
GL173050.1_24967	15.9	38 +/- 10%	-	45	44	0	1	no	-	-	-	-	ugagggcugaagggauaa	caccccugcugccacucagag	ugagggcugaagggauaauugcucaccccugcugccacucagag	GL173050.1:909475..909519:-
GL173530.1_37720	12.3	38 +/- 10%	-	38	37	0	1	no	-	-	-	-	aagguauucaugcgagacacga	gcuuucggucauuagaauaccauauag	aagguauucaugcgagacacgauaaaacgcuuuuucgaagucaagagauaaaauagcgaagugucgcuuucggucauuagaauaccauauag	GL173530.1:16454..16546:+
GL172656.1_2756	10.6	38 +/- 10%	-	20	19	0	1	yes	-	-	-	-	uuagaggcgcauuuaucaaugg	auuugauaaauauaccucuaaa	uuagaggcgcauuuaucaauggguaaaaguuaacguucaccauuugauaaauauaccucuaaa	GL172656.1:289163..289226:+
GL173192.1_28856	5.4	38 +/- 9%	-	1851	1851	0	0	yes	-	xla-miR-15c_MIMAT0011140	-	-	uagcagcacacagauauuggca	ccaguucugcuugugcugcuuca	uagcagcacacagauauuggcaguuucaacccuaaagcucugccaguucugcuugugcugcuuca	GL173192.1:49976..50041:+
GL172640.1_592	2.8	55 +/- 6%	-	2760	2759	1	0	yes	-	-	-	-	cguauggcggauagaagacgug	cgucuucuauccgccaagcgca	cguauggcggauagaagacguguucuaagccuuagaacacgucuucuauccgccaagcgca	GL172640.1:4126018..4126079:+
GL173144.1_27457	2.7	55 +/- 6%	-	2760	2759	1	0	yes	-	-	-	-	cguauggcggauagaagacgug	cgucuucuauccgccaagcaca	cguauggcggauagaagacguguucuaagccuuagaacacgucuucuauccgccaagcaca	GL173144.1:37649..37710:-
GL172940.1_21280	2.7	55 +/- 6%	-	2760	2759	1	0	yes	-	-	-	-	cguauggcggauagaagacgug	cgucuuuuauccgccaagcgca	cguauggcggauagaagacguguucuaagccuuagaacacgucuuuuauccgccaagcgca	GL172940.1:1368644..1368705:+
GL172677.1_5680	2.7	55 +/- 6%	-	8969	8963	6	0	yes	-	-	-	-	cgcacggcggauagaagacgu	gucuucuauccgccaagcgca	cgcacggcggauagaagacguguucuaaggcuuagaacacgucuucuauccgccaagcgca	GL172677.1:352856..352917:+
GL172652.1_2186	2.7	55 +/- 6%	-	2760	2759	1	0	yes	-	-	-	-	cguauggcggauagaagacgug	cgucuucuauccgcaaagcgca	cguauggcggauagaagacguguucuaagccuuagaacacgucuucuauccgcaaagcgca	GL172652.1:1137279..1137340:+
GL172820.1_15985	2.6	55 +/- 6%	-	1103	1097	6	0	yes	-	-	-	-	cccucggcggauggaagacgug	cgucuucuauccgcagagcgaa	cccucggcggauggaagacguguucuaaggcuuagaacacgucuucuauccgcagagcgaa	GL172820.1:833789..833850:-
GL172701.1_7841	2.5	55 +/- 6%	-	6367	6366	1	0	yes	-	-	-	-	cgcucggcggauugaagacgu	gucuucuauccgccgagcaca	cgcucggcggauugaagacguguucuaagccuuagaacaugucuucuauccgccgagcaca	GL172701.1:1606784..1606845:-
GL172646.1_1737	2.4	55 +/- 6%	-	1127	1123	1	3	yes	-	-	-	-	ugcucggcggauugaagacgug	ucuucuauccgccgagcgc	ugcucggcggauugaagacguguucuaagccuuagaacacgucuucuauccgccgagcgc	GL172646.1:3913775..3913835:-
GL173966.1_42992	2.4	55 +/- 6%	-	5720	5720	0	0	yes	-	-	-	-	cgcucggcggauagaaaacgu	gucuucuauccgccgagugca	cgcucggcggauagaaaacguguucuaaggcuuagaauacgucuucuauccgccgagugca	GL173966.1:44463..44524:+
GL172833.1_16763	2.4	55 +/- 6%	-	32	31	0	1	yes	-	-	-	-	aaggaaauaauugggcugcaua	cagcccaauuauuuccuuccagg	aaggaaauaauugggcugcauaguuuugugucaucugugcagcccaauuauuuccuuccagg	GL172833.1:1221714..1221776:-
GL173651.1_39416	2.3	55 +/- 6%	-	6074	6068	6	0	yes	-	-	-	-	cgcucggcggauagaggacgu	gucuucuauccgccaagcaca	cgcucggcggauagaggacguguucuaaggcuuagaacacgucuucuauccgccaagcaca	GL173651.1:135463..135524:+
GL174277.1_44056	2.3	55 +/- 6%	-	36	35	0	1	yes	-	-	-	-	ugucagaacugagccccauugau	uggggcucagcucugauaccca	uggggcucagcucugauacccaguggguaggugucagaacugagccccauugau	GL174277.1:15235..15289:-
GL173404.1_34142	2.2	55 +/- 6%	-	37	37	0	0	yes	-	-	-	-	uggagcaaugggggagaggacgu	auccucuccccauugcuccgua	uggagcaaugggggagaggacgugcuaaagcuucugcucauccucuccccauugcuccgua	GL173404.1:163391..163452:+
GL172646.1_1741	2.2	55 +/- 6%	-	250	250	0	0	yes	-	-	-	-	aauuggcaggaggagguagaa	cuaccuccuuaucugccauuuca	aauuggcaggaggagguagaaauccuauuguuucuaccuccuuaucugccauuuca	GL172646.1:4434335..4434391:-
GL172733.1_10037	2.2	55 +/- 6%	-	227	227	0	0	yes	-	-	-	-	cagucggaucggggacggcauc	ugcgguuaccgauccgacugaa	cagucggaucggggacggcaucaacaagccaaugcgguuaccgauccgacugaa	GL172733.1:577966..578020:-
GL173090.1_26010	2.2	55 +/- 6%	-	4516	4507	6	3	yes	-	-	-	-	cgaucggcagauagaagacgug	ucuucuauccgccgagcgc	cgaucggcagauagaagacguguucuaaggcuuagaacacgucuucuauccgccgagcgc	GL173090.1:821475..821535:+
GL172791.1_13301	2.2	55 +/- 6%	-	90	90	0	0	yes	-	-	-	-	ugauaggacugagcagagaagu	uucucugcucaguccuauugca	uucucugcucaguccuauugcacugccacaaugagugauaggacugagcagagaagu	GL172791.1:1318389..1318446:+
GL172929.1_20790	2.2	55 +/- 6%	-	1204	1203	0	1	yes	-	-	-	-	cgcucggcggauggaagacaug	ucuucuaucugccgagcgcag	cgcucggcggauggaagacauguucuaaggcuuagaacaccucuucuaucugccgagcgcag	GL172929.1:620206..620268:+
GL173099.1_26077	2.2	55 +/- 6%	-	5417	5417	0	0	yes	-	-	-	-	aaucggcagcaggagguagaa	cuaccuccucaucugccguuuca	aaucggcagcaggagguagaaauccuauuguuucuaccuccucaucugccguuuca	GL173099.1:542006..542062:-
GL172932.1_19439	2.2	55 +/- 6%	-	19	16	3	0	yes	-	-	-	-	gugggcgacuggucuccc	gagauuaauugccuguga	gugggcgacuggucuccccgccugccacagcccuuggggcuguggcagacagggagauuaauugccuguga	GL172932.1:318993..319064:-
GL172756.1_11391	2.2	55 +/- 6%	-	29	29	0	0	yes	-	-	-	-	augcaggcaagguaggagcug	acuccuaccuugccugcaccc	acuccuaccuugccugcaccccgaaccauugcgucagccuggaugcaggcaagguaggagcug	GL172756.1:2454115..2454178:+
GL173670.1_39568	2.1	55 +/- 6%	-	1628	1628	0	0	yes	-	-	-	-	cgcucgguggauggaagacgug	cguccucuauccuccgagcgca	cgcucgguggauggaagacgugaucuaagccuuagagcgcguccucuauccuccgagcgca	GL173670.1:65989..66050:+
GL172654.1_2586	2.1	55 +/- 6%	-	550	549	1	0	yes	-	-	-	-	cgcuuggcggagagaagacgug	cgucuucuauccgcugagcgca	cgcuuggcggagagaagacguguucuaagccuuagaacacgucuucuauccgcugagcgca	GL172654.1:4706389..4706450:+
GL173743.1_41303	2.1	55 +/- 6%	-	1203	1203	0	0	yes	-	-	-	-	cgcucggcggauggaagacaug	caucuucuauccgccaagcgca	cgcucggcggauggaagacauguucuaaggcuuagaacacaucuucuauccgccaagcgca	GL173743.1:92938..92999:-
GL172771.1_12203	2.1	55 +/- 6%	-	4874	4874	0	0	yes	-	-	-	-	aaucggcagcaggagguagaa	cuaccuccauaucugaugauuca	aaucggcagcaggagguagaauuccuauuguuucuaccuccauaucugaugauuca	GL172771.1:1478317..1478373:-
GL172780.1_12786	2	55 +/- 6%	-	28	26	0	2	yes	-	-	-	-	aaacucuguuguuugccuugug	cacaagguaaacaacagaguuu	cacaagguaaacaacagaguuuuaugauaaagguuguuuaaaacucuguuguuugccuugug	GL172780.1:2039745..2039807:-
GL173046.1_24842	2	55 +/- 6%	-	112	112	0	0	yes	-	-	-	-	acucgcacugaacgcugaagc	uucagcguucagugcgagcuu	uucagcguucagugcgagcuuauacaguaugcggagacucgcacugaacgcugaagc	GL173046.1:706649..706706:-
GL172640.1_636	2	55 +/- 6%	-	759	647	112	0	yes	-	-	-	-	cgaauugucgcgacuuuu	aaugcgcgacaauucgcg	cgaauugucgcgacuuuuucguagccguuacgacuuucgcggauugucacgacuuuuucguauugaacgacgcgacggcgacgaaaaaugcgcgacaauucgcg	GL172640.1:4717952..4718056:-
GL172646.1_1676	2	55 +/- 6%	-	240	233	0	7	yes	-	-	-	-	ggguuacauagcagaugacagaua	guuaucugcuauguaaccugugcc	ggguuacauagcagaugacagauaaggucuguaaaacaccacugcauucuauagaacuuaucuguuaucugcuauguaaccugugcc	GL172646.1:3493684..3493771:+
GL173018.1_24101	2	55 +/- 6%	-	549	549	0	0	yes	-	-	-	-	aggacuuggcaaaaaaaa	uuuuuugccaagugugug	aggacuuggcaaaaaaaaaggauuucuuugcuuaaauaaacuuauuauuuuuuugccaagugugug	GL173018.1:409066..409132:-
GL172665.1_4095	2	55 +/- 6%	-	19	19	0	0	yes	-	-	-	-	agaggaagagguacaugcccag	aggcaugugccucuucugcauac	agaggaagagguacaugcccagcauuuugcacccuaggcaugugccucuucugcauac	GL172665.1:1403126..1403184:-
GL172948.1_21472	1.9	71 +/- 4%	-	46	46	0	0	yes	-	-	-	-	agagcacagcggacaggacgcg	uguccuguucccagugcuccgu	agagcacagcggacaggacgcgcugaaguuuucuguguguccuguucccagugcuccgu	GL172948.1:14304..14363:+
GL172689.1_6862	1.9	71 +/- 4%	-	4883	4883	0	0	yes	-	-	-	-	aaucggcagcaggagguagaa	cuaucuccauaucugacgauuua	aaucggcagcaggagguagaauuucuauuuuuucuaucuccauaucugacgauuua	GL172689.1:352339..352395:+
GL172639.1_506	1.9	71 +/- 4%	-	36	36	0	0	yes	-	-	-	-	gaaagaggcuccacaagcaaa	ggcuugauggggccucguucga	ggcuugauggggccucguucgauaacgaaagaggcuccacaagcaaa	GL172639.1:1143906..1143953:-
GL172859.1_17792	1.8	71 +/- 4%	-	58	34	0	24	yes	-	-	-	-	ugacuuuucacucuacugcgca	ugcggaguagagcgaaaagaugg	ugcggaguagagcgaaaagauggauuuuuuguuaaaguuugacuuuucacucuacugcgca	GL172859.1:573613..573674:+
GL174254.1_43981	1.8	71 +/- 4%	-	72	71	0	1	yes	-	-	-	-	ggggcaguuggggguauc	aagccuucgauagcucagcu	ggggcaguuggggguaucaagccuucgauagcucagcu	GL174254.1:11826..11864:+
GL172729.1_9892	1.8	71 +/- 4%	-	238	238	0	0	yes	-	-	-	-	uugggggauagaagacguguuc	auaugucuucuauccgcugagc	uugggggauagaagacguguucuaaggcuuagaauaugucuucuauccgcugagc	GL172729.1:2809622..2809677:+
GL172642.1_1347	1.8	71 +/- 4%	-	265	265	0	0	yes	-	-	-	-	aacagagguaccggcguagugc	ccuaggcagguggcucuucugc	aacagagguaccggcguagugcccccucacuguugugcccuaggcagguggcucuucugc	GL172642.1:3900436..3900496:-
GL173629.1_39092	1.8	71 +/- 4%	-	1332	1332	0	0	yes	-	-	-	-	auucacuuucagggaucuuugggc	ccgggcuccuggaagcugaacugu	auucacuuucagggaucuuugggcugugguuuuccuccagguccgggcuccuggaagcugaacugu	GL173629.1:62889..62955:+
GL172834.1_16503	1.8	71 +/- 4%	-	15	15	0	0	yes	-	-	-	-	cacugaaccuaaauacaccccuacg	cagggguguauuuagguccauugcu	cagggguguauuuagguccauugcugcccuaggcacugaaccuaaauacaccccuacg	GL172834.1:1378783..1378841:+
GL172821.1_16050	1.8	71 +/- 4%	-	99	99	0	0	yes	-	-	-	-	cuggcagagcgugaaauguca	auguuucgggcucugccagcu	auguuucgggcucugccagcucuuuaacaugccuggcuggcagagcgugaaauguca	GL172821.1:928253..928310:-
GL173801.1_41748	1.8	71 +/- 4%	-	71	71	0	0	yes	-	-	-	-	uggguguaggucagguaggagg	uacuaccuugcuugcaccuggg	uacuaccuugcuugcaccugggcugaaacuuuguucuggguguaggucagguaggagg	GL173801.1:134408..134466:-
GL174778.1_45303	1.8	71 +/- 4%	-	265	265	0	0	yes	-	-	-	-	aacagagguaccggcguagugc	ccuaggcagguggcucuucugc	aacagagguaccggcguagugcccccucacuguugugcccuaggcagguggcucuucugc	GL174778.1:220..280:-
GL173333.1_32637	1.7	71 +/- 4%	-	246	246	0	0	yes	-	-	-	-	aauuggcaggaggagguagaa	cuaccucuauaucugacgaucca	aauuggcaggaggagguagaauuucuauuguuucuaccucuauaucugacgaucca	GL173333.1:432758..432814:-
GL174254.1_43990	1.7	71 +/- 4%	-	72	71	0	1	yes	-	-	-	-	ggggcaguuggggguauc	aagccuucgauagcucagcu	ggggcaguuggggguaucaagccuucgauagcucagcu	GL174254.1:22667..22705:-
GL172646.1_1697	1.7	71 +/- 4%	-	58	58	0	0	yes	-	-	-	-	ugguaaagcgcugaacacac	gugcuuagugcuuugcagca	ugguaaagcgcugaacacacaugagaaguuguauggugugucuugugugcuuagugcuuugcagca	GL172646.1:520612..520678:-
GL179930.1_49458	1.7	71 +/- 4%	-	48	48	0	0	yes	-	-	-	-	uagggguauguaggagaggaa	ccacugauguguaucuccuucu	uagggguauguaggagaggaaagccacugauguguaucuccuucu	GL179930.1:906..951:+
GL172802.1_14905	1.7	71 +/- 4%	-	1332	1332	0	0	yes	-	-	-	-	auucacuuucagggaucuuugggc	ccgggcuccuggaagcugaacugu	auucacuuucagggaucuuugggcugugguuuuccuccagguccgggcuccuggaagcugaacugu	GL172802.1:1816738..1816804:-
GL172858.1_17941	1.7	71 +/- 4%	-	175	175	0	0	yes	-	-	-	-	caugucggacacaggcggcggaga	ucggcugcugugcaaaacguggc	caugucggacacaggcggcggagacgauaguuccgccaaccuggaagugucggcugcugugcaaaacguggc	GL172858.1:235737..235809:-
GL173057.1_24754	1.7	71 +/- 4%	-	318	318	0	0	yes	-	-	-	-	ggggauguagcucaguaa	auuggcuagaccagca	ggggauguagcucaguaagggauuggcuagaccagca	GL173057.1:438332..438369:+
GL173481.1_36162	1.7	71 +/- 4%	-	78	78	0	0	yes	-	-	-	-	acacguagucugaacacugggg	ccaguguguagacuacuguuc	ccaguguguagacuacuguucagguucuguccaacgaacacguagucugaacacugggg	GL173481.1:277644..277703:-
GL172681.1_6351	1.7	71 +/- 4%	-	31	31	0	0	yes	-	-	-	-	aagcggauuuaggcauguaa	cugugccaaaaucuguucug	aagcggauuuaggcauguaaauguauccuuaaguguuucugugccaaaaucuguucug	GL172681.1:2782213..2782271:-
GL176013.1_46526	1.6	71 +/- 4%	-	246	246	0	0	yes	-	-	-	-	aauuggcaggaggagguagaa	cuaccucuauaucugacgaucca	aauuggcaggaggagguagaauuucuauuguuucuaccucuauaucugacgaucca	GL176013.1:7778..7834:+
GL173052.1_25115	1.6	71 +/- 4%	-	99	99	0	0	yes	-	-	-	-	aaucagcaggcggagguag	accucuauaucugaugauuca	aaucagcaggcggagguagaauuauuucuauuguuucuaccucuauaucugaugauuca	GL173052.1:429024..429083:-
GL174039.1_43330	1.6	71 +/- 4%	-	211	211	0	0	yes	-	-	-	-	ugauguuucuuguggaucucuggcc	ccagggaucuuggcuuccucccu	ccagggaucuuggcuuccucccugcuuucuccuccuggggcuuagugauguuucuuguggaucucuggcc	GL174039.1:12187..12257:-
GL182088.1_46587	1.6	71 +/- 4%	-	246	246	0	0	yes	-	-	-	-	aauuggcaggaggagguagaa	cuaccucuauaucugacgaucca	aauuggcaggaggagguagaauuucuauuguuucuaccucuauaucugacgaucca	GL182088.1:282..338:-
GL173223.1_29448	1.6	71 +/- 4%	-	543	541	0	2	yes	-	-	-	-	caguagaugacugauaaaacucc	aguuuaucuguuaucugcuau	caguagaugacugauaaaacuccauuguauucuacagaguuuaucuguuaucugcuau	GL173223.1:46391..46449:+
GL172949.1_21386	1.5	71 +/- 4%	-	28	28	0	0	yes	-	-	-	-	uggacugggccgacgggacacc	ugccggcgcucacccagc	uggacugggccgacgggacaccggaaaaaaaaaucccuugccggcgcucacccagc	GL172949.1:706164..706220:+
GL179322.1_49018	1.5	71 +/- 4%	-	20	20	0	0	yes	-	-	-	-	agagagcggaggaaggag	cgcucugugcugucuga	cgcucugugcugucugagggaagagauugagagagcggaggaaggag	GL179322.1:143..190:-
GL172734.1_10108	1.5	71 +/- 4%	-	655	655	0	0	yes	-	-	-	-	caggcugguuagaugguuguca	agcaggcaucuucucagccuacaugua	agcaggcaucuucucagccuacauguagauugucaaaucugcaggcugguuagaugguuguca	GL172734.1:1207273..1207336:-
GL174142.1_43629	1.5	71 +/- 4%	-	117597	117143	52	402	yes	-	-	-	-	gccuacggccauaccacccugaa	agaagcggcuaggagauguuu	agaagcggcuaggagauguuuaagaggacgaaaagucagcuuagacauagccuacggccauaccacccugaa	GL174142.1:57109..57181:+
GL172773.1_11924	1.5	71 +/- 4%	-	187	187	0	0	yes	-	-	-	-	uuugccccuagaggcguuacag	gugucauuagguggcauaga	uuugccccuagaggcguuacaggcgugugccccguuacacgucugugucauuagguggcauaga	GL172773.1:1563222..1563286:+
GL172917.1_20104	1.5	71 +/- 4%	-	29	29	0	0	yes	-	-	-	-	acacacugggggaagaaag	aacgugcccccgguguuugu	aacgugcccccgguguuugugggccgacaucugcucagggggccccacuacacacugggggaagaaag	GL172917.1:741236..741304:-
GL173053.1_25130	1.5	71 +/- 4%	-	126	125	0	1	yes	-	-	-	-	gcagcgggucuggcagaaagga	cuuuccaggcuuguacaaugg	gcagcgggucuggcagaaaggacaacaauccucuagcucuuuccaggcuuguacaaugg	GL173053.1:1024488..1024547:+
GL172652.1_2263	1.5	71 +/- 4%	-	1278	1278	0	0	yes	-	-	-	-	acggaguagacauaggagacaggca	ccugaucccuagucacccggag	acggaguagacauaggagacaggcaagagcaaacccugaucccuagucacccggag	GL172652.1:681318..681374:-
GL173068.1_25708	1.5	71 +/- 4%	-	48	48	0	0	yes	-	-	-	-	agcuacuguaugcugcucuaaagac	agguggauggccuaguagcaag	agguggauggccuaguagcaaggcccagcuacuguaugcugcucuaaagac	GL173068.1:24098..24149:-
GL172776.1_12599	1.5	71 +/- 4%	-	74	74	0	0	yes	-	-	-	-	ggauauagauuuguggaugggcau	gucugugcacaagucuaugacuu	gucugugcacaagucuaugacuugggguuccaaggauauagauuuguggaugggcau	GL172776.1:2019974..2020031:+
GL172643.1_1487	1.4	71 +/- 4%	-	10656	10394	262	0	yes	-	-	-	-	gggaggaggaaggauggcucag	gggccuugaguucgauucccgc	gggaggaggaaggauggcucagugguagggagacugcuuuacaccgaugggccuugaguucgauucccgc	GL172643.1:4693295..4693365:-
GL173758.1_41385	1.4	71 +/- 4%	-	48	44	4	0	yes	-	-	-	-	uguaggagcgugaaucccuggg	uagggaauauucuccucuggg	uguaggagcgugaaucccugggccguaugcaaugaaggugggacuucauacauacauacagcacauagggaauauucuccucuggg	GL173758.1:98649..98735:-
GL172716.1_9006	1.4	71 +/- 4%	-	15	15	0	0	yes	-	-	-	-	cugggauugugauaguagg	ggcugccauuagucccagua	ggcugccauuagucccaguagccggaggauaucgugagcugaagacugggauugugauaguagg	GL172716.1:2282509..2282573:-
GL173230.1_30523	1.4	71 +/- 4%	-	52	52	0	0	yes	-	-	-	-	uuucauaacagcuggagaugc	aucuucugcuguaguggaacu	aucuucugcuguaguggaacuaugaaccaggccuuauguuucauaacagcuggagaugc	GL173230.1:323649..323708:+
GL172802.1_14897	1.4	71 +/- 4%	-	204	199	4	1	yes	-	-	-	-	aacaagcacaaggacaugucaugga	gcccguaaccugugcagguaccgg	aacaagcacaaggacaugucauggauggccauacaggggggguugccccucagaacauucaugcaugcccguaaccugugcagguaccgg	GL172802.1:1814467..1814557:-
GL172929.1_20805	1.4	71 +/- 4%	-	30	30	0	0	yes	-	-	-	-	acacggggcauaugacauugaac	ucagugcgcuccccugugaaa	acacggggcauaugacauugaacaaaacuuccauucagugcgcuccccugugaaa	GL172929.1:1301427..1301482:-
GL173481.1_36160	1.4	71 +/- 4%	-	48	47	0	1	yes	-	-	-	-	acaauuugggccagaggacaugc	uucucugggcuuuauuguac	uucucugggcuuuauuguacaauaucauccguuugguacaauuugggccagaggacaugc	GL173481.1:32375..32435:-
GL172950.1_21550	1.4	71 +/- 4%	-	3392	3392	0	0	yes	-	-	-	-	agcagaguugcgcagugg	acuucggaaacuccuuugu	agcagaguugcgcagugggguugacagaugugccaugucauaccacuucggaaacuccuuugu	GL172950.1:443021..443084:+
GL179930.1_49457	1.3	71 +/- 4%	-	48	48	0	0	yes	-	-	-	-	uagggguauguaggagaggaa	ucucucuguacagagcaagac	ucucucuguacagagcaagacugacccccuaguggggcaguuagggguauguaggagaggaa	GL179930.1:865..927:+
GL172680.1_6260	1.3	71 +/- 4%	-	68	68	0	0	yes	-	-	-	-	gacagucagaaguuggucugg	agaucaucucuuggcugaugc	gacagucagaaguuggucuggcgugagaauagauucucagaucaucucuuggcugaugc	GL172680.1:1422385..1422444:+
GL172983.1_22337	1.3	71 +/- 4%	-	853	843	10	0	yes	-	-	-	-	uagaagugacagguagaaga	guugaccuguugcugugcc	guugaccuguugcugugccggcauuugcagcucugcagguugggcacuguuagggacagcaaugguagaagugacagguagaaga	GL172983.1:477069..477154:+
GL173855.1_42060	1.3	71 +/- 4%	-	10656	10394	262	0	yes	-	-	-	-	gggaggaggaaggauggcucag	gggccuugaguucgauucccgc	gggaggaggaaggauggcucagugguagggagacugcuuuacaccgaugggccuugaguucgauucccgc	GL173855.1:103148..103218:+
GL173333.1_32624	1.3	71 +/- 4%	-	173	173	0	0	yes	-	-	-	-	ugcauauugagccugaguugaagug	ggucacugcacuuuuaugaauu	ugcauauugagccugaguugaagugccccaggccuugcgaaccuggggcaggucacugcacuuuuaugaauu	GL173333.1:510976..511048:+
GL173251.1_31033	1.3	71 +/- 4%	-	41	41	0	0	yes	-	-	-	-	gcaugucgggaaguguaguc	cuacaaaucccagaaccc	gcaugucgggaaguguagucccaagccuccccuacugccacaaacugcaacugcuuggaaacuacaaaucccagaaccc	GL173251.1:281031..281110:-
GL172740.1_10427	1.3	71 +/- 4%	-	355	355	0	0	yes	-	-	-	-	cgacguauacgauacugaa	cucuaucgauaucgucguu	cgacguauacgauacugaacauaaaucucuaucgauaucgucguu	GL172740.1:540534..540579:-
GL173228.1_30432	1.3	71 +/- 4%	-	541	541	0	0	yes	-	-	-	-	uggaacuugcugcaggagaggaaug	aaccucuugugcaugccaguuuaagu	aaccucuugugcaugccaguuuaaguuacauauggaacuugcugcaggagaggaaug	GL173228.1:648907..648964:-
GL172994.1_23245	1.3	71 +/- 4%	-	15	15	0	0	yes	-	-	-	-	uuccuaaggagagacggcaguuu	agucaucuuuucaggacaa	agucaucuuuucaggacaaaauauuuccuaaggagagacggcaguuu	GL172994.1:552725..552772:+
GL173141.1_27472	1.3	71 +/- 4%	-	607	607	0	0	yes	-	-	-	-	ugcagaaucagggcaagaag	ucugauggugucggaacc	ugcagaaucagggcaagaaggacuccaagcaggauaaauccaaauccuucugauggugucggaacc	GL173141.1:750465..750531:+
GL172748.1_11222	1.3	71 +/- 4%	-	355	355	0	0	yes	-	-	-	-	cgacguauacgauacugaa	cucuaucgauaucgucguu	cgacguauacgauacugaacauaaaucucuaucgauaucgucguu	GL172748.1:2063163..2063208:+
GL172742.1_10532	1.3	71 +/- 4%	-	105	104	1	0	yes	-	-	-	-	ugauuggaugaggcuuggaga	cuugagcggcauccaaacauu	cuugagcggcauccaaacauuccuuuuguagauaaccaaguuuugguuuguuuauuugauuggaugaggcuuggaga	GL172742.1:87352..87429:-
GL173286.1_31338	1.2	71 +/- 4%	-	34	34	0	0	yes	-	-	-	-	caugggaagggggcuggagg	ucccccacccaccacuca	ucccccacccaccacucauuaauacggcgcuccugaaccagacgcacuguauucaugggacacacaugggaagggggcuggagg	GL173286.1:28609..28693:-
GL173923.1_42640	1.2	71 +/- 4%	-	84265	84265	0	0	yes	-	-	-	-	uguaucuguaucaggggacggga	ccacaauccccagagagauuugug	uguaucuguaucaggggacgggaaaacagcuuccuacucaccaucaagccacuguuacccacaauccccagagagauuugug	GL173923.1:64301..64383:+
GL173102.1_26269	1.2	71 +/- 4%	-	1841	1141	11	689	yes	-	-	-	-	ugcaagagagcuuaagagaggcuga	gaguuuaagauugauugcagggga	ugcaagagagcuuaagagaggcugaacagguucccucuuuggagagagcaagaggauccuggcagcagaguuuaagauugauugcagggga	GL173102.1:97343..97434:-
GL172711.1_8720	1.2	71 +/- 4%	-	355	355	0	0	yes	-	-	-	-	cgacguauacgauacugaa	cucuaucgaugucgucguu	cgacguauacgauacugaacaugauucucuaucgaugucgucguu	GL172711.1:1479875..1479920:+
GL172774.1_12305	1.1	71 +/- 4%	-	127	127	0	0	yes	-	-	-	-	ugacguauaugacacugaa	cuuugucaaugucgucauu	ugacguauaugacacugaacauaguucuuugucaaugucgucauu	GL172774.1:1249572..1249617:-
GL172712.1_8501	1.1	71 +/- 4%	-	309	309	0	0	yes	-	-	-	-	gaaaacaggcagugcagcaauggca	uuauuuauccuguuugucuggaagccu	uuauuuauccuguuugucuggaagccuaagccauuuugguaagggaaaacaggcagugcagcaauggca	GL172712.1:2005990..2006059:+
GL172950.1_21570	1	71 +/- 4%	-	34	34	0	0	yes	-	-	-	-	caaaggggggaguagaguucuggc	cagaacucaaauuuagauugca	cagaacucaaauuuagauugcaacucagauucaaaugcaaaggggggaguagaguucuggc	GL172950.1:1021998..1022059:-
GL172660.1_3721	1	71 +/- 4%	-	96	96	0	0	yes	-	-	-	-	aggaggggcaaaaaaaaa	ugcaggugcuuccuaa	ugcaggugcuuccuaacuuuuuccucugaauggcaugaaaguuagaggaggggcaaaaaaaaa	GL172660.1:2835405..2835468:+
GL173920.1_42599	1	71 +/- 4%	-	127	127	0	0	yes	-	-	-	-	ugacguauaugacacugaa	cuuugucaaugucgucauu	ugacguauaugacacugaacauaguucuuugucaaugucgucauu	GL173920.1:95430..95475:-
GL173324.1_32376	1	71 +/- 4%	-	114	114	0	0	yes	-	-	-	-	uggacuaaagaggauggaa	ccaccucugcggucccaa	uggacuaaagaggauggaaugaaaucugccaccucugcggucccaa	GL173324.1:458076..458122:+
GL172880.1_18446	1	71 +/- 4%	-	44	44	0	0	yes	-	-	-	-	uguaggagcgugaaucccuggg	uugggaauauucuccucuggg	uguaggagcgugaaucccugggccguaugcaaugaaggugggucuucauacauacagcauauugggaauauucuccucuggg	GL172880.1:375299..375381:+
GL174074.1_42876	1	71 +/- 4%	-	57	46	11	0	yes	-	-	-	-	ugcaaguuaagagguauggggaag	uccccaaucucuuucuguacc	ugcaaguuaagagguauggggaagagucagcagcaaaacucccaaaaacaugaugaguaacuccccaaucucuuucuguacc	GL174074.1:67954..68036:+
GL172662.1_4313	0.9	49 +/- 5%	-	25	25	0	0	yes	-	-	-	-	ugucugcagaaacugggcaagg	uuuuccaguuuuugcaguuugg	uuuuccaguuuuugcaguuugguuuuauauucacaucugucugcagaaacugggcaagg	GL172662.1:745595..745654:+
GL173225.1_29463	0.9	49 +/- 5%	-	86	86	0	0	yes	-	-	-	-	ugguugugggcucauaaau	aaguggucuguggcuguu	ugguugugggcucauaaaugaaaaaguggucuguggcuguu	GL173225.1:224584..224625:-
GL173722.1_40368	0.9	49 +/- 5%	-	74	74	0	0	yes	-	-	-	-	ggauauagauuuguggaugggcau	gucugugcacaagucuaugacuu	gucugugcacaagucuaugacuugggguuccaaggauauagauuuguggaugggcau	GL173722.1:77809..77866:-
GL172664.1_4433	0.9	49 +/- 5%	-	451	451	0	0	yes	-	-	-	-	gaaccagacuggagaaaa	uuccccguugaaguccu	uuccccguugaaguccuuauauauacagaacagugcauguuugggaaccagacuggagaaaa	GL172664.1:409646..409708:+
GL172711.1_8674	0.9	49 +/- 5%	-	49	49	0	0	yes	-	-	-	-	uuccauuucuggggaaaaaa	guuuccucaucaauuggagcc	uuccauuucuggggaaaaaagucauuucagcuuucggcugaaaaacuucauguuuccucaucaauuggagcc	GL172711.1:725872..725944:+
GL172890.1_18888	0.8	49 +/- 5%	-	63	62	0	1	yes	-	-	-	-	guuacuucagaagagcuuucaucaa	gggaugaagggucuucaa	guuacuucagaagagcuuucaucaagggaugaagggucuucaa	GL172890.1:320232..320275:+
GL172710.1_8376	0.8	49 +/- 5%	-	329	329	0	0	yes	-	-	-	-	guaacugucagggagaugaag	ucaccacacagucaacca	guaacugucagggagaugaagaacugcugaggaaaaugugggucucaguucuucaccacacagucaacca	GL172710.1:260268..260338:+
GL173158.1_28004	0.8	49 +/- 5%	-	46	46	0	0	yes	-	-	-	-	ugacgauuguggagacggcucag	gagugucuaaaccgaaaguugag	ugacgauuguggagacggcucagaugagcucaacugcuucauaaaugagugucuaaaccgaaaguugag	GL173158.1:739504..739573:+
GL172641.1_727	0.8	49 +/- 5%	-	74	74	0	0	yes	-	-	-	-	ggauauagauuuguggaugggcau	gucugugcacaaaucuaugacuu	gucugugcacaaaucuaugacuugggguucaaaggauauagauuuguggaugggcau	GL172641.1:4582743..4582800:+
GL173289.1_31828	0.8	49 +/- 5%	-	73	73	0	0	yes	-	-	-	-	ggauauagauuuguggaugggcau	gucugugcacaaaucuaugacuu	gucugugcacaaaucuaugacuugggguucaaaggauauagauuuguggaugggcau	GL173289.1:567528..567585:-
GL173214.1_29143	0.7	49 +/- 5%	-	541	541	0	0	yes	-	-	-	-	uggaacuugcugcaggagaggaaug	aaccucuugugcaugccaguuuguua	aaccucuugugcaugccaguuuguuaaguuacauauggaacuugcugcaggagaggaaug	GL173214.1:687406..687466:+
GL173507.1_37420	0.7	49 +/- 5%	-	541	541	0	0	yes	-	-	-	-	uggaacuugcugcaggagaggaaug	aaccucuugugcaugccaguuuguua	aaccucuugugcaugccaguuuguuaaguuacauauggaacuugcugcaggagaggaaug	GL173507.1:43414..43474:-
GL173618.1_38858	0.7	49 +/- 5%	-	260	260	0	0	yes	-	-	-	-	cuccuggccgaaccgaacccuaaaa	cacugguucuggauuugguugggcaguc	cacugguucuggauuugguugggcagucggccacucuccuggccgaaccgaacccuaaaa	GL173618.1:8694..8754:-
GL173433.1_35142	0.6	49 +/- 5%	-	641	622	19	0	yes	-	-	-	-	caccacuguggacauaacuugaa	uaggggugcccaaauaugguggg	caccacuguggacauaacuugaagaacugggucacccuauggcggcaaaaauacggcagucucuuuaggggugcccaaauaugguggg	GL173433.1:286498..286586:+
GL172841.1_17157	0.6	49 +/- 5%	-	25	25	0	0	yes	-	-	-	-	agugacggcugaaggggcccugcuu	gucaguaccccuucagcaaucuggauuug	gucaguaccccuucagcaaucuggauuugaagcaagugacggcugaaggggcccugcuu	GL172841.1:59459..59518:+
GL172660.1_3316	0.6	49 +/- 5%	-	22858	22858	0	0	yes	-	-	-	-	guaguuagagagacagga	caguguggucuuuuuaaggaugg	guaguuagagagacaggacggguccaguguggucuuuuuaaggaugg	GL172660.1:403393..403440:+
GL172663.1_4396	0.6	49 +/- 5%	-	18	18	0	0	yes	-	-	-	-	acacugugagggcuagaaaugu	auuucuaaccucucaguaguuc	auuucuaaccucucaguaguucuucugcuuaagcgacuuaacacugugagggcuagaaaugu	GL172663.1:783675..783737:-
GL173529.1_37712	0.6	49 +/- 5%	-	36	36	0	0	yes	-	-	-	-	gggggcugaaaaaaaaaa	uuccuuuuuggcccccaa	gggggcugaaaaaaaaaauuuuuuccuuuuuggcccccaa	GL173529.1:222288..222328:+
GL172833.1_16756	0.6	49 +/- 5%	-	160	160	0	0	yes	-	-	-	-	uguguggaggaugacaugaag	ucagaguuguuccucaccauc	ucagaguuguuccucaccauccguaucaucugcgaguauggaaugauguuuaggguguguggaggaugacaugaag	GL172833.1:602701..602777:-
GL173034.1_24427	0.6	49 +/- 5%	-	17	17	0	0	yes	-	-	-	-	gugugcaugucucccuuguaga	ugcaaugauugggaauguaucuacgu	gugugcaugucucccuuguagaucgucugcaaugauugggaauguaucuacgu	GL173034.1:926950..927003:-
GL173176.1_28432	0.6	49 +/- 5%	-	138	138	0	0	yes	-	-	-	-	uguggagaucucugucuggcu	ccagaucguuccccuccauaca	uguggagaucucugucuggcucugcagaguaugggcuuagccagaucguuccccuccauaca	GL173176.1:9573..9635:+
GL173081.1_25186	0.6	49 +/- 5%	-	252	252	0	0	yes	-	-	-	-	caguagaugacugauaaaa	ugaucggucaucuacagugag	caguagaugacugauaaaacuaauaugcagcuugaucggucaucuacagugag	GL173081.1:387115..387168:+
GL172800.1_13608	0.5	49 +/- 5%	-	1860	1860	0	0	yes	-	-	-	-	gaaccagucuggagaugca	cauuggucagauaucagucag	cauuggucagauaucagucagcaggccaacguuuuggccucauacaugggccaacaaacugcugaaccagucuggagaugca	GL172800.1:1779495..1779577:-
GL174119.1_43560	0.5	49 +/- 5%	-	334	334	0	0	yes	-	-	-	-	cuccaguacgcggacacgaa	cgcuauaaauccgcgugaggc	cgcuauaaauccgcgugaggcuaaaucuucugccuccaguacgcggacacgaa	GL174119.1:51542..51595:-
GL172655.1_2706	0.5	49 +/- 5%	-	21	21	0	0	yes	-	-	-	-	agaauugggaagcggacu	ucgcaccacacugg	agaauugggaagcggacuacuuaagucgcaccacacugg	GL172655.1:4564200..4564239:+
GL172650.1_2151	0.5	49 +/- 5%	-	21	21	0	0	yes	-	-	-	-	gaacugaagggcaaaagc	ugaaagugcaauucucugucgu	gaacugaagggcaaaagcaggaacacugcugaaagugcaauucucugucgu	GL172650.1:3224745..3224796:-
GL173186.1_28417	0.5	49 +/- 5%	-	237	177	60	0	yes	-	-	-	-	ugcagagagacuggauag	guuuagcucugugauug	guuuagcucugugauugccaaaccucuucacuuaauuuuuuaggauucauugaggucuggcauggugcagagagacuggauag	GL173186.1:139965..140048:+
GL173227.1_29563	0.5	49 +/- 5%	-	238	226	0	12	yes	-	-	-	-	uaucuuauguaagcggagauuugaa	ugguucuguucaagaggucaauggcuu	uaucuuauguaagcggagauuugaacaugcuagcauuuuccugguucuguucaagaggucaauggcuu	GL173227.1:502018..502086:-
GL173176.1_28430	0.4	49 +/- 5%	-	64	64	0	0	yes	-	-	-	-	uuuggagaucucugucuggcu	ccggaucguuccucuccauaca	uuuggagaucucugucuggcuuugcuuagggcgugcuuagccggaucguuccucuccauaca	GL173176.1:8993..9055:+
GL172856.1_17764	0.4	49 +/- 5%	-	56	56	0	0	yes	-	-	-	-	uaacagagggcacagaaag	uucuguuccugugacc	uaacagagggcacagaaaggaucagcuuuaacccuuucuguuccugugacc	GL172856.1:1688586..1688637:+
GL173284.1_31741	0.3	49 +/- 5%	-	14	14	0	0	yes	-	-	-	-	caggcugguuagaugguua	acauggccagucuguc	caggcugguuagaugguuauacaagcuacuuuacugagauaacauggccagucuguc	GL173284.1:569803..569860:-
GL172727.1_9177	0.3	49 +/- 5%	-	43	43	0	0	yes	-	-	-	-	guuccaggggaagcuggcaaa	ugcuguuuaauuuaaaauag	ugcuguuuaauuuaaaauaggguugugagagggagguuuccucuuuccuuuccaaaaaguuccaggggaagcuggcaaa	GL172727.1:1116018..1116097:+
GL172803.1_15195	0.3	49 +/- 5%	-	128	128	0	0	yes	-	-	-	-	ugaauagggcugcuuugug	cagucagcagcccuagaccaa	ugaauagggcugcuuuguggugacagcagucagcagcccuagaccaa	GL172803.1:142336..142383:-
GL172651.1_2324	0.3	49 +/- 5%	-	127	127	0	0	yes	-	-	-	-	ugacguauaugacacugaa	cuuuaucaauaucgucauu	ugacguauaugacacugaacauaauucuuuaucaauaucgucauu	GL172651.1:2480997..2481042:+
GL172690.1_7198	0.3	49 +/- 5%	-	82	82	0	0	yes	-	-	-	-	uggauuagggaaaaaggcagguag	gccauugucucucuugauccgau	gccauugucucucuugauccgauucuggauuagggaaaaaggcagguag	GL172690.1:681310..681359:-
GL172832.1_16643	0.3	49 +/- 5%	-	547	547	0	0	yes	-	-	-	-	agagauugcuuaggaacugag	cagcaaauaaagaucucuug	agagauugcuuaggaacugaggagucagucugcaugaguaaacauuugacuaaaauaugauuggcucacagcaaauaaagaucucuug	GL172832.1:1789149..1789237:-
GL172811.1_15552	0.3	49 +/- 5%	-	82	82	0	0	yes	-	-	-	-	uggauuagggaaaaaggcagguag	gccauugucucucuugauccgau	gccauugucucucuugauccgauucuggauuagggaaaaaggcagguag	GL172811.1:695158..695207:-
GL172736.1_10239	0.3	49 +/- 5%	-	81	81	0	0	yes	-	-	-	-	aggaacaacuggagggcau	guacccucuaguugaccuau	aggaacaacuggagggcauguacauguucauguacccucuaguugaccuau	GL172736.1:1239871..1239922:-
GL172908.1_19570	0.3	49 +/- 5%	-	36	36	0	0	yes	-	-	-	-	gagugaaaaacggaacuuaaaca	uuugguuuuuuuuuuccacuuua	gagugaaaaacggaacuuaaacaagaaaguuguuugguuuuuuuuuuccacuuua	GL172908.1:1075045..1075100:+
GL174112.1_43530	0.3	49 +/- 5%	-	74	74	0	0	yes	-	-	-	-	aagagaaguaugggaagguaaaccu	guuuuagucccuuugaacucuuau	guuuuagucccuuugaacucuuauaugguagaugucccagaggucuccuagaugucauaagagaaguaugggaagguaaaccu	GL174112.1:20568..20651:-
GL172918.1_20025	0.2	49 +/- 5%	-	40	40	0	0	yes	-	-	-	-	uuuuaucagcugcuagaa	agagcagccaugaaacc	uuuuaucagcugcuagaagcccccaugugacagcauauggucaguuuacaaaagagcagccaugaaacc	GL172918.1:836778..836847:-
GL172776.1_12633	0.2	49 +/- 5%	-	338	338	0	0	yes	-	-	-	-	aagaagaaaagcauggacu	uucaucuuucuuuaucu	aagaagaaaagcauggacucuucaucuuucuuuaucu	GL172776.1:1506695..1506732:-
GL173228.1_30350	0.1	49 +/- 5%	-	587	580	7	0	yes	-	-	-	-	uguagauacaacugauugcggaa	ccaucaaguaaaauacaaa	ccaucaaguaaaauacaaagcaaagggagaaacuagacauagucuuccucaguuuguagauacaacugauugcggaa	GL173228.1:451563..451640:-
GL172747.1_10779	0.1	49 +/- 5%	-	363	363	0	0	yes	-	-	-	-	uuggacagaaugaaggca	ccacaaggucugucaaaac	uuggacagaaugaaggcaauaggauugccacaaggucugucaaaac	GL172747.1:2519810..2519856:-
GL172788.1_13029	0.1	49 +/- 5%	-	22	22	0	0	yes	-	-	-	-	uucacuguuaucuauacuuca	agcacuagauauauccaugaagu	uucacuguuaucuauacuucaugguaugccaugagcacuagauauauccaugaagu	GL172788.1:1293424..1293480:-
GL172765.1_11912	0	49 +/- 5%	-	16	10	0	6	no	-	-	-	-	ucuuuuuacauuugacugu	uggacagagaagaaacag	ucuuuuuacauuugacuguggugaguaagguuggggaccucagaccuagaaaaucaccuggacagagaagaaacag	GL172765.1:2087032..2087108:-
GL172942.1_20984	0	49 +/- 5%	-	70	70	0	0	yes	-	-	-	-	uugaggagggcaaaaaacgcaaac	ugaagcuguaaguguccuucauauga	uugaggagggcaaaaaacgcaaacaggaggaguugaagcuguaaguguccuucauauga	GL172942.1:120516..120575:+
GL172785.1_12473	0	49 +/- 5%	-	15	15	0	0	yes	-	-	-	-	ucauauaagugacgcaga	ugcacacuuguauuuca	ugcacacuuguauuucacacucgucauauaagugacgcaga	GL172785.1:960022..960063:+
mature miRBase miRNAs detected by miRDeep2
tag id	miRDeep2 score	estimated probability that the miRNA is a true positive	rfam alert	total read count	mature read count	loop read count	star read count	significant randfold p-value	mature miRBase miRNA	example miRBase miRNA with the same seed	UCSC browser	NCBI blastn	consensus mature sequence	consensus star sequence	consensus precursor sequence	precursor coordinate
GL172864.1_18058	80225.4	38 +/- 10%	-	157357	157341	0	16	yes	xtr-miR-122_MIMAT0003585	-	-	-	uggagugugacaaugguguuug	aaacgccauuaucacacuaau	uggagugugacaaugguguuugugucagagcuaucaaacgccauuaucacacuaau	GL172864.1:287753..287809:+
GL180153.1_42298	68583.8	38 +/- 10%	-	134530	134414	35	81	no	xtr-miR-427_MIMAT0005566	xla-miR-427_MIMAT0001344	-	-	aaagugcuuucuguuuugggcguu	acccaaaaucgggcucucucu	acccaaaaucgggcucucucuugugcaugaauuauggugagaaagugcuuucuguuuugggcguu	GL180153.1:112632..112697:+
GL184521.1_48106	68573	38 +/- 10%	-	134505	134414	35	56	no	xtr-miR-427_MIMAT0005566	xla-miR-427_MIMAT0001344	-	-	aaagugcuuucuguuuugggcguu	auccaaaacggggcucucucu	auccaaaacggggcucucucuugugcaugaauuauggugagaaagugcuuucuguuuugggcguu	GL184521.1:2016..2081:+
GL173945.1_41276	48688.7	38 +/- 10%	-	95492	75991	0	19501	yes	xtr-miR-428b_MIMAT0035362	xla-miR-427_MIMAT0001344	-	-	aaagugcuucucguucggcuga	agccaaacagaagcucugucu	agccaaacagaagcucugucuugugacucucuaugagaaagugcuucucguucggcuga	GL173945.1:80737..80796:-
GL173013.1_24148	15045.9	38 +/- 10%	-	29510	29276	0	234	yes	xtr-miR-30e_MIMAT0003678	-	-	-	cuuucagucggauguuuacagc	uguaaacauccuugacuggaagcu	uguaaacauccuugacuggaagcugugaaauaaugauaguagcuuucagucggauguuuacagc	GL173013.1:514164..514228:-
GL172699.1_7751	12472.8	38 +/- 10%	-	24456	24439	0	17	yes	xtr-miR-206_MIMAT0003623	xla-miR-1b_MIMAT0011135	-	-	uggaauguaaggaagugugugg	acaugcuucuuuauauacccaua	acaugcuucuuuauauacccauaugaacuacauuguuauggaauguaaggaagugugugg	GL172699.1:2280859..2280919:+
GL173083.1_25959	10106.8	38 +/- 10%	-	19822	19821	0	1	yes	xtr-miR-143_MIMAT0003686	-	-	-	ugagaugaagcacuguagcuc	ggugcagugcugcaucucugg	ggugcagugcugcaucucuggucaguugugagucugagaugaagcacuguagcuc	GL173083.1:665599..665654:+
GL172754.1_19169	8193.8	38 +/- 10%	-	16070	15919	0	151	yes	xtr-miR-204_MIMAT0003696	-	-	-	uucccuuugucauccuaugccu	gcagggacagcaaagggaugc	uucccuuugucauccuaugccugagaaugcuggagaggcagggacagcaaagggaugc	GL172754.1:1445796..1445854:-
GL172758.1_11007	7986.6	38 +/- 10%	-	15663	15647	0	16	yes	xtr-miR-27b_MIMAT0003571	-	-	-	uucacaguggcuaaguucugc	agagcuuagcugauuggugaac	agagcuuagcugauuggugaacagugauugauucccucuuuguucacaguggcuaaguucugc	GL172758.1:2024491..2024554:+
GL173111.1_26504	7366.7	38 +/- 10%	-	14448	14445	0	3	yes	xtr-let-7c_MIMAT0003644	-	-	-	ugagguaguagguuguaugguu	cuguacaaccuucuagcuuuccu	ugagguaguagguuguaugguuuagaaugacacccugggaguuaacuguacaaccuucuagcuuuccu	GL173111.1:669421..669489:+
GL172667.1_4857	6640	38 +/- 10%	-	13016	8300	403	4313	yes	xtr-miR-363-5p_MIMAT0003701	xla-miR-363_MIMAT0011147	-	-	cggguggaucacgaugcaauuuu	aauugcacgguauccaucuguaa	cggguggaucacgaugcaauuuuauuuaguuugguaggagaaaaauugcacgguauccaucuguaa	GL172667.1:1058618..1058684:-
GL172722.1_9506	5369	38 +/- 10%	-	10530	10524	0	6	yes	xtr-miR-101a_MIMAT0003662	-	-	-	uacaguacugugauaacugaag	ucgguuaucaugguaccggugc	ucgguuaucaugguaccggugcuguguauaugaaagguacaguacugugauaacugaag	GL172722.1:2226923..2226982:-
GL173376.1_33653	4760	38 +/- 10%	-	9335	4633	0	4702	yes	xtr-miR-92a_MIMAT0003580	-	-	-	agguugggauugguugcaaugcu	uauugcacuugucccggccugu	agguugggauugguugcaaugcuguacuauuuauguaguauugcacuugucccggccugu	GL173376.1:85162..85222:-
GL172721.1_9444	4509	38 +/- 10%	-	8841	8786	0	55	yes	xtr-miR-214_MIMAT0003627	-	-	-	uacagcaggcacagacaggcagu	ugccugucuacacuugcugugc	ugccugucuacacuugcugugcagaacauccucucaccuguacagcaggcacagacaggcagu	GL172721.1:1804206..1804269:-
GL172970.1_22589	3537.5	38 +/- 10%	-	6937	6925	0	12	yes	xtr-miR-10a_MIMAT0003557	-	-	-	uacccuguagauccgaauuugu	caaauucgugucuggggggau	uacccuguagauccgaauuugugugagcgcaaucauaucacaaauucgugucuggggggau	GL172970.1:535128..535189:-
GL173018.1_24106	2770.6	38 +/- 10%	-	5433	5100	0	333	yes	xtr-miR-150_MIMAT0003606	-	-	-	ucugguacagaggauggcugaa	ucucccaacccuuguaccagag	ucucccaacccuuguaccagagugauaaugggaacucugguacagaggauggcugaa	GL173018.1:958345..958402:-
GL172667.1_4859	2574.6	38 +/- 10%	-	5042	4644	0	398	yes	xtr-miR-92a_MIMAT0003580	xla-miR-92a_MIMAT0011149	-	-	uauugcacuugucccggccugu	ggguggggauuuguugcacuacu	ggguggggauuuguugcacuacuguauguaugaaaaguauugcacuugucccggccugu	GL172667.1:1058749..1058808:-
GL172703.1_8067	2237.6	38 +/- 10%	-	4387	4384	0	3	yes	xtr-miR-26_MIMAT0003569	-	-	-	uucaaguaauccaggauaggcu	gccuacucuugauuacuuguuu	uucaaguaauccaggauaggcuguuuccucaaagcacggccuacucuugauuacuuguuu	GL172703.1:1413604..1413664:-
GL172670.1_5225	2090.4	38 +/- 10%	-	4098	3998	0	100	yes	xtr-miR-2188_MIMAT0012193	-	-	-	aagguccagccucauauguccu	gagauauguggucagaccugu	aagguccagccucauauguccugugauccugagggggagauauguggucagaccugu	GL172670.1:1746740..1746797:-
GL172788.1_12981	2082.5	38 +/- 10%	-	4083	3948	0	135	yes	xtr-miR-193_MIMAT0003616	-	-	-	aacuggcccgcaaagucccgcu	cgggauuuugggggcgagauga	cgggauuuugggggcgagaugagcuaaugauuuauccaacuggcccgcaaagucccgcu	GL172788.1:275903..275962:+
GL172713.1_8476	2048.1	38 +/- 10%	-	4015	3970	0	45	yes	xtr-miR-375_MIMAT0005565	-	-	-	uuuguucguucggcucgcguua	acgccgagccugacgugcaaugc	acgccgagccugacgugcaaugcuuugugucaacguuuuguucguucggcucgcguua	GL172713.1:1902370..1902428:-
GL172648.1_1879	1937.6	38 +/- 10%	-	3807	3737	2	68	no	xtr-miR-130b_MIMAT0003593	-	-	-	cagugcaaugaugaaagggcau	acucuuucccuguugcacuacu	acucuuucccuguugcacuacuguggcagugaauaaagcagugcaaugaugaaagggcau	GL172648.1:3575991..3576051:+
GL172939.1_21085	1891.1	38 +/- 10%	-	3707	3671	2	34	yes	xtr-miR-140_MIMAT0003601	-	-	-	accacaggguagaaccacggac	cagugguuuuacccuaugguag	cagugguuuuacccuaugguagguuacgucaggcuguucuaccacaggguagaaccacggac	GL172939.1:222747..222809:+
GL172692.1_7237	1744	38 +/- 10%	-	3421	3376	0	45	yes	xtr-miR-148a_MIMAT0003664	-	-	-	ucagugcacuacagaacuuugu	aaaguucugugacacuuaga	aaaguucugugacacuuagacucugaauaugauagcagucagugcacuacagaacuuugu	GL172692.1:2016842..2016902:+
GL172640.1_565	1590.2	38 +/- 10%	-	3119	2586	0	533	yes	xtr-miR-27c_MIMAT0003675	-	-	-	aggacuuagcuggcucugugaac	uucacaguggcuaaguuc	aggacuuagcuggcucugugaacaggucuugugugucaauguucacaguggcuaaguuc	GL172640.1:580216..580275:+
GL172640.1_567	1586.4	38 +/- 10%	-	3119	2586	0	533	no	xtr-miR-27c_MIMAT0003675	-	-	-	aggacuuagcuggcucugugaac	uucacaguggcuaaguuc	aggacuuagcuggcucugugaacaggucuugugugucaauguucacaguggcuaaguuc	GL172640.1:587860..587919:+
GL172680.1_6256	1522.7	38 +/- 10%	-	2985	2932	0	53	yes	xtr-miR-191_MIMAT0003689	-	-	-	caacggaaucccaaaagcagcu	cugcaguugggacccguucac	caacggaaucccaaaagcagcuguugugaaaauguucagcugcaguugggacccguucac	GL172680.1:1417088..1417148:+
GL172647.1_1803	1485.2	38 +/- 10%	-	2912	2909	2	1	yes	xtr-miR-183_MIMAT0003612	-	-	-	uauggcacugguagaauucacu	ugaauuaccauagggccauaaa	uauggcacugguagaauucacugugaaaacacaaaaucagugaauuaccauagggccauaaa	GL172647.1:1016155..1016217:-
GL172904.1_19482	1463.8	38 +/- 10%	-	2870	2305	0	565	yes	xtr-miR-30a-5p_MIMAT0003574	-	-	-	cuuucagucagauguuugcagc	uguaaacauccucgacuggaagcu	uguaaacauccucgacuggaagcugugaagcaguugaagggcuuucagucagauguuugcagc	GL172904.1:1391570..1391633:+
GL172667.1_4867	1421.4	38 +/- 10%	-	2780	2762	1	17	yes	xtr-miR-16c_MIMAT0003562	xla-miR-15c_MIMAT0011140	-	-	uagcagcacguaaauacuggag	ccaguauuacuuugcugcuaua	uagcagcacguaaauacuggaguucaugaccauaucugcacucuccaguauuacuuugcugcuaua	GL172667.1:1164908..1164974:-
GL172654.1_2556	1257.6	38 +/- 10%	-	2464	2462	0	2	yes	xtr-let-7b_MIMAT0003550	-	-	-	ugagguaguaguuuguguaguu	cuagacaaacuacugccuugcc	ugagguaguaguuuguguaguuagggggcagugguguuugcccauggagauaacuagacaaacuacugccuugcc	GL172654.1:2563152..2563227:+
GL173161.1_28221	1078.9	38 +/- 10%	-	2115	2098	0	17	yes	xtr-miR-203_MIMAT0003695	-	-	-	ugaaauguuuaggaccacuug	agugguucuuaacaguucaac	agugguucuuaacaguucaacaguucucuaucgaaauugugaaauguuuaggaccacuug	GL173161.1:569294..569354:+
GL172725.1_9732	1046.6	38 +/- 10%	-	2044	2038	0	6	yes	xtr-miR-367_MIMAT0003638	xla-miR-92a_MIMAT0011149	-	-	aauugcacuguagcaaugguga	acuguugccuaugugcaaacucugu	acuguugccuaugugcaaacucugugcuauauugucuagaauugcacuguagcaaugguga	GL172725.1:1068487..1068548:-
GL173083.1_25962	968.1	38 +/- 10%	-	1897	1709	21	167	yes	xtr-miR-145_MIMAT0003688	-	-	-	guccaguuuucccaggaauccc	auuccuggaaauacuguucuu	guccaguuuucccaggaaucccuugggugcugugguggggauuccuggaaauacuguucuu	GL173083.1:666559..666620:+
GL172803.1_15213	895.6	38 +/- 10%	-	1748	1602	0	146	yes	xtr-miR-16a_MIMAT0003563	xla-miR-15c_MIMAT0011140	-	-	uagcagcacguaaauauuggu	caauauuaacugugcugcuaga	uagcagcacguaaauauugguguuaaaauggucccaauauuaacugugcugcuaga	GL172803.1:1671295..1671351:-
GL173376.1_33659	782.5	38 +/- 10%	-	1527	727	0	800	yes	xtr-miR-17-5p_MIMAT0003564	xla-miR-20_MIMAT0001348	-	-	caaagugcuuacagugcagguag	acugcagugaaggcacuugua	caaagugcuuacagugcagguagugauuuaacagaaccuacugcagugaaggcacuugua	GL173376.1:85809..85869:-
GL177890.1_47891	776.8	38 +/- 10%	-	1522	1057	0	465	yes	xtr-miR-93a_MIMAT0003659	-	-	-	acugcaugggcggcacuuccc	caaagugcuguucgugcagguag	caaagugcuguucgugcagguagcuuaauaacagaccuacugcaugggcggcacuuccc	GL177890.1:6807..6866:+
GL172932.1_19428	692.7	38 +/- 10%	-	1357	1191	0	166	yes	xtr-miR-192_MIMAT0003615	-	-	-	augaccuaugaauugacagcc	ccugucaauucuguaggccacag	augaccuaugaauugacagccaguggaugugaagucugccugucaauucuguaggccacag	GL172932.1:1453313..1453374:+
GL172805.1_15490	650.1	38 +/- 10%	-	1274	1214	0	60	yes	xtr-miR-221_MIMAT0003700	-	-	-	accuggcauacaauguagaaaa	agcuacauugucugcuggguuuc	accuggcauacaauguagaaaacuguguuugcaaagcaacagcuacauugucugcuggguuuc	GL172805.1:2026929..2026992:+
GL172680.1_6257	645.4	38 +/- 10%	-	1264	696	0	568	yes	xtr-miR-425-5p_MIMAT0003640	-	-	-	caucgggaauaucgugucgcuc	aaugacacgaucacucccguuga	aaugacacgaucacucccguugagccgaaacucacagcgccaucgggaauaucgugucgcuc	GL172680.1:1420296..1420358:+
GL172904.1_19484	639.5	38 +/- 10%	-	1253	929	0	324	yes	xtr-miR-30c_MIMAT0003577	-	-	-	cugggggaaggcuguuuacucu	uguaaacauccuacacucucagcu	uguaaacauccuacacucucagcuguggaaauacaaagcugggggaaggcuguuuacucu	GL172904.1:1398975..1399035:+
GL172641.1_807	603.8	38 +/- 10%	-	1182	1170	0	12	yes	xtr-let-7i_MIMAT0003647	-	-	-	ugagguaguaguuugugcuguu	cugcgcaagcuacugccuugc	ugagguaguaguuugugcuguuggucggguugugacacugcccgcuguggagauaacugcgcaagcuacugccuugc	GL172641.1:1497323..1497400:-
GL172657.1_2999	550.9	38 +/- 10%	-	1079	1064	9	6	yes	xtr-miR-30d_MIMAT0003657	-	-	-	uguaaacauccccgacuggaagcu	cuuucagucugguguuugcugc	uguaaacauccccgacuggaagcugugaggcugcauuugagcuuucagucugguguuugcugc	GL172657.1:3199790..3199853:-
GL172902.1_18947	549.2	38 +/- 10%	-	1076	933	0	143	yes	xtr-miR-202-5p_MIMAT0003620	-	-	-	uuccuaugcauauaccucuuu	aggggcauagggcaugggaaaa	uuccuaugcauauaccucuuugaaaaauaaauguaaaggggcauagggcaugggaaaa	GL172902.1:971225..971283:-
GL172902.1_18943	549.2	38 +/- 10%	-	1076	933	0	143	yes	xtr-miR-202-5p_MIMAT0003620	-	-	-	uuccuaugcauauaccucuuu	aggggcauagggcaugggaaaa	uuccuaugcauauaccucuuugaaaaaugaauguaaaggggcauagggcaugggaaaa	GL172902.1:963498..963556:-
GL173561.1_37708	539.6	38 +/- 10%	-	1061	1057	0	4	yes	xtr-miR-93b_MIMAT0003660	-	-	-	acugcaugggcggcacuuccc	aagugcuguucgugcagguagcu	aagugcuguucgugcagguagcuuaauaacagaccuacugcaugggcggcacuuccc	GL173561.1:279142..279199:-
GL173762.1_41417	531.9	38 +/- 10%	-	1044	1036	6	2	yes	xtr-miR-34b_MIMAT0003579	-	-	-	aggcaguguaguuagcugauugu	caaucacuagcuaaacuaccag	aggcaguguaguuagcugauuguguuaacauaagacuugcaaucacuagcuaaacuaccag	GL173762.1:6040..6101:-
GL172675.1_5987	531.9	38 +/- 10%	-	1044	1036	6	2	yes	xtr-miR-34b_MIMAT0003579	-	-	-	aggcaguguaguuagcugauugu	caaucacuagcuaaacuaccag	aggcaguguaguuagcugauuguguuaacauaagacuugcaaucacuagcuaaacuaccag	GL172675.1:3202251..3202312:-
GL173762.1_41408	529.2	38 +/- 10%	-	1040	1036	0	4	yes	xtr-miR-34b_MIMAT0003579	-	-	-	aggcaguguaguuagcugauugu	aaucacuagcuaaacuaccaua	aggcaguguaguuagcugauuguguuauaucaaauuugcaaucacuagcuaaacuaccaua	GL173762.1:13647..13708:+
GL172675.1_5962	529.2	38 +/- 10%	-	1040	1036	0	4	yes	xtr-miR-34b_MIMAT0003579	-	-	-	aggcaguguaguuagcugauugu	aaucacuagcuaaacuaccaua	aggcaguguaguuagcugauuguguuauaucaaauuugcaaucacuagcuaaacuaccaua	GL172675.1:3208151..3208212:+
GL172903.1_19390	499.2	38 +/- 10%	-	977	815	0	162	yes	xtr-miR-2184_MIMAT0012192	-	-	-	aacaguaagagauuaugugcug	cacauggccuuuuacugcuca	aacaguaagagauuaugugcuguguuaucaggcagccggcacauggccuuuuacugcuca	GL172903.1:923581..923641:+
GL172788.1_12983	476.8	38 +/- 10%	-	934	666	0	268	yes	xtr-miR-365_MIMAT0003637	-	-	-	uaaugccccuaaaaauccuuau	agggacuuuugggggcagaugugu	agggacuuuugggggcagauguguuucacuuacacuaccauaaugccccuaaaaauccuuau	GL172788.1:322894..322956:+
GL173621.1_39010	472.8	38 +/- 10%	-	926	674	0	252	yes	xtr-miR-200b_MIMAT0003694	-	-	-	caucuuacugggcagcauugga	uaauacugccugguaaugaugau	caucuuacugggcagcauuggauuuugucuauguuucuaauacugccugguaaugaugau	GL173621.1:52743..52803:+
GL172648.1_1877	448	38 +/- 10%	-	878	834	0	44	yes	xtr-miR-130c_MIMAT0003592	-	-	-	cagugcaauauuaaaagggcau	gcccuuuuucuguuguacuacu	gcccuuuuucuguuguacuacuggaauuuguaauuagcagugcaauauuaaaagggcau	GL172648.1:3568255..3568314:+
GL172686.1_6843	418.5	38 +/- 10%	-	816	808	2	6	yes	xtr-miR-16b_MIMAT0003668	xla-miR-15c_MIMAT0011140	-	-	uagcagcacguaaauauugggu	ccaguauuauuguacugcuua	uagcagcacguaaauauugggugauaugauauggagccccaguauuauuguacugcuua	GL172686.1:1231082..1231141:-
GL173111.1_26506	400.2	38 +/- 10%	-	783	763	0	20	yes	xtr-miR-125b_MIMAT0003586	-	-	-	ucccugagacccuaacuuguga	acaaguuaggcucuugggacc	ucccugagacccuaacuugugaggauuuuuuagcaacaaucacaaguuaggcucuugggacc	GL173111.1:749852..749914:+
GL172818.1_15810	371.8	38 +/- 10%	-	730	553	0	177	yes	xtr-miR-215_MIMAT0003628	-	-	-	augaccuaugaaaugacagcc	ucugucauuucuguaggccaau	augaccuaugaaaugacagccacuuccauaccaaacaugucugucauuucuguaggccaau	GL172818.1:576184..576245:+
GL172697.1_7602	363.7	38 +/- 10%	-	705	682	0	23	yes	xtr-miR-205a_MIMAT0003697	xla-miR-205_MIMAT0011142	-	-	uccuucauuccaccggagucu	gauuucaguggagugaagcaca	uccuucauuccaccggagucugucucauacauaaucagauuucaguggagugaagcaca	GL172697.1:840386..840445:+
GL172667.1_4864	354.1	38 +/- 10%	-	694	441	0	253	yes	xtr-miR-20b_MIMAT0003707	-	-	-	acuguaauaugggcacuuaca	caaagugcucauagugcagguag	caaagugcucauagugcagguaguuguauugauguucuacuguaauaugggcacuuaca	GL172667.1:1058994..1059053:-
GL172820.1_15996	348	38 +/- 10%	-	681	549	0	132	yes	xtr-miR-22-5p_MIMAT0003671	-	-	-	aagcugccaguugaagaacugu	aguucuucaguggcaagcuuua	aguucuucaguggcaagcuuuauguuguuccucugugcuaaagcugccaguugaagaacugu	GL172820.1:1524300..1524362:-
GL173143.1_27429	337.4	38 +/- 10%	-	660	582	0	78	yes	xtr-miR-98_MIMAT0003581	-	-	-	ugagguaguaaguuguauuguu	cuauacagcuuacugccuuccc	ugagguaguaaguuguauuguuguggggguuuuuauuuccccaaauuaggagauaacuauacagcuuacugccuuccc	GL173143.1:538453..538531:-
GL172721.1_9446	322.9	38 +/- 10%	-	632	549	0	83	yes	xtr-miR-199a-5p_MIMAT0003618	-	-	-	acaguagucugcacauugguua	cccaguguucagacuaccuguu	cccaguguucagacuaccuguucaggacaaugcuguuguacaguagucugcacauugguua	GL172721.1:1809328..1809389:-
GL172758.1_11019	314	38 +/- 10%	-	615	440	0	175	yes	xtr-miR-7_MIMAT0003552	-	-	-	uggaagacuagugauuuuguuguu	caacaaaucgcagucugccaua	uggaagacuagugauuuuguuguuuuuagauaacaacauugacaacaaaucgcagucugccaua	GL172758.1:642918..642982:-
GL172657.1_2997	311.3	38 +/- 10%	-	609	608	0	1	yes	xtr-miR-30b_MIMAT0003576	-	-	-	uguaaacauccuacacucagcu	cugggugggggguguuugc	uguaaacauccuacacucagcucguauguauaaccugacugggugggggguguuugc	GL172657.1:3195550..3195607:-
GL172680.1_6277	296.4	38 +/- 10%	-	581	516	0	65	yes	xtr-miR-205b_MIMAT0003622	-	-	-	auucccaguggcaugaagugc	uccuucauuccaccggauccug	uccuucauuccaccggauccuguguaaauauaauccagauucccaguggcaugaagugc	GL172680.1:2303117..2303176:+
GL172667.1_4865	285.8	38 +/- 10%	-	559	392	0	167	yes	xtr-miR-106_MIMAT0003583	-	-	-	acugcaccauaagcacuuccugc	aaaagugcuuauagugcagguag	aaaagugcuuauagugcagguagaauuuaaaccuacugcaccauaagcacuuccugc	GL172667.1:1059274..1059331:-
GL172667.1_4869	273.8	38 +/- 10%	-	529	480	0	49	yes	xtr-miR-15c_MIMAT0003651	xla-miR-15c_MIMAT0011140	-	-	uagcagcacaucaugguuugu	cagaccauucugagcugccucu	uagcagcacaucaugguuuguagaaacaaggagauacagaccauucugagcugccucu	GL172667.1:1166904..1166962:-
GL173034.1_24339	271.5	38 +/- 10%	-	531	516	0	15	yes	xtr-miR-210_MIMAT0003624	-	-	-	cugugcgugugacagcggcuaa	agccacugacuaacgcacauug	agccacugacuaacgcacauugcgcugcuccuaaaaugccacugugcgugugacagcggcuaa	GL173034.1:268970..269033:+
GL172647.1_1785	269.2	38 +/- 10%	-	528	524	0	4	yes	xtr-miR-29c-3p_MIMAT0003677	-	-	-	uagcaccauuugaaaucgguua	acugauuucuucugguguucag	acugauuucuucugguguucagagucuuuuguuuucuagcaccauuugaaaucgguua	GL172647.1:3189317..3189375:+
GL172758.1_11006	265.6	38 +/- 10%	-	513	281	0	232	yes	xtr-miR-23b_MIMAT0003673	xla-miR-23a_MIMAT0011145	-	-	aucacauugccagggauuacc	uggguuccuggcaugcugauuu	uggguuccuggcaugcugauuugugaguuaagauuaaaaucacauugccagggauuacc	GL172758.1:2024263..2024322:+
GL172686.1_6845	249	38 +/- 10%	-	485	479	0	6	yes	xtr-miR-15b_MIMAT0003561	xla-miR-15c_MIMAT0011140	-	-	uagcagcacaucaugauuugc	ucuaaucauuuuuugcugcuuc	uagcagcacaucaugauuugcaugcuguauuauagauucuaaucauuuuuugcugcuuc	GL172686.1:1231241..1231300:-
GL172961.1_22096	234.6	38 +/- 10%	-	459	454	0	5	yes	xtr-miR-125a_MIMAT0003684	-	-	-	ucccugagacccuuaaccuguga	acaggugagguucugaggagc	ucccugagacccuuaaccugugaggaagacauaugucacaggugagguucugaggagc	GL172961.1:961677..961735:+
GL173063.1_25154	228.3	38 +/- 10%	-	447	444	0	3	yes	xtr-miR-7_MIMAT0003552	-	-	-	uggaagacuagugauuuuguuguu	acagcaaaucguagucuccacu	uggaagacuagugauuuuguuguuuuuauaaaaguuugucacaaacagcaaaucguagucuccacu	GL173063.1:453177..453243:+
GL172658.1_3026	227.8	38 +/- 10%	-	446	437	0	9	yes	xtr-miR-7_MIMAT0003552	-	-	-	uggaagacuagugauuuuguuguu	caacaagucacagucugccuca	uggaagacuagugauuuuguuguuguaagccuuauugcaugacaacaagucacagucugccuca	GL172658.1:1242957..1243021:+
GL173351.1_33016	227.8	38 +/- 10%	-	445	430	0	15	yes	xtr-miR-449b-5p_MIMAT0022745	-	-	-	cagucgcuaauacucugccac	aggcaguguaguuuuagcuggc	aggcaguguaguuuuagcuggcugcuugcuauuaacuccagcagucgcuaauacucugccac	GL173351.1:165057..165119:-
GL172797.1_13542	210	38 +/- 10%	-	411	304	0	107	yes	xtr-miR-148b_MIMAT0003605	-	-	-	ucagugcaucacagaacuuugu	gaaguucuguuauacacuccggcu	gaaguucuguuauacacuccggcugugaguaaguggaagucagugcaucacagaacuuugu	GL172797.1:1950103..1950164:-
GL172655.1_2704	183.8	38 +/- 10%	-	362	357	0	5	yes	xtr-miR-181b_MIMAT0003609	-	-	-	aacauucauugcugucgguggguu	cucgcugaacgaugaaugcaa	aacauucauugcugucgguggguugaguuaagaacacaagcucgcugaacgaugaaugcaa	GL172655.1:4185887..4185948:+
GL172932.1_19426	178.4	38 +/- 10%	-	342	248	0	94	yes	xtr-miR-194_MIMAT0003617	xla-miR-194_MIMAT0011141	-	-	uguaacagcaacuccaugugga	ccgguggagaugcuguuaucug	uguaacagcaacuccauguggaaguagauauaauauuccgguggagaugcuguuaucug	GL172932.1:1451736..1451795:+
GL172699.1_7753	175.2	38 +/- 10%	-	342	335	0	7	yes	xtr-miR-133b_MIMAT0003597	-	-	-	uuugguccccuucaaccagcu	gcuggucaaacggaaccaaguc	gcuggucaaacggaaccaaguccgucuuccuuagagguuugguccccuucaaccagcu	GL172699.1:2282044..2282102:+
GL174478.1_44621	174.3	38 +/- 10%	-	341	328	4	9	yes	xtr-miR-219_MIMAT0003632	-	-	-	agaauugugccuggacaucugu	ugauuguccaaacgcaauucuug	ugauuguccaaacgcaauucuuguuccaauagaaauaucaagccaagaauugugccuggacaucugu	GL174478.1:25847..25914:+
GL173621.1_39011	139.1	38 +/- 10%	-	271	190	0	81	yes	xtr-miR-200a_MIMAT0003693	-	-	-	uaacacugucugguaacgauguu	caucuuacuagacagugcugga	caucuuacuagacagugcuggauuuauuuuaucuuuucuaacacugucugguaacgauguu	GL173621.1:54418..54479:+
GL172728.1_9828	138.4	38 +/- 10%	-	270	269	0	1	yes	xtr-miR-130a_MIMAT0003591	-	-	-	cagugcaauguuaaaagggcau	gcccuuuuuauguuguacuac	gcccuuuuuauguuguacuacuaguggucacacacaaaaaaagcagugcaauguuaaaagggcau	GL172728.1:2370219..2370284:-
GL172640.1_563	117	38 +/- 10%	-	221	209	0	12	yes	xtr-miR-23a_MIMAT0003568	xla-miR-23a_MIMAT0011145	-	-	aucacauugccagggauuucca	ggauuccuggcagagugauuu	ggauuccuggcagagugauuuggaaauguaugguacaaaaucacauugccagggauuucca	GL172640.1:579927..579988:+
GL173333.1_32644	111.8	38 +/- 10%	-	210	209	0	1	yes	xtr-miR-23a_MIMAT0003568	xla-miR-23a_MIMAT0011145	-	-	aucacauugccagggauuucca	ggggauuccuggagaugggauu	ggggauuccuggagaugggauuuuauuuuggcagccaauaaaucacauugccagggauuucca	GL173333.1:484184..484247:-
GL172667.1_4862	104.3	38 +/- 10%	-	196	193	0	3	yes	xtr-miR-19b_MIMAT0003567	xla-miR-19b_MIMAT0001347	-	-	ugugcaaauccaugcaaaacuga	aguuuagcugguuugcaucagc	aguuuagcugguuugcaucagcugacuauugugcugugcaaauccaugcaaaacuga	GL172667.1:1058880..1058937:-
GL172818.1_15808	101.3	38 +/- 10%	-	190	189	0	1	yes	xtr-miR-194_MIMAT0003617	xla-miR-194_MIMAT0011141	-	-	uguaacagcaacuccaugugga	caguggagaugcuguuacuu	uguaacagcaacuccauguggacuuguccguauuccaguggagaugcuguuacuu	GL172818.1:575346..575401:+
GL172805.1_15487	87.9	38 +/- 10%	-	172	168	0	4	yes	xtr-miR-222_MIMAT0003633	-	-	-	agcuacaucuggcuacugggucu	cgcucaguaaucaguguagaucc	cgcucaguaaucaguguagauccuguauaucugucagcagcuacaucuggcuacugggucu	GL172805.1:2026403..2026464:+
GL172692.1_7233	84.7	38 +/- 10%	-	165	94	0	71	yes	xtr-miR-196b_MIMAT0003691	-	-	-	cuacaacaagaaacugccuuaa	uagguaguuuuauguuguuggg	uagguaguuuuauguuguugggcauucaccuuucucucuacaacaagaaacugccuuaa	GL172692.1:1411053..1411112:+
GL172917.1_20081	75.8	38 +/- 10%	-	147	121	0	26	yes	xtr-miR-129_MIMAT0003590	-	-	-	aagcccuuaccccaaaaagcau	cuuuuugcggucugggcuugcu	cuuuuugcggucugggcuugcuguauguaaauaccuagccgggaagcccuuaccccaaaaagcau	GL172917.1:107635..107700:+
GL173376.1_33655	64.2	38 +/- 10%	-	118	101	0	17	yes	xtr-miR-20a-5p_MIMAT0003669	xla-miR-20_MIMAT0001348	-	-	uaaagugcuuauagugcagguag	acugcauaaugagcacuuaaagu	uaaagugcuuauagugcagguaguuuuucuguauucuacugcauaaugagcacuuaaagu	GL173376.1:85409..85469:-
GL172825.1_16241	64.1	38 +/- 10%	-	125	94	0	31	yes	xtr-miR-124_MIMAT0003683	-	-	-	uaaggcacgcggugaaugccaa	cguguucacagcggaccuugau	cguguucacagcggaccuugauuuaaugucauacaauuaaggcacgcggugaaugccaa	GL172825.1:1874528..1874587:+
GL173481.1_36136	53.5	38 +/- 10%	-	103	67	0	36	yes	xtr-miR-199b_MIMAT0003692	-	-	-	cccaguguucagacuacguguuc	caguagucuacacacugguua	cccaguguucagacuacguguucguuggacagaaccugaacaguagucuacacacugguua	GL173481.1:277645..277706:+
GL173631.1_38078	47.9	38 +/- 10%	-	92	75	0	17	yes	xtr-miR-139_MIMAT0003600	-	-	-	ucuacagugcaugugucuccag	uggggauacagcucuguuggaau	ucuacagugcaugugucuccagucauauagaggcacuggggauacagcucuguuggaau	GL173631.1:133971..134030:+
GL172771.1_12200	47.2	38 +/- 10%	-	91	48	0	43	yes	xtr-miR-142-5p_MIMAT0003602	-	-	-	uguaguguuuccuacuuuaugg	auaaaguagaaagcacuacuagacagga	auaaaguagaaagcacuacuagacaggacugaacgcuguaguguuuccuacuuuaugg	GL172771.1:981281..981339:-
GL172771.1_12198	47.1	38 +/- 10%	-	91	48	0	43	yes	xtr-miR-142-5p_MIMAT0003602	-	-	-	uguaguguuuccuacuuuaugg	auaaaguagaaagcacuacuagacagga	auaaaguagaaagcacuacuagacaggacugaacgcuguaguguuuccuacuuuaugg	GL172771.1:980099..980157:-
GL172725.1_9735	40.6	38 +/- 10%	-	78	75	0	3	yes	xtr-miR-302_MIMAT0003636	-	-	-	acuuuaacauugguguacuuucu	uaagugcuccaauguuuuagugg	acuuuaacauugguguacuuucuaugucuuuaaaaaggguaagugcuccaauguuuuagugg	GL172725.1:1068786..1068848:-
GL172647.1_1783	28.8	38 +/- 10%	-	55	48	0	7	yes	xtr-miR-29d_MIMAT0003572	-	-	-	uagcaccauaugaaaucagugu	gcugguuucauguggugguuuagau	gcugguuucauguggugguuuagauuuaacugcacaaugucuagcaccauaugaaaucagugu	GL172647.1:3186653..3186716:+
GL173063.1_25145	26.9	38 +/- 10%	-	51	29	0	22	yes	xtr-miR-9-5p_MIMAT0003649	-	-	-	auaaagcuagauaaccgaaagua	ucuuugguuaucuagcuguauga	ucuuugguuaucuagcuguaugaguguugucaauccuucauaaagcuagauaaccgaaagua	GL173063.1:12045..12107:+
GL172712.1_8634	26.8	38 +/- 10%	-	51	29	0	22	yes	xtr-miR-9-5p_MIMAT0003649	-	-	-	auaaagcuagauaaccgaaagua	ucuuugguuaucuagcuguauga	ucuuugguuaucuagcuguaugaguguauugguuuucauaaagcuagauaaccgaaagua	GL172712.1:2624683..2624743:-
GL172658.1_3204	25.5	38 +/- 10%	-	48	26	0	22	yes	xtr-miR-9-5p_MIMAT0003649	-	-	-	auaaagcuagauaaccgaaagua	ucuuugguuaucuagcuguauga	ucuuugguuaucuagcuguaugaguguaaauaagccgucauaaagcuagauaaccgaaagua	GL172658.1:2029503..2029565:-
GL172650.1_2135	24.2	38 +/- 10%	-	47	33	0	14	yes	xtr-miR-338_MIMAT0003665	-	-	-	aacaauauccugaugccgucugagu	uccagcaucagugauuuuguug	aacaauauccugaugccgucugagugugcgggaaagcuccagcaucagugauuuuguug	GL172650.1:2104712..2104771:-
GL172728.1_9825	23.9	38 +/- 10%	-	46	32	0	14	yes	xtr-miR-301_MIMAT0003635	-	-	-	gcucugacuuuauugcacuacu	cagugcaauaguauugucaaagcauc	gcucugacuuuauugcacuacuguacuauacagcuagcagugcaauaguauugucaaagcauc	GL172728.1:2370009..2370072:-
GL173009.1_24037	15	38 +/- 10%	-	29	25	0	4	yes	xtr-miR-29b_MIMAT0003573	-	-	-	uagcaccauuugaaaucaguguu	gcugguuucuuguggugacuua	gcugguuucuuguggugacuuagauuuauccaucgcugcaucuagcaccauuugaaaucaguguu	GL173009.1:249802..249867:+
GL172647.1_1801	10.5	38 +/- 10%	-	19	14	2	3	yes	xtr-miR-96_MIMAT0003661	-	-	-	uuuggcacuagcacauuuuugcu	caauuauguguagugccaauaua	uuuggcacuagcacauuuuugcuuuuguacauauacuuugagcaauuauguguagugccaauaua	GL172647.1:1014996..1015061:-
GL173652.1_39075	5.4	38 +/- 9%	-	10050	10050	0	0	yes	xtr-miR-1a_MIMAT0003551	xla-miR-1b_MIMAT0011135	-	-	uggaauguaaagaaguauguau	acauacuucuuuauauguccaua	acauacuucuuuauauguccauauggaagugccaaugcuauggaauguaaagaaguauguau	GL173652.1:56431..56493:+
GL173621.1_39013	5	38 +/- 9%	-	96	96	0	0	yes	xtr-miR-429_MIMAT0003703	xla-miR-429_MIMAT0001346	-	-	uaauacugucugguaaugccgu	gucuuaccagacaagguuaga	gucuuaccagacaagguuagaucuaguuacucucgucuaauacugucugguaaugccgu	GL173621.1:57246..57305:+
GL172758.1_11009	5	38 +/- 9%	-	572	542	0	30	yes	xtr-miR-24a-5p_MIMAT0003653	xla-miR-24b_MIMAT0011146	-	-	uggcucaguucagcaggaacagg	ugccuacugaacugauauca	ugccuacugaacugauaucaguucuauuucacacacuggcucaguucagcaggaacagg	GL172758.1:2025096..2025155:+
GL173333.1_32640	5	38 +/- 9%	-	59	59	0	0	yes	xtr-miR-24b_MIMAT0003655	xla-miR-24b_MIMAT0011146	-	-	uggcucaguucagcaggaca	uaccuacugggcugauaaucagu	uaccuacugggcugauaaucagugguuauaucuuccccuggcucaguucagcaggaca	GL173333.1:483448..483506:-
GL173047.1_24977	4.9	37 +/- 9%	-	2288	2284	0	4	yes	xtr-miR-1b_MIMAT0003648	xla-miR-1b_MIMAT0011135	-	-	uggaauguuaagaaguauguaa	auacuucuuuauaugcccauac	auacuucuuuauaugcccauacugaaugaaaaugcuauggaauguuaagaaguauguaa	GL173047.1:700228..700287:+
GL172720.1_9162	4.6	37 +/- 9%	-	10120	10120	0	0	yes	xtr-miR-1a_MIMAT0003551	xla-miR-1b_MIMAT0011135	-	-	uggaauguaaagaaguauguau	acauacuucuuuauguacccaua	acauacuucuuuauguacccauaugaacauacaaugcuauggaauguaaagaaguauguau	GL172720.1:2261591..2261652:-
GL172803.1_15215	4.2	37 +/- 9%	-	211	205	0	6	yes	xtr-miR-15a_MIMAT0003560	xla-miR-15c_MIMAT0011140	-	-	uagcagcacauaaugguuugu	gcaggccauacugugcugccg	uagcagcacauaaugguuuguggguuacacagaggugcaggccauacugugcugccg	GL172803.1:1671430..1671487:-
GL172932.1_19425	3.2	34 +/- 10%	-	248	248	0	0	yes	xtr-miR-194_MIMAT0003617	xla-miR-194_MIMAT0011141	-	-	uguaacagcaacuccaugugga	cccauggagauacugaugcuca	cccauggagauacugaugcucauaaccuguaacagcaacuccaugugga	GL172932.1:1451709..1451758:+
GL172790.1_13115	1.8	71 +/- 4%	-	303	119	0	184	yes	xtr-miR-455_MIMAT0003641	-	-	-	uaugugcccuuggacuacaucg	gcaguccaugggcauauacacu	uaugugcccuuggacuacaucguggaagccagcaccaugcaguccaugggcauauacacu	GL172790.1:1789057..1789117:-
GL173143.1_27431	1.7	71 +/- 4%	-	16800	16800	0	0	yes	xtr-let-7f_MIMAT0003645	-	-	-	ugagguaguagauuguauaguu	cuauacaguuuacugucuuucc	ugagguaguagauuguauaguuuuggggucacacccgaucugggagauaacuauacaguuuacugucuuucc	GL173143.1:538710..538782:-
GL173047.1_24979	1.7	71 +/- 4%	-	167	167	0	0	yes	xtr-miR-133d_MIMAT0003596	-	-	-	uuugguccccuucaaccagc	uggugaaaaggaaccacauc	uggugaaaaggaaccacaucaacccagaaaaaggauuugguccccuucaaccagc	GL173047.1:700660..700715:+
GL173376.1_33657	1.6	71 +/- 4%	-	92	42	0	50	yes	xtr-miR-19a_MIMAT0003566	-	-	-	aguuuugcauaguugcacuac	ugugcaaaucuaugcaaaacuga	aguuuugcauaguugcacuacaagaaaaauguaguugugcaaaucuaugcaaaacuga	GL173376.1:85536..85594:-
GL173544.1_37622	1.6	71 +/- 4%	-	11960	11960	0	0	yes	xtr-let-7e_MIMAT0003666	-	-	-	ugagguaguagguuguuuaguu	cuauacaaucuacugucuuucc	ugagguaguagguuguuuaguuguggguugcacccugacguuuggauaacuauacaaucuacugucuuucc	GL173544.1:26207..26278:+
GL172740.1_10438	1.6	71 +/- 4%	-	296	296	0	0	yes	xtr-miR-489_MIMAT0003642	-	-	-	ugacaucauauguacggcugcu	uggucguauguaugacgucauu	uggucguauguaugacgucauuuacuggauuuuuuaggagugacaucauauguacggcugcu	GL172740.1:2377578..2377640:-
GL172862.1_17974	1.5	71 +/- 4%	-	4855	4843	0	12	yes	xtr-miR-10c_MIMAT0003559	-	-	-	acccuguagaaucgaauuugu	acagauucgucucuaggggggu	acccuguagaaucgaauuugugugaguucugaaccacagauucgucucuaggggggu	GL172862.1:460983..461040:+
GL172799.1_13659	1.5	71 +/- 4%	-	59371	59360	0	11	yes	xtr-miR-10b_MIMAT0003558	-	-	-	uacccuguagaaccgaauuugu	acagauucgauucuagggggau	uacccuguagaaccgaauuugugugguucguacagucacagauucgauucuagggggau	GL172799.1:584603..584662:-
GL173013.1_24145	1.5	71 +/- 4%	-	742	422	0	320	yes	xtr-miR-30c_MIMAT0003577	-	-	-	cugggagaaggguguuuacu	uguaaacauccuacacucucagcu	uguaaacauccuacacucucagcugugaacauaagguggcugggagaaggguguuuacu	GL173013.1:513165..513224:-
GL172974.1_22630	1.4	71 +/- 4%	-	2640	2640	0	0	yes	xtr-miR-103_MIMAT0003663	-	-	-	agcagcauuguacagggcuau	ggcuucuuuacagugcugccuug	ggcuucuuuacagugcugccuuguugcauauggaucaagcagcauuguacagggcuau	GL172974.1:199641..199699:-
GL172720.1_9160	1.4	71 +/- 4%	-	574	573	0	1	yes	xtr-miR-133a_MIMAT0003708	-	-	-	uuugguccccuucaaccagcu	agcugguaaaauggaaccaaa	agcugguaaaauggaaccaaaucaccucuucaauggauuugguccccuucaaccagcu	GL172720.1:2259172..2259230:-
GL172714.1_8804	1.4	71 +/- 4%	-	1628	1628	0	0	yes	xtr-miR-31a_MIMAT0003679	-	-	-	aggcaagauguuggcauagcugu	aguugugccaaccuauugccauc	aggcaagauguuggcauagcuguugcaucugaaaccaguugugccaaccuauugccauc	GL172714.1:1969473..1969532:+
GL172674.1_5663	1.4	71 +/- 4%	-	117	117	0	0	yes	xtr-miR-499_MIMAT0003643	-	-	-	uuaagacuugcagugauguuu	acaucacuuuaagucuguacu	uuaagacuugcagugauguuuaguuaaaaucuuuucaugaacaucacuuuaagucuguacu	GL172674.1:3859196..3859257:-
GL172841.1_17171	1.4	71 +/- 4%	-	2640	2640	0	0	yes	xtr-miR-103_MIMAT0003663	-	-	-	agcagcauuguacagggcuau	agcuucuuuacagugcugccuug	agcuucuuuacagugcugccuuguagcaucuaugucaagcagcauuguacagggcuau	GL172841.1:1688038..1688096:+
GL173351.1_33013	1.4	71 +/- 4%	-	133	133	0	0	yes	xtr-miR-449a-5p_MIMAT0003704	-	-	-	aggcaguguaauguuagc	uaacuuacaccugccccc	aggcaguguaauguuagcugguuggaaaauagcagacacugguuaacuuacaccugccccc	GL173351.1:164914..164975:-
GL172760.1_11596	1.4	71 +/- 4%	-	767	767	0	0	yes	xtr-miR-125b_MIMAT0003586	-	-	-	ucccugagacccuaacuuguga	acggguuaggcucuugggagc	ucccugagacccuaacuugugauguuuagcuuuaaaaauccacggguuaggcucuugggagc	GL172760.1:2528965..2529027:+
GL173004.1_23744	1.3	71 +/- 4%	-	41006	41006	0	0	yes	xtr-miR-146b_MIMAT0005563	-	-	-	ugagaacugaauuccauggacu	uccacaguguucagugcuccag	ugagaacugaauuccauggacuguuccacucacagcacccucaguccacaguguucagugcuccag	GL173004.1:119907..119973:+
GL172794.1_13382	1.3	71 +/- 4%	-	15923	15919	0	4	yes	xtr-miR-204_MIMAT0003696	-	-	-	uucccuuugucauccuaugccu	gggcugggaaggcaaagggac	uucccuuugucauccuaugccugagaauauaugaagggggcugggaaggcaaagggac	GL172794.1:944407..944465:+
GL172713.1_8434	1.3	71 +/- 4%	-	4394	4394	0	0	yes	xtr-miR-26_MIMAT0003569	-	-	-	uucaaguaauccaggauaggcu	ccuuuucucgauuacuugggac	uucaaguaauccaggauaggcuguaaugucuccugucagccuuuucucgauuacuugggac	GL172713.1:1431565..1431626:+
GL173401.1_34087	1.3	71 +/- 4%	-	1237	1237	0	0	yes	xtr-miR-128_MIMAT0003589	-	-	-	ucacagugaaccggucucuuu	gggggccguuacacuguaagaga	gggggccguuacacuguaagagagugaguaguaggucucacagugaaccggucucuuu	GL173401.1:415165..415223:+
GL172647.1_1799	1.3	71 +/- 4%	-	994	994	0	0	yes	xtr-miR-182-5p_MIMAT0003610	-	-	-	uuuggcaaugguagaacucaca	gugguucuagacuugccaacua	uuuggcaaugguagaacucacacuggugagcuaugaagauccggugguucuagacuugccaacua	GL172647.1:1012313..1012378:-
GL173009.1_24039	1.3	71 +/- 4%	-	525	524	0	1	yes	xtr-miR-29c-5p_MIMAT0003676	-	-	-	uagcaccauuugaaaucgguua	ugaccgaucucucuugguguu	ugaccgaucucucuugguguucagaggcucaggucuucaucuagcaccauuugaaaucgguua	GL173009.1:252941..253004:+
GL173652.1_39079	1.2	71 +/- 4%	-	370	369	0	1	yes	xtr-miR-133c_MIMAT0003595	-	-	-	uuugguccccuucaaccagcu	agcugguaaaauggaaccaaa	agcugguaaaauggaaccaaaucaacuguugaauggauuugguccccuucaaccagcu	GL173652.1:78870..78928:+
GL172862.1_17972	1.2	71 +/- 4%	-	174	174	0	0	yes	xtr-miR-196a_MIMAT0003690	-	-	-	uagguaguuucauguuguuggg	cggcaacaagaaacugccuuaa	uagguaguuucauguuguugggauugcuuuuucuuaacgcggcaacaagaaacugccuuaa	GL172862.1:380437..380498:+
GL172838.1_17280	1.1	71 +/- 4%	-	875	875	0	0	yes	xtr-miR-9b-5p_MIMAT0003555	-	-	-	uaaagcuagacaaccgaa	ugguuaccuagcuguaug	ugguuaccuagcuguaugaguauaacuaaugucauaaagcuagacaaccgaa	GL172838.1:815877..815929:-
GL176600.1_47007	1.1	71 +/- 4%	-	237	237	0	0	yes	xtr-miR-146a_MIMAT0003604	-	-	-	ugagaacugaauuccauagguug	accuauggugcuuaguuccaua	ugagaacugaauuccauagguuguuagagguuagaccuauggugcuuaguuccaua	GL176600.1:4753..4809:-
GL173569.1_38384	0.9	49 +/- 5%	-	355	355	0	0	yes	xtr-miR-181b_MIMAT0003609	-	-	-	aacauucauugcugucgguggguu	cucauugaucaaugaaugcaaa	aacauucauugcugucgguggguuguaguuuagaaaagcucauugaucaaugaaugcaaa	GL173569.1:129425..129485:+
GL172654.1_2555	0.9	49 +/- 5%	-	2464	2462	2	0	yes	xtr-let-7b_MIMAT0003550	-	-	-	ugagguaguaguuuguguaguu	ccacuagaacauggaauuucagc	ccacuagaacauggaauuucagccagaucuugcccagcucucuggcugagguaguaguuuguguaguu	GL172654.1:2563106..2563174:+
GL173945.1_41279	0.9	49 +/- 5%	-	355	355	0	0	no	xtr-miR-428a_MIMAT0003709	xla-miR-427_MIMAT0001344	-	-	uaagugcucucuaguucgguugcu	gaauuaccucugaggggcauuaggg	uaagugcucucuaguucgguugcugagugcucaggaauuaccucugaggggcauuaggg	GL173945.1:81084..81143:-
GL172907.1_19497	0.8	49 +/- 5%	-	1882	1881	1	0	yes	xtr-miR-107_MIMAT0003584	-	-	-	agcagcauuguacagggcuau	agcuucuuuacaguguugccuug	agcuucuuuacaguguugccuuguggcauggaguucaagcagcauuguacagggcuau	GL172907.1:146503..146561:+
GL173111.1_26502	0.7	49 +/- 5%	-	143	143	0	0	yes	xtr-miR-99_MIMAT0003582	-	-	-	aacccguagauccgaucuugu	aagcucguuucuaugggucug	aacccguagauccgaucuuguggugaauuccuuugcucaagcucguuucuaugggucug	GL173111.1:668727..668786:+
GL172676.1_5997	0.6	49 +/- 5%	-	1941	1941	0	0	yes	xtr-miR-184_MIMAT0003613	-	-	-	uggacggagaacugauaaggc	cuuaucacuuuuccagcccagc	cuuaucacuuuuccagcccagcuuuucaugacaaacuguuggacggagaacugauaaggc	GL172676.1:1017919..1017979:+
GL173333.1_32642	-2.1	0 +/- 0%	-	572	572	0	0	no	xtr-miR-27a_MIMAT0003570	-	-	-	uucacaguggcuaaguuc	gcuuagcuguauugugagca	gcuuagcuguauugugagcacugucacucucgcaccuguucacaguggcuaaguuc	GL173333.1:483580..483636:-
GL172961.1_22092	-2.2	0 +/- 0%	-	4419	4419	0	0	no	xtr-miR-100_MIMAT0003682	-	-	-	aacccguagauccgaacuugu	gagugugcgggucugugucggcuugg	aacccguagauccgaacuugugcugugccccucucacaagcucgagugugcgggucugugucggcuugg	GL172961.1:946801..946870:+
GL173544.1_37621	-2.9	0 +/- 0%	-	11965	11960	5	0	no	xtr-let-7e_MIMAT0003666	-	-	-	ugagguaguagguuguuuaguu	ugggacaaggcuuccugcccccc	ugggacaaggcuuccugcccccccagauuccgacugcccuuuggggugagguaguagguuguuuaguu	GL173544.1:26161..26229:+
GL172903.1_19389	-3.5	0 +/- 0%	-	815	815	0	0	no	xtr-miR-2184_MIMAT0012192	-	-	-	aacaguaagagauuaugugcug	gcaacagcgacucuugcgucucg	gcaacagcgacucuugcgucucggaacaguaagagauuaugugcug	GL172903.1:923557..923603:+
GL172722.1_9505	-3.5	0 +/- 0%	-	10524	10524	0	0	no	xtr-miR-101a_MIMAT0003662	-	-	-	uacaguacugugauaacugaag	aagguugugaguacagaaaaagugcc	uacaguacugugauaacugaagaaugguggugccaucaagagacugaaggccugcgguuucaaagguugugaguacagaaaaagugcc	GL172722.1:2226857..2226945:-
GL174167.1_43700	-3.9	0 +/- 0%	-	13054	13054	0	0	no	xtr-let-7e_MIMAT0003666	-	-	-	ugagguaguagguuguuuaguu	uuucagcagcugcucucugg	uuucagcagcugcucucuggcgccaccgcccugugggaugagguaguagguuguuuaguu	GL174167.1:14683..14743:-
GL172720.1_9159	-4.1	0 +/- 0%	-	573	573	0	0	no	xtr-miR-133a_MIMAT0003708	-	-	-	uuugguccccuucaaccagcu	uaggauugcauugaggacuacauauc	uuugguccccuucaaccagcuguaggauugcauugaggacuacauauc	GL172720.1:2259145..2259193:-
GL172932.1_19427	-5.3	0 +/- 0%	-	1191	1191	0	0	no	xtr-miR-192_MIMAT0003615	-	-	-	augaccuaugaauugacagcc	cuggaaucucauacauucauga	cuggaaucucauacauucaugaacggcaaaaacagagagauaaagagaguguacgggccuaugaccuaugaauugacagcc	GL172932.1:1453253..1453334:+
GL172699.1_7752	-5.4	0 +/- 0%	-	24439	24439	0	0	no	xtr-miR-206_MIMAT0003623	xla-miR-1b_MIMAT0011135	-	-	uggaauguaaggaagugugugg	gacauuaacccuucauccucu	uggaauguaaggaaguguguggcuucucugaguccaucuccggccgacauuaacccuucauccucu	GL172699.1:2280897..2280963:+
GL172902.1_18944	-5.5	0 +/- 0%	-	933	933	0	0	no	xtr-miR-202-5p_MIMAT0003620	-	-	-	uuccuaugcauauaccucuuu	ggaggcugcuguaugguacgg	ggaggcugcuguaugguacggugcauuuacucgcuguuccuuuuuccuaugcauauaccucuuu	GL172902.1:963535..963599:-
GL172640.1_645	-5.7	0 +/- 0%	-	10121	10121	0	0	no	xtr-miR-101a_MIMAT0003662	-	-	-	uacaguacugugauaacugaag	ucagcuuuucaccagaagacuguaau	uacaguacugugauaacugaaggaugguagccaucuuaacuucagcuuuucaccagaagacuguaau	GL172640.1:5996032..5996099:-
GL172902.1_18948	-5.7	0 +/- 0%	-	933	933	0	0	no	xtr-miR-202-5p_MIMAT0003620	-	-	-	uuccuaugcauauaccucuuu	ggaggcugcuguaugguacgg	ggaggcugcuguaugguacggugcauuuacucgcuguuccuuuuuccuaugcauauaccucuuu	GL172902.1:971262..971326:-
GL172740.1_10437	-6.5	0 +/- 0%	-	296	296	0	0	no	xtr-miR-489_MIMAT0003642	-	-	-	ugacaucauauguacggcugcu	cuaccugguuaaugauuuggucauu	ugacaucauauguacggcugcuaaacugcugcaugacacgucugucuuggaaaaggaaagagcuaccugguuaaugauuuggucauu	GL172740.1:2377513..2377600:-

## Sheet: P. waltl (G) Xt+, score>6
provisional id	miRDeep2 score	estimated probability that the miRNA candidate is a true positive	rfam alert	total read count	mature read count	loop read count	star read count	significant randfold p-value	miRBase miRNA	example miRBase miRNA with the same seed	UCSC browser	NCBI blastn	consensus mature sequence	consensus star sequence	consensus precursor sequence	precursor coordinate
abyss_v4.2_65936971_24024	7650286.7		-	15005700	15004463	3	1234	yes	-	xtr-miR-10b_MIMAT0003558	-	-	uacccuguagauccgaauuugu	caaauucgugucuaggggaau	uacccuguagauccgaauuugugugaaaaaacgcagagucacaaauucgugucuaggggaau	abyss_v4.2_65936971:1698..1760:+
abyss_v4.2_60986034_12958	2458815.6		-	4822853	4808622	0	14231	yes	-	xtr-miR-99_MIMAT0003582	-	-	aacccguagauccgaacuugc	caagcucgagucugugggucu	aacccguagauccgaacuugcgguaugauucacacacaagcucgagucugugggucu	abyss_v4.2_60986034:820..877:+
abyss_v4.2_66043224_6417	2449942.2		-	4805447	4805441	4	2	yes	-	xtr-miR-30b_MIMAT0003576	-	-	uguaaacauccucgacugga	ucagucggauguuugcagc	uguaaacauccucgacuggaaguuguggagaugcugcuggagcuuucagucggauguuugcagc	abyss_v4.2_66043224:421..485:-
abyss_v4.2_66063484_11890	2235813.7		-	4385443	4357114	1	28328	yes	-	xtr-miR-181b_MIMAT0003609	-	-	aacauucaacgcugucggugagu	accaucgaucguugacuguacc	aacauucaacgcugucggugaguuuuggacugagcagaaaccaucgaucguugacuguacc	abyss_v4.2_66063484:361..422:+
abyss_v4.2_66076716_15928	2163899.2		-	4244387	4240545	1	3841	yes	-	xtr-miR-182-5p_MIMAT0003610	-	-	uuuggcaaugguagaacucaca	ugguucuagacuugccaacu	uuuggcaaugguagaacucacacuggugagcuauaaggauccggugguucuagacuugccaacu	abyss_v4.2_66076716:6866..6930:+
abyss_v4.2_66155936_19979	2103237.9		-	4125401	4124248	1	1152	yes	-	xtr-miR-26_MIMAT0003569	-	-	uucaaguaauccaggauaggcu	ccuauucucgauuacuuguucc	uucaaguaauccaggauaggcuguuucuucgcagugcggccuauucucgauuacuuguucc	abyss_v4.2_66155936:16972..17033:-
abyss_v4.2_11437315_18996	2100265		-	4119571	4118998	0	573	yes	-	xtr-miR-26_MIMAT0003569	-	-	uucaaguaauccaggauaggcc	ccuauucucgauuauuuggugc	uucaaguaauccaggauaggccguggucucuucagcugaccuauucucgauuauuuggugc	abyss_v4.2_11437315:1383..1444:+
abyss_v4.2_42137230_27583	2075817.8		-	4071619	4071593	0	26	yes	-	xtr-let-7a_MIMAT0003667	-	-	ugagguaguagguuguauaguu	cuauacaguccauugccuuccu	ugagguaguagguuguauaguuuggcaggagguauuucauccaugucguggugauaacuauacaguccauugccuuccu	abyss_v4.2_42137230:4023..4102:-
abyss_v4.2_66065591_12540	1962232.8		-	3848827	3847835	13	979	yes	-	xtr-let-7a_MIMAT0003667	-	-	ugagguaguagguuguauaguu	cuguacaaucuucuagcuuucc	ugagguaguagguuguauaguuaagaauaacaccucaggagauaacuguacaaucuucuagcuuucc	abyss_v4.2_66065591:10293..10360:+
abyss_v4.2_65517169_2279	1936499.9		-	3798353	3796034	34	2285	yes	-	xtr-let-7a_MIMAT0003667	-	-	ugagguaguagauuguauaguu	cuauacagucuacugucuuucu	ugagguaguagauuguauaguuuuagggucauacccgaucucggagauaacuauacagucuacugucuuucu	abyss_v4.2_65517169:985..1057:-
abyss_v4.2_65857728_13857	1548334.3		-	3036984	3010989	0	25995	yes	-	xtr-miR-148a_MIMAT0003664	-	-	ucagugcacuacagaacuuugu	aaaguucugugacacuuagacu	aaaguucugugacacuuagacucgauauuaaagaagucagugcacuacagaacuuugu	abyss_v4.2_65857728:2874..2932:+
abyss_v4.2_66137394_14345	1320841.6		-	2590765	2566347	1560	22858	yes	-	xtr-let-7a_MIMAT0003667	-	-	ugagguaguagguuguauaguu	uauacaaucuacugucuuuccu	ugagguaguagguuguauaguuuuaggggcacccccugucugucagauaacuauacaaucuacugucuuuccu	abyss_v4.2_66137394:8496..8569:-
abyss_v4.2_4710640_28361	1307209.1		-	2564027	2563777	4	246	yes	-	xtr-miR-184_MIMAT0003613	-	-	uggacggagaacugauaagggu	ccuuaucacuuuuccagcccagc	ccuuaucacuuuuccagcccagcuuuuugugucuggcugcuggacggagaacugauaagggu	abyss_v4.2_4710640:5098..5160:+
abyss_v4.2_66098042_2077	1299890.7		-	2549671	2545774	16	3881	yes	-	xtr-let-7a_MIMAT0003667	-	-	ugagguaguagguuguauaguu	cuauacaaccuacugucuuucu	ugagguaguagguuguauaguuuuagggucauacccaccgcugggagauaacuauacaaccuacugucuuucu	abyss_v4.2_66098042:6169..6242:-
abyss_v4.2_66097528_1928	1231243.2		-	2415021	2414465	0	556	yes	-	xtr-miR-143_MIMAT0003686	-	-	ugagaugaagcacuguagcu	ggugcagugcugcaucucugguc	ggugcagugcugcaucucuggucagcugugagucugagaugaagcacuguagcu	abyss_v4.2_66097528:6426..6480:-
abyss_v4.2_66114131_7444	1141490.2		-	2238975	2235591	3	3381	yes	-	xtr-miR-27b_MIMAT0003571	-	-	uucacaguggcuaaguucugc	agagcuuagcugauuggugaac	agagcuuagcugauuggugaacagugauuacuuucucuuuuguucacaguggcuaaguucugc	abyss_v4.2_66114131:13695..13758:-
abyss_v4.2_29977000_32619	1099341.4		-	2156302	2156040	0	262	yes	-	xtr-let-7a_MIMAT0003667	-	-	ugagguagcagguuguauaguu	cuguacaaccuccuaucuuucc	ugagguagcagguuguauaguuuauauuuaugugaacuguacaaccuccuaucuuucc	abyss_v4.2_29977000:2178..2236:-
abyss_v4.2_66140821_15330	1058576.4		-	2076344	2076037	0	307	yes	-	xtr-miR-204_MIMAT0003696	-	-	uucccuuugucauccuaugccu	gcagggacagcaaagggaugc	uucccuuugucauccuaugccuggagauaaagugaggcagggacagcaaagggaugc	abyss_v4.2_66140821:42411..42468:+
abyss_v4.2_60069494_875	964270		-	1891366	1889292	1	2073	yes	-	xtr-miR-183_MIMAT0003612	-	-	uauggcacugguagaauucacu	ugaauuaccauagggccauaaa	uauggcacugguagaauucacugugaaaacacacuaucagugaauuaccauagggccauaaa	abyss_v4.2_60069494:3110..3172:-
abyss_v4.2_66111347_5938	924382.6		-	1813128	1812542	3	583	yes	-	xtr-miR-146b_MIMAT0005563	-	-	ugagaacugaauuccauggacu	uccauaguggucaguucucc	ugagaacugaauuccauggacugguuuuuccucauaugucuucgguccauaguggucaguucucc	abyss_v4.2_66111347:340..405:+
abyss_v4.2_66098042_2075	853397.4		-	1673893	1673360	0	533	yes	-	xtr-let-7a_MIMAT0003667	-	-	ugagguaguagauuguauaguu	cuauacaaucuauugccuuccc	ugagguaguagauuguauaguugugagguagugauuuuaccuuguucuggagauaacuauacaaucuauugccuuccc	abyss_v4.2_66098042:5841..5919:-
abyss_v4.2_42137230_27585	778932.5		-	1527834	1527758	0	76	yes	-	xtr-let-7a_MIMAT0003667	-	-	ugagguaguagauugaauaguu	cuaugcagucuacugucuuucc	ugagguaguagauugaauaguuguagaguugcaccucuuuugagauaacuaugcagucuacugucuuucc	abyss_v4.2_42137230:4442..4512:-
abyss_v4.2_64449546_25443	652234.6		-	1279321	1277280	0	2041	yes	-	xtr-miR-191_MIMAT0003689	-	-	caacggaaucccaaaagcagcug	gcugcgauuggauuccguuaac	caacggaaucccaaaagcagcuggcuucgaggcgcuucagcugcgauuggauuccguuaac	abyss_v4.2_64449546:175..236:-
abyss_v4.2_28743899_16316	625047.4		-	1225997	1225392	15	590	yes	-	xtr-miR-192_MIMAT0003615	-	-	augaccuaugaauugacagcca	ucugucauuucuucaggccaaua	augaccuaugaauugacagccagugugcuucgcgagucugucugucauuucuucaggccaaua	abyss_v4.2_28743899:3699..3762:+
abyss_v4.2_66035331_3827	573724.9		-	1125328	1070198	2	55128	yes	-	xtr-miR-30b_MIMAT0003576	-	-	uguaaacauccuugacuggaagcu	cuuucagucagaugcuuacagc	uguaaacauccuugacuggaagcuguauugcuggaaggagcuuucagucagaugcuuacagc	abyss_v4.2_66035331:2449..2511:-
abyss_v4.2_66063367_11847	533121.4		-	1045686	1044361	6	1319	yes	-	xtr-miR-22-3p_MIMAT0003672	-	-	aagcugccaguugaagaacugu	aguucuucauuggcaggcuuu	aguucuucauuggcaggcuuuauguugauggugucugcuaaagcugccaguugaagaacugu	abyss_v4.2_66063367:1407..1469:+
abyss_v4.2_66176084_26397	514050.2		-	1008279	1008068	1	210	yes	-	xtr-miR-26_MIMAT0003569	-	-	uucaaguaauccaggauaggc	ccuauucuugauuacuugcagu	uucaaguaauccaggauaggcagugacucuccagaaaggccuauucuugauuacuugcagu	abyss_v4.2_66176084:4059..4120:-
abyss_v4.2_66071424_14280	467783.4		-	917529	771972	0	145557	yes	-	xtr-miR-9-5p_MIMAT0003649	-	-	ucuuugguuaucuagcuguau	uaaagcuagauaaccgaaagu	ucuuugguuaucuagcuguaugaguguacugaucgucauaaagcuagauaaccgaaagu	abyss_v4.2_66071424:7316..7375:+
abyss_v4.2_47256439_28822	460134.4		-	902526	897585	40	4901	yes	-	xla-miR-133d_MIMAT0011138	-	-	uugguccccuucaaccagcugu	agcugguaaaauggaaccaaau	agcugguaaaauggaaccaaaucaacuauuggauggauuugguccccuucaaccagcugu	abyss_v4.2_47256439:2310..2370:-
abyss_v4.2_66069938_13870	457943.5		-	898228	893165	139	4924	yes	-	xla-miR-133d_MIMAT0011138	-	-	uugguccccuucaaccagcugu	agcugguaaaauggaaccaaau	agcugguaaaauggaaccaaaucgccucuucaauggauuugguccccuucaaccagcugu	abyss_v4.2_66069938:3976..4036:-
abyss_v4.2_56936972_24903	445842.9		-	874493	873838	20	635	yes	-	xla-miR-133d_MIMAT0011138	-	-	uugguccccuucaaccagcugc	gcugguaaaaaggaaccaaauc	gcugguaaaaaggaaccaaaucgugacugcgcuggauuugguccccuucaaccagcugc	abyss_v4.2_56936972:2364..2423:+
abyss_v4.2_66089777_19832	418311.6		-	820492	813503	0	6989	yes	-	xtr-miR-99_MIMAT0003582	-	-	aacccguagauccgaucuugu	caaguucgcuucuaugggucu	aacccguagauccgaucuuguggugaauuguacugcacaaguucgcuucuaugggucu	abyss_v4.2_66089777:10546..10604:+
abyss_v4.2_32065417_26750	389848.2		-	764662	591415	0	173247	yes	-	xtr-miR-9-5p_MIMAT0003649	-	-	ucuuugguuuucuagcuguau	uaaagcuagagaaccgaaagu	ucuuugguuuucuagcuguaugaguuuagucauuucauaaagcuagagaaccgaaagu	abyss_v4.2_32065417:4485..4543:-
abyss_v4.2_66138958_14796	371742.9		-	729150	729096	1	53	yes	-	xla-miR-1b_MIMAT0011135	-	-	uggaauguaaagaaguauguau	acauacuucuuuauguacccaua	acauacuucuuuauguacccauaugaacuaugaaaacuauggaauguaaagaaguauguau	abyss_v4.2_66138958:1009..1070:-
abyss_v4.2_6136542_14388	370864.1		-	727425	727244	37	144	yes	-	xla-miR-1b_MIMAT0011135	-	-	uggaauguaaagaaguauguau	acauaccucuuuauauguccaua	acauaccucuuuauauguccauauggacaugucagcuauggaauguaaagaaguauguau	abyss_v4.2_6136542:1045..1105:-
abyss_v4.2_65429333_23272	362020.7		-	710079	674693	79	35307	yes	-	xla-miR-142_MIMAT0011139	-	-	cauaaaguagaaagcacuacu	uguaguguuuccuacuuuaugga	cauaaaguagaaagcacuacuaagcccaugcauacaguguaguguuuccuacuuuaugga	abyss_v4.2_65429333:4373..4433:+
abyss_v4.2_66162024_21772	358242.9		-	702669	667361	1	35307	yes	-	xla-miR-142_MIMAT0011139	-	-	cauaaaguagaaagcacugcu	uguaguguuuccuacuuuaugga	cauaaaguagaaagcacugcuaagcagcacggcaggguguaguguuuccuacuuuaugga	abyss_v4.2_66162024:6938..6998:+
abyss_v4.2_66068008_13278	336049.4		-	659138	658984	1	153	yes	-	xla-miR-1b_MIMAT0011135	-	-	uggaauguuaagaaguauguau	acauacuucuucauauguccaua	acauacuucuucauauguccauauggaguaguccuuuuuuauggaauguuaagaaguauguau	abyss_v4.2_66068008:2072..2135:-
abyss_v4.2_66054827_9497	319265.9		-	626218	626065	0	153	yes	-	xla-miR-92a_MIMAT0011149	-	-	uauugcacucgucccggccucc	aggaacgggaugcugugcaguguu	aggaacgggaugcugugcaguguuguccuguaaccaccaauauugcacucgucccggccucc	abyss_v4.2_66054827:8802..8864:+
abyss_v4.2_65469807_28886	314613.1		-	617092	617064	0	28	yes	-	xtr-miR-208_MIMAT0003698	-	-	auaagacgaacaaaagguuug	aagcuuuuuguuugcuuuuaugu	aagcuuuuuguuugcuuuuauguuugaauuggaauauaagacgaacaaaagguuug	abyss_v4.2_65469807:4223..4279:-
abyss_v4.2_66128901_11943	294035.1		-	576728	576598	21	109	yes	-	xla-miR-92a_MIMAT0011149	-	-	uauugcacuugucccggccugu	agguugggagcgguugcaaugcu	agguugggagcgguugcaaugcuuuuuguuucucuggaugguauugcacuugucccggccugu	abyss_v4.2_66128901:4974..5037:+
abyss_v4.2_65701995_26549	276641.8		-	542612	542378	2	232	yes	-	xla-miR-92a_MIMAT0011149	-	-	uauugcacuugucccggccugu	ggguggggauuuguugcauuacu	ggguggggauuuguugcauuacuuguggcuauguuuaaaguauugcacuugucccggccugu	abyss_v4.2_65701995:1927..1989:+
abyss_v4.2_65752524_308	272572.3		-	534630	497474	0	37156	yes	-	xtr-miR-499_MIMAT0003643	-	-	uuaagacuugcagugauguuu	aacaucacuuuaagucugugcu	uuaagacuugcagugauguuuagauuucuuaugacaugaacaucacuuuaagucugugcu	abyss_v4.2_65752524:4177..4237:+
abyss_v4.2_66089777_19834	270901.4		-	531353	530711	18	624	yes	-	xtr-let-7a_MIMAT0003667	-	-	ugagguaguagguuguaugguu	cuguacaaccuucuagcuuucc	ugagguaguagguuguaugguuuagaauuacacccugggaguuaacuguacaaccuucuagcuuucc	abyss_v4.2_66089777:11157..11224:+
abyss_v4.2_66050944_8542	240052		-	470843	469167	0	1676	yes	-	xtr-miR-203_MIMAT0003695	-	-	gugaaauguuuaggaccacuug	agugguucuuaacaguucaaca	agugguucuuaacaguucaacaguucucuaucgaaauugugaaauguuuaggaccacuug	abyss_v4.2_66050944:1054..1114:-
abyss_v4.2_56064204_13598	238785.7		-	468360	207786	0	260574	yes	-	xtr-miR-126-5p_MIMAT0003587	-	-	cauuauuacuuuugguacgcg	ucguaccgugaguaauaaugc	cauuauuacuuuugguacgcgcugugacacaucaaacucguaccgugaguaauaaugc	abyss_v4.2_56064204:757..815:+
abyss_v4.2_66137394_14343	211409.8		-	414662	411531	25	3106	yes	-	xtr-let-7a_MIMAT0003667	-	-	ugagguaguagguugugugguu	cuauacaaccuacugccuuccu	ugagguaguagguugugugguuucaggguagugauuuuuacccauuaaggcguuaacuauacaaccuacugccuuccu	abyss_v4.2_66137394:2312..2390:-
abyss_v4.2_24500275_25602	187370.6		-	367511	367160	0	351	yes	-	xtr-miR-122_MIMAT0003585	-	-	uggagugugacaaugguguuu	aacgccauccucacacuaaau	uggagugugacaaugguguuuguauuuaauugaucaaacgccauccucacacuaaau	abyss_v4.2_24500275:1473..1530:+
abyss_v4.2_66071282_14223	167507.3		-	328550	328466	0	84	yes	-	xla-miR-20_MIMAT0001348	-	-	caaagugcuguucgugcaggu	acugcacaugcagcacuucaga	caaagugcuguucgugcagguaguguacacgucucuacugcacaugcagcacuucaga	abyss_v4.2_66071282:2986..3044:-
abyss_v4.2_66112515_6212	166404.4		-	326386	326172	12	202	yes	-	xtr-let-7a_MIMAT0003667	-	-	ugagguaguaguuuguacaguu	cuguacaggccacugccuugcc	ugagguaguaguuuguacaguuugagggucugcgauaccgcccgguacuggagauaacuguacaggccacugccuugcc	abyss_v4.2_66112515:8689..8768:+
abyss_v4.2_66082474_17749	156881.3		-	307707	298610	4	9093	yes	-	xla-miR-205_MIMAT0011142	-	-	uccuucauuccaccggagucug	gauuucaguggggugaagaac	uccuucauuccaccggagucuguguggcuccuagucagauuucaguggggugaagaac	abyss_v4.2_66082474:14610..14668:-
abyss_v4.2_66035331_3825	152726.3		-	299557	299035	1	521	yes	-	xtr-miR-30b_MIMAT0003576	-	-	uguaaacauccuacacucucagcu	cugggaggaggguguuugcugc	uguaaacauccuacacucucagcuguauguacaagauggcugggaggaggguguuugcugc	abyss_v4.2_66035331:1715..1776:-
abyss_v4.2_66100474_2788	149706.3		-	293634	292843	2	789	yes	-	xtr-miR-30b_MIMAT0003576	-	-	uguaaacauccuacacucucaguu	cugggagaagguuguuuacgcu	uguaaacauccuacacucucaguuguggaaagugaacaagcugggagaagguuguuuacgcu	abyss_v4.2_66100474:4429..4491:+
abyss_v4.2_66145415_16702	136825.6		-	268369	188048	0	80321	yes	-	xtr-miR-130a_MIMAT0003591	-	-	cagugcaauaaugaaagggcgu	acucuuucucuguugcacuacu	acucuuucucuguugcacuacugucaaauuuaaagcuagcagugcaauaaugaaagggcgu	abyss_v4.2_66145415:272..333:-
abyss_v4.2_48247894_9423	136139.5		-	267023	263574	0	3449	yes	-	xtr-miR-128_MIMAT0003589	-	-	ucacagugaaccggucucuuu	gggggccguuacacuguaagaga	gggggccguuacacuguaagagagugaguagcaggucucacagugaaccggucucuuu	abyss_v4.2_48247894:2666..2724:+
abyss_v4.2_65260003_1218	123073		-	241395	239777	0	1618	yes	-	xtr-miR-153_MIMAT0003607	-	-	uugcauagucacaaaagugauc	ucauuuuugugguuugcagcu	ucauuuuugugguuugcagcuaguaaucuugguccaguugcauagucacaaaagugauc	abyss_v4.2_65260003:1273..1332:-
abyss_v4.2_20250992_3362	119756.6		-	234888	231830	2	3056	yes	-	xtr-let-7a_MIMAT0003667	-	-	ugagguaguaguuuguguaguu	cuauacauucuacugccuugcu	ugagguaguaguuuguguaguuacagggcagucauuuuugcccauuggagauaacuauacauucuacugccuugcu	abyss_v4.2_20250992:6473..6549:+
abyss_v4.2_66158479_20669	117178.6		-	229832	189765	0	40067	yes	-	xtr-miR-221_MIMAT0003700	-	-	agcuacauugucugcuggguuu	accuggcauacaauguagaauucugu	accuggcauacaauguagaauucuguguuuguuaagcaacagcuacauugucugcuggguuu	abyss_v4.2_66158479:13706..13768:+
abyss_v4.2_66114131_7442	111596.1		-	218882	212878	0	6004	yes	-	xla-miR-24b_MIMAT0011146	-	-	uggcucaguucagcaggaac	ugccuacugagcugauaucagu	ugccuacugagcugauaucaguucuuauuacacacacuggcucaguucagcaggaac	abyss_v4.2_66114131:13212..13269:-
abyss_v4.2_60069494_873	108129.1		-	212082	211992	44	46	yes	-	xtr-miR-96_MIMAT0003661	-	-	uuuggcacuagcacauuuuugc	caauuauguauagugccaauau	uuuggcacuagcacauuuuugcuuuuguaugucuacuuugagcaauuauguauagugccaauau	abyss_v4.2_60069494:2739..2803:-
abyss_v4.2_66132845_13018	106295.4		-	208485	202478	1	6006	yes	-	xla-miR-24b_MIMAT0011146	-	-	uggcucaguucagcaggaac	ugccuacugagcugauaucagu	ugccuacugagcugauaucaguugauaugacacccacuggcucaguucagcaggaac	abyss_v4.2_66132845:1508..1565:-
abyss_v4.2_38536159_13077	93960.8		-	184291	182861	0	1430	yes	-	xtr-let-7a_MIMAT0003667	-	-	ugagguaguaguuugugcuguu	cugcgcaaacuacugccuugcu	ugagguaguaguuugugcuguuggucggguugugauauugcccgcugaggagauaacugcgcaaacuacugccuugcu	abyss_v4.2_38536159:384..462:-
abyss_v4.2_66179131_27572	92346.1		-	181124	178992	0	2132	yes	-	xtr-miR-7_MIMAT0003552	-	-	uggaagacuagugauuuuguuguu	caacaaaucgcagucugccaua	uggaagacuagugauuuuguuguuuuuagauaacuaaauugacaacaaaucgcagucugccaua	abyss_v4.2_66179131:9087..9151:+
abyss_v4.2_53811219_17371	91389.3		-	179248	178787	0	461	yes	-	xtr-miR-7_MIMAT0003552	-	-	uggaagacuagugauuuuguuguu	caacaagucacagucuccaca	uggaagacuagugauuuuguuguuuugagauuuaucaaaguaaacaacaagucacagucuccaca	abyss_v4.2_53811219:3495..3560:-
abyss_v4.2_4564609_26440	91161.4		-	178801	178648	0	153	yes	-	xtr-miR-7_MIMAT0003552	-	-	uggaagacuagugauuuuguuguu	caacaagucacagucugccuca	uggaagacuagugauuuuguuguuguaagcuuauucgcaugacaacaagucacagucugccuca	abyss_v4.2_4564609:474..538:+
abyss_v4.2_65383421_17212	88744.7		-	174061	162655	0	11406	yes	-	xtr-miR-148a_MIMAT0003664	-	-	ucagugcaucacagaacuuugu	aaguucuguuauacacuuagacu	aaguucuguuauacacuuagacugugauugcuugaagucagugcaucacagaacuuugu	abyss_v4.2_65383421:806..865:-
abyss_v4.2_65701995_26551	81960.2		-	160754	160292	15	447	yes	-	xla-miR-92a_MIMAT0011149	-	-	aauugcacgguauccaucugu	cggguggaucacgaugcaauuuu	cggguggaucacgaugcaauuuugcuuauuuaagaaggacgaaaauugcacgguauccaucugu	abyss_v4.2_65701995:2052..2116:+
abyss_v4.2_66111057_5847	76132.6		-	149324	148701	0	623	yes	-	xtr-miR-30b_MIMAT0003576	-	-	uguaaacauccuacacucagcu	cugggaggcggauguuuacuga	uguaaacauccuacacucagcucuaacgcauacaauggcugggaggcggauguuuacuga	abyss_v4.2_66111057:3259..3319:-
abyss_v4.2_66158479_20667	70652.7		-	138574	111177	0	27397	yes	-	xtr-miR-221_MIMAT0003700	-	-	agcuacaucuggcuacugggucuc	cgcucaguagucaguguagauu	cgcucaguagucaguguagauucuguuucuguucagcagcuacaucuggcuacugggucuc	abyss_v4.2_66158479:9105..9166:+
abyss_v4.2_66164297_22390	69817.3		-	136935	119159	0	17776	yes	-	xtr-miR-101a_MIMAT0003662	-	-	uacaguacugugauaacugaag	ucaguuaucaccgugcugaugc	ucaguuaucaccgugcugaugcuguccauucaaaagguacaguacugugauaacugaag	abyss_v4.2_66164297:573..632:-
abyss_v4.2_66114131_7446	66424.3		-	130281	130037	0	244	yes	-	xla-miR-23a_MIMAT0011145	-	-	aucacauugccagggauuacc	ggguuccuggcaugcugauuu	ggguuccuggcaugcugauuugugacauaaguaaaaucacauugccagggauuacc	abyss_v4.2_66114131:13954..14010:-
abyss_v4.2_66089729_19813	63879.6		-	125289	108913	1	16375	yes	-	xla-miR-15c_MIMAT0011140	-	-	uagcagcacaucaugguuugua	cagaccauucugagcugccu	uagcagcacaucaugguuuguagggacaugaagauacagaccauucugagcugccu	abyss_v4.2_66089729:4776..4832:-
abyss_v4.2_66165534_22786	61131.8		-	119899	117866	2	2031	yes	-	xla-miR-429_MIMAT0001346	-	-	uaauacugccugguaaugaugau	caucuuacugggcagcauugga	caucuuacugggcagcauuggaugucgugucuguuucuaauacugccugguaaugaugau	abyss_v4.2_66165534:3330..3390:-
abyss_v4.2_66088977_19601	60870.5		-	119386	119218	0	168	yes	-	xtr-miR-101a_MIMAT0003662	-	-	uacaguacugugauaacugaag	ucgguuaucauaguaccggugcu	ucgguuaucauaguaccggugcucuguacagagaagguacaguacugugauaacugaag	abyss_v4.2_66088977:363..422:+
abyss_v4.2_43441368_12403	58566.9		-	114871	113987	3	881	yes	-	xla-miR-15c_MIMAT0011140	-	-	uagcagcacaucaugguuugca	cugaucauuauuugcugcuuu	uagcagcacaucaugguuugcauguugucuguaaaaugcugaucauuauuugcugcuuu	abyss_v4.2_43441368:451..510:-
abyss_v4.2_66174030_25757	56045.9		-	109923	107489	0	2434	yes	-	xtr-miR-193_MIMAT0003616	-	-	aacuggcccgcaaagucccgcu	cgggauuuugggggcgagauga	cgggauuuugggggcgagaugagcugacauuuuauccaacuggcccgcaaagucccgcu	abyss_v4.2_66174030:2420..2479:+
abyss_v4.2_66145415_16704	48042.1		-	94224	93235	0	989	yes	-	xtr-miR-130a_MIMAT0003591	-	-	uagugcaauauugcuuauagggucu	acccuaucaguauugccucugc	acccuaucaguauugccucugcuuuugugcugggguaguagugcaauauugcuuauagggucu	abyss_v4.2_66145415:2561..2624:-
abyss_v4.2_66059480_10740	43677.7		-	85664	85631	0	33	yes	-	xla-miR-429_MIMAT0001346	-	-	uaauacugucugguaaugccg	gucuuaccaggcaagguuaga	gucuuaccaggcaagguuagaucuagcuauucccgucuaauacugucugguaaugccg	abyss_v4.2_66059480:5061..5119:-
abyss_v4.2_28743899_16314	39913.9		-	78281	78072	0	209	yes	-	xla-miR-194_MIMAT0011141	-	-	uguaacagcaacuccauguggau	ccaguggagaugcuguuacuuu	uguaacagcaacuccauguggaucggugaagcuuccaguggagaugcuguuacuuu	abyss_v4.2_28743899:3050..3106:+
abyss_v4.2_66181295_20573	39811.5		-	78081	73355	5	4721	yes	-	xla-miR-15c_MIMAT0011140	-	-	uagcagcacguaaauauuggag	caauauugacugugcugcuguc	uagcagcacguaaauauuggaguucuaccucaaauuccuccaauauugacugugcugcuguc	abyss_v4.2_66181295:3209..3271:-
abyss_v4.2_43441368_12401	33665		-	66026	65919	0	107	yes	-	xla-miR-15c_MIMAT0011140	-	-	uagcagcacguaaauauuggug	cccaauuuuauugugcugcuu	uagcagcacguaaauauugguguacuucucuuaaccccaauuuuauugugcugcuu	abyss_v4.2_43441368:306..362:-
abyss_v4.2_66033445_3369	31043.1		-	60881	60161	1	719	yes	-	xtr-miR-2184_MIMAT0012192	-	-	aacaguaagaguuaaugugcug	gcacauuaucuccuacuguuaa	aacaguaagaguuaaugugcugugaaauaaaaauuaucagcacauuaucuccuacuguuaa	abyss_v4.2_66033445:2858..2919:-
abyss_v4.2_66155812_19945	30945		-	60689	60448	0	241	yes	-	xtr-miR-107_MIMAT0003584	-	-	agcagcauuguacagggcuauga	agcuucuuuacagugcugccuugu	agcuucuuuacagugcugccuuguagguuucaugucaagcagcauuguacagggcuauga	abyss_v4.2_66155812:7977..8037:+
abyss_v4.2_32874272_4879	28299.1		-	55499	55411	0	88	yes	-	xla-miR-1b_MIMAT0011135	-	-	uggaauguaaggaagugugugg	acaugcuucuuuauauccccaua	acaugcuucuuuauauccccauaugaauuauuuuauuauggaauguaaggaagugugugg	abyss_v4.2_32874272:173..233:+
abyss_v4.2_65868332_15111	23405		-	45900	45867	5	28	yes	-	xtr-miR-218_MIMAT0003631	-	-	uugugcuugaucuaaccaugu	caugguucugucaagcaccaug	uugugcuugaucuaaccaugugauugugagguaugaguaaaacaugguucugucaagcaccaug	abyss_v4.2_65868332:464..528:-
abyss_v4.2_66157559_20431	23283		-	45661	45608	18	35	yes	-	xtr-miR-218_MIMAT0003631	-	-	uugugcuugaucuaaccaugu	caugguucugucaagcaccacg	uugugcuugaucuaaccaugugguagaacaauacaaauugaacaugguucugucaagcaccacg	abyss_v4.2_66157559:3560..3624:-
abyss_v4.2_66113723_7300	22211.9		-	43559	43238	0	321	yes	-	xtr-miR-150_MIMAT0003606	-	-	ucucccaacccuuguaccagu	cugguacaaaggaugguggaua	ucucccaacccuuguaccaguguaaugccguaacccugguacaaaggaugguggaua	abyss_v4.2_66113723:2630..2687:+
abyss_v4.2_66089729_19811	21500.2		-	42164	37787	4229	148	yes	-	xla-miR-15c_MIMAT0011140	-	-	uagcagcacguaaauacuggag	ccaguauuacauugcugcugca	uagcagcacguaaauacuggaguacagaacugcuuuaaugcucuccaguauuacauugcugcugca	abyss_v4.2_66089729:4456..4522:-
abyss_v4.2_51258845_16528	17912.7		-	35125	32410	33	2682	yes	-	xtr-miR-214_MIMAT0003627	-	-	acagcaggcacagacaggcagu	ugccugucuacacuugcugugc	ugccugucuacacuugcugugcagaacauccucucaccuguacagcaggcacagacaggcagu	abyss_v4.2_51258845:1257..1320:-
abyss_v4.2_66098042_2073	17865.3		-	35033	31128	16	3889	yes	-	xtr-let-7a_MIMAT0003667	-	-	agagguaguagguugcauaguu	cuauacaaccugcugccuuucc	agagguaguagguugcauaguuuuagggcagggauuuugcccauaaggagguaacuauacaaccugcugccuuucc	abyss_v4.2_66098042:5252..5328:-
abyss_v4.2_66099669_2563	16825.6		-	32995	32934	0	61	yes	-	xtr-miR-365_MIMAT0003637	-	-	uaaugccccuaaaaauccuuau	agggacuuucaggggcagcugug	agggacuuucaggggcagcuguguuuuacugacccagucauaaugccccuaaaaauccuuau	abyss_v4.2_66099669:10565..10627:+
abyss_v4.2_66135912_13856	16018.6		-	31412	30762	0	650	yes	-	xtr-miR-365_MIMAT0003637	-	-	uaaugccccuaaaaauccuuau	agggacuuuugggggcagaugug	agggacuuuugggggcagaugugcuuuguuuacacuaucauaaugccccuaaaaauccuuau	abyss_v4.2_66135912:595..657:-
abyss_v4.2_30176030_2414	15260.7		-	29924	29823	0	101	yes	-	xla-miR-15c_MIMAT0011140	-	-	uagcagcacagaaauauugucc	ccaguauugcaugugcugcu	uagcagcacagaaauauuguccgugacuccggucuaccccgggccaguauugcaugugcugcu	abyss_v4.2_30176030:1720..1783:+
abyss_v4.2_35607468_7625	14691.6		-	28809	28640	0	169	yes	-	xtr-miR-190_MIMAT0025392	-	-	ugauauguuugauauuagguug	acuaaauaucaagcauauuccu	ugauauguuugauauuagguuguuuuauuaaaaaccaacuaaauaucaagcauauuccu	abyss_v4.2_35607468:9464..9523:-
abyss_v4.2_66119476_8990	12726.8		-	24955	24812	0	143	yes	-	xtr-miR-29b_MIMAT0003573	-	-	uagcaccauuugaaaucgguua	accgauuucuuuugguguccaga	accgauuucuuuugguguccagaguacacaugauguucuagcaccauuugaaaucgguua	abyss_v4.2_66119476:9140..9200:-
abyss_v4.2_65701995_26546	11576.9		-	22699	20915	0	1784	yes	-	xla-miR-20_MIMAT0001348	-	-	caaagugcucauagugcagguag	acuguaauaugagcacuuaccgu	caaagugcucauagugcagguaguuuugaauacgaucuacuguaauaugagcacuuaccgu	abyss_v4.2_65701995:1670..1731:+
abyss_v4.2_66128901_11934	10460.9		-	20511	19431	0	1080	yes	-	xla-miR-20_MIMAT0001348	-	-	caaagugcuuacagugcagguag	acugcagugaaggcacuugua	caaagugcuuacagugcagguagugacuuaaugaccuacugcagugaaggcacuugua	abyss_v4.2_66128901:4328..4386:+
abyss_v4.2_48777689_16231	10112.1		-	19826	19820	0	6	yes	-	xtr-miR-155_MIMAT0003608	-	-	uuaaugcuaaucgugauagggguu	cuccuacauguuagcauuagcg	uuaaugcuaaucgugauagggguuuuuuagcucugccugacuccuacauguuagcauuagcg	abyss_v4.2_48777689:72..134:-
abyss_v4.2_66071282_14225	9191.7		-	18020	15405	0	2615	yes	-	xla-miR-20_MIMAT0001348	-	-	uaaagugcuuacagugcaagua	acugcauuguggguacuugc	uaaagugcuuacagugcaaguaguuucuguguguccuacugcauuguggguacuugc	abyss_v4.2_66071282:3361..3418:-
abyss_v4.2_14995542_32887	8378.8		-	16425	7853	1	8571	yes	-	xtr-miR-2188_MIMAT0012193	-	-	aagguccaaccuuauauguccu	auauauaugguuggaccugccc	aagguccaaccuuauauguccuguauggauggaggggggauauauaugguuggaccugccc	abyss_v4.2_14995542:3849..3910:-
abyss_v4.2_65269261_2456	8348.1		-	16367	15858	0	509	yes	-	xtr-miR-135_MIMAT0003598	-	-	uauggcuuuuuauuccuauguga	uguagggauggaagccauuaaa	uauggcuuuuuauuccuaugugauaguauuaaagucucauguagggauggaagccauuaaa	abyss_v4.2_65269261:4205..4266:+
abyss_v4.2_37054452_26052	8280.4		-	16233	16088	51	94	yes	-	xtr-miR-449c-5p_MIMAT0022747	-	-	uggcagugucuuagcugguugu	aaucagcagauuuacugcccu	uggcagugucuuagcugguuguugugagauauuuucagacaagcaaucagcagauuuacugcccu	abyss_v4.2_37054452:1816..1881:+
abyss_v4.2_65941782_24671	8255.2		-	16183	15885	0	298	yes	-	xtr-miR-135_MIMAT0003598	-	-	uauggcuuuuuauuccuauguga	auguagggcugaaagccaugggc	uauggcuuuuuauuccuaugugauugcauauaauacuucauguagggcugaaagccaugggc	abyss_v4.2_65941782:3199..3261:-
abyss_v4.2_66128901_11940	7190.6		-	14096	11553	0	2543	yes	-	xla-miR-20_MIMAT0001348	-	-	uaaagugcuuauagugcagguag	acuguauuaugagcacuugaagu	uaaagugcuuauagugcagguagcguauuaugaucuacuguauuaugagcacuugaagu	abyss_v4.2_66128901:4728..4787:+
abyss_v4.2_26233753_15629	6030.6		-	11820	11590	0	230	yes	-	xla-miR-427_MIMAT0001344	-	-	uaagugcuuccuguugagguuu	agcuucgacugcggcaccugcu	agcuucgacugcggcaccugcuauauugguaagugcuuccuguugagguuu	abyss_v4.2_26233753:40..91:-
abyss_v4.2_55789828_10093	5935.7		-	11635	11396	0	239	yes	-	xla-miR-427_MIMAT0001344	-	-	uaagugcuuccuguugagguuu	agcuucaacuguggcaccugc	agcuucaacuguggcaccugcuacguuuauauuuguaagugcuuccuguugagguuu	abyss_v4.2_55789828:21..78:-
abyss_v4.2_25785467_10044	5914.8		-	11594	11590	0	4	yes	-	xla-miR-427_MIMAT0001344	-	-	uaagugcuuccuguugagguuu	agcuucgacugcagcaccugcu	agcuucgacugcagcaccugcuacguuuauauugguaagugcuuccuguugagguuu	abyss_v4.2_25785467:6..63:+
abyss_v4.2_4435491_24686	5896.5		-	11558	11468	0	90	yes	-	xtr-miR-190_MIMAT0025392	-	-	ugauauguuugauauauuagguug	acuauaucucaaacauauucca	ugauauguuugauauauuagguuguuauuuauacccaacuauaucucaaacauauucca	abyss_v4.2_4435491:5439..5498:+
abyss_v4.2_57044321_26209	5836		-	11439	11396	0	43	yes	-	xla-miR-427_MIMAT0001344	-	-	uaagugcuuccuguugagguuu	agcuucaccuggggcaccugc	agcuucaccuggggcaccugcuacgauuauauuuguaagugcuuccuguugagguuu	abyss_v4.2_57044321:44..101:+
abyss_v4.2_66128901_11937	5573.1		-	10923	10653	0	270	yes	-	xla-miR-19b_MIMAT0001347	-	-	ugugcaaaucuaugcaaaucug	uaguuuugcauaguugcacu	uaguuuugcauaguugcacuacaagaauguaguugugcaaaucuaugcaaaucug	abyss_v4.2_66128901:4602..4657:+
abyss_v4.2_27154995_27627	5512.1		-	10808	10745	0	63	yes	-	xla-miR-427_MIMAT0001344	-	-	uaagugcuuccuguugagguuu	agcuucaacuugagcaccuga	agcuucaacuugagcaccugauuuguucauaucuguaagugcuuccuguugagguuu	abyss_v4.2_27154995:1508..1565:-
abyss_v4.2_55691019_8876	5432		-	10648	10550	0	98	yes	-	xla-miR-427_MIMAT0001344	-	-	uaagugcuuccuguugagguuu	aucuucaacuggggcaccugc	aucuucaacuggggcaccugcuacauuuacauuuguaagugcuuccuguugagguuu	abyss_v4.2_55691019:1242..1299:+
abyss_v4.2_56811523_23268	5401.1		-	10587	10582	0	5	yes	-	xla-miR-427_MIMAT0001344	-	-	uaagugcuuccuguugagguuu	agcuucaacuggcgcaccug	agcuucaacuggcgcaccugcuauguuuauauuuguaagugcuuccuguugagguuu	abyss_v4.2_56811523:5506..5563:+
abyss_v4.2_66111873_6061	4818.5		-	9444	9262	0	182	yes	-	xtr-miR-29b_MIMAT0003573	-	-	uagcaccauaugaaaucagugu	cugguuucacguggugacuuaga	cugguuucacguggugacuuagauguuaguagccuauucuagcaccauaugaaaucagugu	abyss_v4.2_66111873:13018..13079:+
abyss_v4.2_63512312_13577	4810.3		-	9427	9311	0	116	yes	-	xla-miR-427_MIMAT0001344	-	-	uaagugcuuccuguugagguuu	agcuucaacuggggcaccua	agcuucaacuggggcaccuacuacguuuauauuuguaagugcuuccuguugagguuu	abyss_v4.2_63512312:6..63:-
abyss_v4.2_43095230_7917	4801.7		-	9413	9379	0	34	yes	-	xla-miR-427_MIMAT0001344	-	-	uaagugcuuccuguugagguuu	agcuucaccuggggcaccugc	agcuucaccuggggcaccugcuacguuuauauuuguaagugcuuccuguugagguuu	abyss_v4.2_43095230:20..77:-
abyss_v4.2_44377562_24290	4800.5		-	9413	9379	0	34	yes	-	xla-miR-427_MIMAT0001344	-	-	uaagugcuuccuguugagguuu	agcuucaccuggggcaccugc	agcuucaccuggggcaccugcuacguuuauauuuguaagugcuuccuguugagguuu	abyss_v4.2_44377562:17..74:+
abyss_v4.2_43095234_7919	4800.4		-	9413	9379	0	34	yes	-	xla-miR-427_MIMAT0001344	-	-	uaagugcuuccuguugagguuu	agcuucaccuggggcaccugc	agcuucaccuggggcaccugcuacguuuauauuuguaagugcuuccuguugagguuu	abyss_v4.2_43095234:7..64:-
abyss_v4.2_42758474_3353	4782.1		-	9379	9345	0	34	yes	-	xla-miR-427_MIMAT0001344	-	-	uaagugcuuccuguugagguuu	agcuucaccuggggcaccugc	agcuucaccuggggcaccugcuacguuuauauuuguaagugcuuccuguugagguuu	abyss_v4.2_42758474:12..69:-
abyss_v4.2_47528558_360	4733.3		-	9276	9133	0	143	yes	-	xtr-miR-449c-5p_MIMAT0022747	-	-	aggcaguguacguuagcugguu	caguccacuugcaccugccauc	aggcaguguacguuagcugguugacaaccaaaggacaccaguccacuugcaccugccauc	abyss_v4.2_47528558:105..165:+
abyss_v4.2_33614998_14348	4699		-	9209	9175	0	34	yes	-	xla-miR-427_MIMAT0001344	-	-	uaagugcuuccuguugagguuu	agcaucaacuggggcaccugc	agcaucaacuggggcaccugcuacguuuauauuuguaagugcuuccuguugagguuu	abyss_v4.2_33614998:3219..3276:+
abyss_v4.2_39110598_20390	4691.1		-	9193	7510	3	1680	yes	-	xtr-miR-129_MIMAT0003590	-	-	cuuuuugcggucugggcuugc	aagcccuuaccccaaaaaguau	cuuuuugcggucugggcuugcuguucuucaaaucaguacucaggaagcccuuaccccaaaaaguau	abyss_v4.2_39110598:5296..5362:+
abyss_v4.2_42637906_1778	4688		-	9188	9183	0	5	yes	-	xla-miR-427_MIMAT0001344	-	-	uaagugcuuccuguugagguuu	agcuucaacuggcgcaccug	agcuucaacuggcgcaccugcuaccuuuauauuuguaagugcuuccuguugagguuu	abyss_v4.2_42637906:535..592:+
abyss_v4.2_27110157_27037	4599.4		-	9012	8974	0	38	yes	-	xtr-miR-138_MIMAT0003599	-	-	agcugguguugugaaucaggccg	gcuacuucacaacaccagggu	agcugguguugugaaucaggccgccgccagucacagaccggcuacuucacaacaccagggu	abyss_v4.2_27110157:5451..5512:-
abyss_v4.2_9395942_24270	4561.8		-	8942	8849	0	93	yes	-	xla-miR-427_MIMAT0001344	-	-	uaagugcuuccuguugagguuu	agcuucaacuugagcaccugc	agcuucaacuugagcaccugcuuuguucaugucaguaagugcuuccuguugagguuu	abyss_v4.2_9395942:992..1049:+
abyss_v4.2_47528558_362	4526.5		-	8871	8855	0	16	yes	-	xtr-miR-449c-5p_MIMAT0022747	-	-	aggcaguguauuguuaguugcug	cagcuacaugcacuuccacauc	aggcaguguauuguuaguugcuguuuauuaagaugccagcagcuacaugcacuuccacauc	abyss_v4.2_47528558:801..862:+
abyss_v4.2_62571844_998	4517.1		-	8853	7047	0	1806	yes	-	xtr-miR-208_MIMAT0003698	-	-	auaagacgagcauaaagcuug	aagcuuuuugcuuggauuaugu	aagcuuuuugcuuggauuaugucugaaacugucauauaagacgagcauaaagcuug	abyss_v4.2_62571844:1559..1615:-
abyss_v4.2_65246222_26305	4311.4		-	8449	8334	9	106	yes	-	xtr-miR-29b_MIMAT0003573	-	-	uagcaccauuugaaaucagugu	cugguuucacaugguggcuuaga	cugguuucacaugguggcuuagauuuuaccauccuuguaucuagcaccauuugaaaucagugu	abyss_v4.2_65246222:1387..1450:+
abyss_v4.2_34115851_20650	3789.8		-	7427	7309	0	118	yes	-	xtr-miR-196b_MIMAT0003691	-	-	uagguaguuucauguuguuggg	cugcaacacgaaacuuccuuga	uagguaguuucauguuguuggggcaccaucguucucucugcaacacgaaacuuccuuga	abyss_v4.2_34115851:8277..8336:+
abyss_v4.2_48571205_13661	3591.4		-	7037	6951	0	86	yes	-	xla-miR-427_MIMAT0001344	-	-	aaagugcuucuaguuuggguaa	acuugaacuagggcucucuucu	acuugaacuagggcucucuucucuuuucgaaacugagaaagugcuucuaguuuggguaa	abyss_v4.2_48571205:34..93:+
abyss_v4.2_64682458_28376	3522.1		-	6900	6738	1	161	yes	-	xla-miR-427_MIMAT0001344	-	-	uaagugcuuugcguuggaguga	cacuucaaggcacagcgcuu	cacuucaaggcacagcgcuuguguugcacguugguaccccauaagugcuuugcguuggaguga	abyss_v4.2_64682458:135..198:-
abyss_v4.2_10515181_7068	3369.3		-	6601	6516	0	85	yes	-	xla-miR-427_MIMAT0001344	-	-	aaagugcuucuaguuugggcaa	acuugaacuagggcucucuucu	acuugaacuagggcucucuucucguuucgaaacugagaaagugcuucuaguuugggcaa	abyss_v4.2_10515181:39..98:-
abyss_v4.2_10515191_7070	3346.3		-	6556	6516	0	40	yes	-	xla-miR-427_MIMAT0001344	-	-	aaagugcuucuaguuugggcaa	aaugaacuagggcucucuucu	aaugaacuagggcucucuucucguuuugaaacugagaaagugcuucuaguuugggcaa	abyss_v4.2_10515191:39..97:-
abyss_v4.2_66135096_13630	3088.8		-	6050	6016	3	31	yes	-	xtr-miR-449c-5p_MIMAT0022747	-	-	aggcagugcaaugcuagcuggcugc	cagcugcuggcugcacuccaca	aggcagugcaaugcuagcuggcugcuccguguuugaggcuucagcagcugcuggcugcacuccaca	abyss_v4.2_66135096:7828..7894:+
abyss_v4.2_66155023_19705	2820.5		-	5524	5510	0	14	yes	-	xla-miR-427_MIMAT0001344	-	-	uaagugcuucuuuguuuggugg	accaaacaaggguacuuccu	accaaacaaggguacuuccucuuaauuauaugaaguaagugcuucuuuguuuggugg	abyss_v4.2_66155023:3951..4008:+
abyss_v4.2_6217000_15427	2813.8		-	5511	5510	0	1	yes	-	xla-miR-427_MIMAT0001344	-	-	uaagugcuucuuuguuuggugg	accaaacaagggcacuucuu	accaaacaagggcacuucuucuuaauuauaucuaguaagugcuucuuuguuuggugg	abyss_v4.2_6217000:871..928:+
abyss_v4.2_38679252_14991	2725.9		-	5339	5324	0	15	yes	-	xla-miR-427_MIMAT0001344	-	-	uaagugcuucuuuguuuggugg	accaaacaaggguacuuacu	accaaacaaggguacuuacucucaauuauaaguaguaagugcuucuuuguuuggugg	abyss_v4.2_38679252:3032..3089:-
abyss_v4.2_65379818_16698	2691.3		-	5270	5269	0	1	yes	-	xtr-miR-196b_MIMAT0003691	-	-	uagguaguuuuauguuguuggg	caggagcgugaaacuaccuggu	uagguaguuuuauguuguugggcuuuguuuggacacaggagcgugaaacuaccuggu	abyss_v4.2_65379818:1809..1866:+
abyss_v4.2_42751330_3272	2397.6		-	4695	4671	0	24	yes	-	xtr-miR-129_MIMAT0003590	-	-	uuuuuugcagagacguuucaga	ugaaacguuuuagccaaaaaug	ugaaacguuuuagccaaaaauguuucuaugcugacuguguuuuuugcagagacguuucaga	abyss_v4.2_42751330:530..591:-
abyss_v4.2_66128901_11941	2209.2		-	4326	3894	1	431	yes	-	xla-miR-19b_MIMAT0001347	-	-	ugugcaaauccaugcaaaaccg	aguuuugcagguuugcauccagc	aguuuugcagguuugcauccagccgugacuacucuugcugugcaaauccaugcaaaaccg	abyss_v4.2_66128901:4859..4919:+
abyss_v4.2_54461494_25652	1947.7		-	3813	3808	0	5	yes	-	xla-miR-427_MIMAT0001344	-	-	uaagugcuucuuuguuuggugg	accaaacaaguguacuuccu	accaaacaaguguacuuccucuuaauuauauguaguaagugcuucuuuguuuggugg	abyss_v4.2_54461494:79..136:-
abyss_v4.2_43504910_13222	1897		-	3721	3492	0	229	yes	-	xla-miR-427_MIMAT0001344	-	-	uaagugcuuccuuugagguuu	agcuucaacuguggcaccugc	agcuucaacuguggcaccugcuacguuuauauuuguaagugcuuccuuugagguuu	abyss_v4.2_43504910:4..60:+
abyss_v4.2_37046303_25940	1869.1		-	3661	3422	0	239	yes	-	xla-miR-427_MIMAT0001344	-	-	uaagugcuuccuuugagguuu	agcuucaacuguggcaccugc	agcuucaacuguggcaccugcuacguuuauauuucuaagugcuuccuuugagguuu	abyss_v4.2_37046303:36..92:+
abyss_v4.2_48749220_15870	1800.4		-	3532	3293	0	239	yes	-	xla-miR-427_MIMAT0001344	-	-	uaagugcuuccuuugagguuu	agcuucaacuguggcaccugc	agcuucaacuguggcaccugcuacguuuauauuuguaagugcuuccuuugagguuu	abyss_v4.2_48749220:17..73:+
abyss_v4.2_23272502_9698	1797		-	3518	3493	0	25	yes	-	xla-miR-427_MIMAT0001344	-	-	uaagugcuuccuuugagguuu	agcuucaacuagggcaccugc	agcuucaacuagggcaccugcuacguuuauauuuguaagugcuuccuuugagguuu	abyss_v4.2_23272502:23..79:+
abyss_v4.2_13135273_8190	1791.5		-	3507	3268	0	239	yes	-	xla-miR-427_MIMAT0001344	-	-	uaagugcuuccuuugagguuu	agcuucaacuguggcaccugc	agcuucaacuguggcaccugcuacgauuauaauuauaagugcuuccuuugagguuu	abyss_v4.2_13135273:35..91:+
abyss_v4.2_66135096_13632	1785.1		-	3493	3301	0	192	yes	-	xtr-miR-449c-5p_MIMAT0022747	-	-	aggcaguguauuguuagcuggcugc	cagucgcuacuacccugccac	aggcaguguauuguuagcuggcugcucgcuaugaauucagcagucgcuacuacccugccac	abyss_v4.2_66135096:8132..8193:+
abyss_v4.2_9535579_25990	1777.9		-	3486	3412	0	74	yes	-	xla-miR-427_MIMAT0001344	-	-	uaagugcuuccuuugagguuu	agcuuuaacugcggcaccug	agcuuuaacugcggcaccugcuacgauuauauuuuguaagugcuuccuuugagguuu	abyss_v4.2_9535579:14..71:+
abyss_v4.2_35378342_4713	1768.8		-	3462	3422	0	40	yes	-	xla-miR-427_MIMAT0001344	-	-	uaagugcuuccuuugagguuu	aacuucaacuggggcaccugc	aacuucaacuggggcaccugcuacguuuauauuuguaagugcuuccuuugagguuu	abyss_v4.2_35378342:16..72:-
abyss_v4.2_7699538_2565	1760.9		-	3446	3412	0	34	yes	-	xla-miR-427_MIMAT0001344	-	-	uaagugcuuccuuugagguuu	agcuucaccuggggcaccugc	agcuucaccuggggcaccugcuacguuuacauuuguaagugcuuccuuugagguuu	abyss_v4.2_7699538:44..100:-
abyss_v4.2_31711137_22421	1751.3		-	3427	3420	0	7	yes	-	xla-miR-427_MIMAT0001344	-	-	uaagugcuucuuuguuuggagg	accaaacagggguacuuacuc	accaaacagggguacuuacucucaauuaugugaaguaagugcuucuuuguuuggagg	abyss_v4.2_31711137:1611..1668:+
abyss_v4.2_16676605_21417	1745.3		-	3419	3413	0	6	yes	-	xla-miR-427_MIMAT0001344	-	-	uaagugcuuccuuugagguuu	agcuucaacugcgguaccug	agcuucaacugcgguaccugcuacguuuauauguaagugcuuccuuugagguuu	abyss_v4.2_16676605:8..62:-
abyss_v4.2_9446261_24866	1744.9		-	3416	3412	0	4	yes	-	xla-miR-427_MIMAT0001344	-	-	uaagugcuuccuuugagguuu	agcuucgacugcagcaccugcu	agcuucgacugcagcaccugcuacgauuaugauuguaagugcuuccuuugagguuu	abyss_v4.2_9446261:58..114:+
abyss_v4.2_49047210_19594	1730		-	3388	3316	0	72	yes	-	xla-miR-427_MIMAT0001344	-	-	uaagugcuuccuuugagguuu	agcuuuaacugcggcaccug	agcuuuaacugcggcaccugcuacgauuauauuuuguaagugcuuccuuugagguuu	abyss_v4.2_49047210:65..122:+
abyss_v4.2_39671830_27814	1723.7		-	3375	3078	0	297	yes	-	xla-miR-427_MIMAT0001344	-	-	uaagugcuuccuguugaguuuu	agcuucaacuggggcaccugc	agcuucaacuggggcaccugcuacguuuauauuuguaagugcuuccuguugaguuuu	abyss_v4.2_39671830:409..466:-
abyss_v4.2_48261552_9559	1712.1		-	3355	3316	0	39	yes	-	xla-miR-427_MIMAT0001344	-	-	uaagugcuuccuuugagguuu	agcuuuaacugcggcaccuu	agcuuuaacugcggcaccuucuacgauuauauuuuguaagugcuuccuuugagguuu	abyss_v4.2_48261552:85..142:-
abyss_v4.2_14037214_19855	1707.1		-	3343	3269	0	74	yes	-	xla-miR-427_MIMAT0001344	-	-	uaagugcuuccuuugagguuu	agcuuuaacugcggcaccug	agcuuuaacugcggcaccugcuacgauaauauuuuguaagugcuuccuuugagguuu	abyss_v4.2_14037214:10..67:-
abyss_v4.2_65701995_26547	1690.9		-	3309	2875	0	434	yes	-	xla-miR-19b_MIMAT0001347	-	-	ugugcaaauccaugcaaaauug	aguuuugcagguuugcauccagc	aguuuugcagguuugcauccagccuguuaauaggucgcugugcaaauccaugcaaaauug	abyss_v4.2_65701995:1786..1846:+
abyss_v4.2_25481368_6075	1689.2		-	3308	3069	0	239	yes	-	xla-miR-427_MIMAT0001344	-	-	uaagugcuuccuuugagguuu	agcuucaacuguggcaccugc	agcuucaacuguggcaccugcuacgauuauauuuguaagugcuuccuuugagguuu	abyss_v4.2_25481368:10..66:-
abyss_v4.2_12813474_4057	1687.3		-	3303	3269	0	34	yes	-	xla-miR-427_MIMAT0001344	-	-	uaagugcuuccuuugagguuu	aacuucaacugcggcaccug	aacuucaacugcggcaccugcuacgauuauauuuguaagugcuuccuuugagguuu	abyss_v4.2_12813474:16..72:-
abyss_v4.2_62443497_31571	1684.4		-	3296	3286	0	10	yes	-	xla-miR-427_MIMAT0001344	-	-	uaagugcuuccuuugagguuu	agcuucgacuguggcaccugcu	agcuucgacuguggcaccugcuacgauuaugauuguaagugcuuccuuugagguuu	abyss_v4.2_62443497:26..82:-
abyss_v4.2_12888095_4967	1676		-	3280	3269	0	11	yes	-	xla-miR-427_MIMAT0001344	-	-	uaagugcuuccuuugagguuu	agcuucaacugcgguaccugc	agcuucaacugcgguaccugcuacgauuauauuuguaagugcuuccuuugagguuu	abyss_v4.2_12888095:29..85:-
abyss_v4.2_29101199_21027	1674.6		-	3279	3186	0	93	yes	-	xla-miR-427_MIMAT0001344	-	-	uaagugcuuccuuugagguuu	agcuucaacugcgacaccua	agcuucaacugcgacaccuacuacgauuauauuuguaagugcuuccuuugagguuu	abyss_v4.2_29101199:104..160:-
abyss_v4.2_28535044_13618	1665.1		-	3260	3186	0	74	yes	-	xla-miR-427_MIMAT0001344	-	-	uaagugcuuccuuugagguuu	agcuuuaacuguggcaccug	agcuuuaacuguggcaccugcuacgauuauauuuuguaagugcuuccuuugagguuu	abyss_v4.2_28535044:59..116:+
abyss_v4.2_45647858_8315	1658.7		-	3246	3172	0	74	yes	-	xla-miR-427_MIMAT0001344	-	-	uaagugcuuccuuugagguuu	agcuucaacugcgguaccugcuau	agcuucaacugcgguaccugcuauguuuauauguaagugcuuccuuugagguuu	abyss_v4.2_45647858:40..94:-
abyss_v4.2_45542509_6899	1645.1		-	3221	3172	0	49	yes	-	xla-miR-427_MIMAT0001344	-	-	uaagugcuuccuuugagguuu	agcuuuaacugcggcaccug	agcuuuaacugcggcaccugcuacgaugauauuuuguaagugcuuccuuugagguuu	abyss_v4.2_45542509:41..98:-
abyss_v4.2_47294383_29417	1644.7		-	3221	3172	0	49	yes	-	xla-miR-427_MIMAT0001344	-	-	uaagugcuuccuuugagguuu	agcuuuaacugcggcaccug	agcuuuaacugcggcaccugcuacgauuauaauuguaagugcuuccuuugagguuu	abyss_v4.2_47294383:20..76:-
abyss_v4.2_45872933_11109	1637.7		-	3206	3172	0	34	yes	-	xla-miR-427_MIMAT0001344	-	-	uaagugcuuccuuugagguuu	agcaucaacuggggcaccugc	agcaucaacuggggcaccugcuacguuuauauuuguaagugcuuccuuugagguuu	abyss_v4.2_45872933:18..74:-
abyss_v4.2_65919550_21769	1635.9		-	3201	2887	0	314	yes	-	xla-miR-427_MIMAT0001344	-	-	uaagugcuuccuguugaguuuu	gagcuucaacuggggcaccugc	gagcuucaacuggggcaccugcuacauuuauauguguaagugcuuccuguugaguuuu	abyss_v4.2_65919550:2277..2335:+
abyss_v4.2_64420006_25042	1634.5		-	3200	3170	0	30	yes	-	xla-miR-427_MIMAT0001344	-	-	uaagugcuuccuuugagguuu	agcuuuaacugcggcaccug	agcuuuaacugcggcaccugcuacgauuguauuuuguaagugcuuccuuugagguuu	abyss_v4.2_64420006:42..99:+
abyss_v4.2_10766621_10233	1628.2		-	3190	3179	0	11	yes	-	xla-miR-427_MIMAT0001344	-	-	uaagugcuuccuuugagguuu	agcuucaacugcgguaccugc	agcuucaacugcgguaccugcuacguuuauauguaagugcuuccuuugagguuu	abyss_v4.2_10766621:12..66:-
abyss_v4.2_45966161_12250	1623.9		-	3178	3172	0	6	yes	-	xla-miR-427_MIMAT0001344	-	-	uaagugcuuccuuugagguuu	agcuucaacugcgguaccug	agcuucaacugcgguaccugccacguuuauauguaagugcuuccuuugagguuu	abyss_v4.2_45966161:49..103:+
abyss_v4.2_46906067_24094	1623.2		-	3178	3172	0	6	yes	-	xla-miR-427_MIMAT0001344	-	-	uaagugcuuccuuugagguuu	agcuucaacuggggaaccugcu	agcuucaacuggggaaccugcuacguuuauauuuguaagugcuuccuuugagguuu	abyss_v4.2_46906067:17..73:+
abyss_v4.2_63082421_7833	1620.3		-	3175	3170	0	5	yes	-	xla-miR-427_MIMAT0001344	-	-	uaagugcuuccuuugagguuu	agcuucaacugcgacaccugc	agcuucaacugcgacaccugcuacgauuauauuuguaagugcuuccuuugagguuu	abyss_v4.2_63082421:25..81:-
abyss_v4.2_51171878_15437	1620.3		-	3173	3160	0	13	yes	-	xla-miR-427_MIMAT0001344	-	-	uaagugcuuccuuugagguuu	agauucaacuggggcaccug	agauucaacuggggcaccugcuacguuuauauuuguaagugcuuccuuugagguuu	abyss_v4.2_51171878:17..73:-
abyss_v4.2_18775594_16560	1617.1		-	3165	3143	0	22	yes	-	xla-miR-427_MIMAT0001344	-	-	uaagugcuuccuuugagguuu	agcaucaacugcggcaccugc	agcaucaacugcggcaccugcuacgauuauauuuguaagugcuuccuuugagguuu	abyss_v4.2_18775594:67..123:+
abyss_v4.2_31272969_16634	1613.3		-	3171	3139	0	32	yes	-	xla-miR-427_MIMAT0001344	-	-	uaagugcuuccuuugagguuu	agcuuuaacugcggcaccug	agcuuuaacugcggcaccugcuacgauuauauuuuguaagugcuuccuuugagguuu	abyss_v4.2_31272969:3..60:+
abyss_v4.2_27440632_31521	1605.7		-	3143	3069	0	74	yes	-	xla-miR-427_MIMAT0001344	-	-	uaagugcuuccuuugagguuu	agcuuuaacugcggcaccug	agcuuuaacugcggcaccugcuacgauuauauuuuguuuuguaagugcuuccuuugagguuu	abyss_v4.2_27440632:25..87:-
abyss_v4.2_41368967_17860	1591.9		-	3114	3110	0	4	yes	-	xla-miR-427_MIMAT0001344	-	-	uaagugcuuccuuugagguuu	agcuucaacggcggcaccugcu	agcuucaacggcggcaccugcuacgauuauauuuguaagugcuuccuuugagguuu	abyss_v4.2_41368967:106..162:+
abyss_v4.2_48870767_17350	1554.1		-	3040	3025	0	15	yes	-	xla-miR-427_MIMAT0001344	-	-	uaagugcuuccuguugaguuuu	gagcuucaacaggggcaccugu	gagcuucaacaggggcaccuguuauguuuauauauguaagugcuuccuguugaguuuu	abyss_v4.2_48870767:77..135:-
abyss_v4.2_4648993_27532	1546.9		-	3046	2774	0	272	yes	-	xla-miR-427_MIMAT0001344	-	-	uaagugcuuccuguugaguuuu	agcuucaacuggggcaccugc	agcuucaacuggggcaccugcuacguuuauauuuguaagugcuuccuguugaguuuu	abyss_v4.2_4648993:47..104:-
abyss_v4.2_14638972_27935	1533.2		-	3008	2993	0	15	yes	-	xla-miR-427_MIMAT0001344	-	-	uaagugcuuccuguugaguuuu	gagcuucaacaggggcaccugu	gagcuucaacaggggcaccuguuauguuuauauuuguaagugcuuccuguugaguuuu	abyss_v4.2_14638972:1..59:+
abyss_v4.2_29217354_22624	1486.8		-	2909	2903	0	6	yes	-	xla-miR-427_MIMAT0001344	-	-	uaagugcuuccuguugaguuuu	agcuucaacuggagcaccgg	agcuucaacuggagcaccggcuaccuuuauauuuguaagugcuuccuguugaguuuu	abyss_v4.2_29217354:114..171:-
abyss_v4.2_66139996_15100	1480.5		-	2898	2883	0	15	yes	-	xla-miR-427_MIMAT0001344	-	-	uaagugcuuccuguugaguuuu	gagcuucaacaggggcaccugu	gagcuucaacaggggcaccuguuauguuuauauuuguaagugcuuccuguugaguuuu	abyss_v4.2_66139996:10..68:-
abyss_v4.2_8380346_11423	1479.7		-	2895	2873	0	22	yes	-	xla-miR-427_MIMAT0001344	-	-	uaagugcuuccuguugagauuu	aguuucaacuggagcaccugc	aguuucaacuggagcaccugcuacauuuauauuuguaagugcuuccuguugagauuu	abyss_v4.2_8380346:1052..1109:+
abyss_v4.2_51543831_20134	1478.8		-	2895	2880	0	15	yes	-	xla-miR-427_MIMAT0001344	-	-	uaagugcuuccuguugaguuuu	gagcuucaacaggggcaccugu	gagcuucaacaggggcaccuguuauguuuauauuuguaagugcuuccuguugaguuuu	abyss_v4.2_51543831:29..87:-
abyss_v4.2_65754682_547	1477.9		-	2890	2825	11	54	yes	-	xtr-miR-219_MIMAT0003632	-	-	ugauuguccaaacgcaauucuug	agaauugugaauggacaucugg	ugauuguccaaacgcaauucuugugccauguccaaguccauccaagaauugugaauggacaucugg	abyss_v4.2_65754682:694..760:-
abyss_v4.2_21503572_19489	1476		-	2888	2394	0	494	yes	-	xla-miR-427_MIMAT0001344	-	-	uaagugcuuccuguugaguuu	agcuucaacuggggcaccugu	agcuucaacuggggcaccuguuacauuucuguuuguaagugcuuccuguugaguuu	abyss_v4.2_21503572:1524..1580:+
abyss_v4.2_2086109_26859	1475.7		-	2888	2589	0	299	yes	-	xla-miR-427_MIMAT0001344	-	-	gaagugcuuccuuugagguuu	agcuucaacuguggcaccugc	agcuucaacuguggcaccugcuauguuuauauuuggaagugcuuccuuugagguuu	abyss_v4.2_2086109:38..94:-
abyss_v4.2_56755050_22524	1465.8		-	2871	2828	0	43	yes	-	xla-miR-427_MIMAT0001344	-	-	uaagugcuuccuguugagauuu	agcuucaccuggggcaccugc	agcuucaccuggggcaccugcuacguuuauauuuguaagugcuuccuguugagauuu	abyss_v4.2_56755050:38..95:-
abyss_v4.2_59722734_28396	1456.7		-	2850	2847	0	3	yes	-	xla-miR-427_MIMAT0001344	-	-	uaagugcuuccuguugaguuuu	agcuucaacuggggcaucgg	agcuucaacuggggcaucggcuacauuuauauguguaagugcuuccuguugaguuuu	abyss_v4.2_59722734:1352..1409:-
abyss_v4.2_64108212_21061	1438.2		-	2815	2792	0	23	yes	-	xla-miR-427_MIMAT0001344	-	-	uaagugcuuccuguugagauuu	agccucaacuggggcaccugc	agccucaacuggggcaccugcuacguuuauauuuguaagugcuuccuguugagauuu	abyss_v4.2_64108212:16..73:+
abyss_v4.2_15911374_11478	1423.8		-	2786	2775	0	11	yes	-	xla-miR-427_MIMAT0001344	-	-	uaagugcuuccuguugaguuuu	gagcuucagcuggggcaccug	gagcuucagcuggggcaccugcuacguuuguauuuguaagugcuuccuguugaguuuu	abyss_v4.2_15911374:149..207:+
abyss_v4.2_59945393_31406	1401.3		-	2742	2732	0	10	yes	-	xla-miR-427_MIMAT0001344	-	-	uaagugcuuccuguugaguuuu	gcuucaacuggggcaccugcu	gcuucaacuggggcaccugcuacguuuauauuuguaagugcuuccuguugaguuuu	abyss_v4.2_59945393:84..140:-
abyss_v4.2_23438653_11865	1333.9		-	2614	2609	0	5	yes	-	xla-miR-427_MIMAT0001344	-	-	uaagugcuucuuuguuuggug	accaaacaaggguauuuccu	accaaacaaggguauuuccucuuaauuaaaugcaguaagugcuucuuuguuuggug	abyss_v4.2_23438653:2711..2767:+
abyss_v4.2_21918372_24905	1195.9		-	2341	2312	0	29	yes	-	xla-miR-427_MIMAT0001344	-	-	uaagugcuuccuuugagguuu	agcuuuaacugcggcaccug	agcuuuaacugcggcaccugcuacgauuauauuuuguauuuuguaagugcuuccuuugagguuu	abyss_v4.2_21918372:45..109:-
abyss_v4.2_20792722_10481	1184		-	2315	2312	0	3	yes	-	xla-miR-427_MIMAT0001344	-	-	uaagugcuuccuuugagguuu	agcuucaaccgcggcaccugcu	agcuucaaccgcggcaccugcuacgauuauauuuguaagugcuuccuuugagguuu	abyss_v4.2_20792722:61..117:+
abyss_v4.2_57040757_26157	1026.2		-	2010	2007	0	3	yes	-	xla-miR-427_MIMAT0001344	-	-	uaagugcuucuuuguuuggug	acaaaacaagaguauuuacu	acaaaacaagaguauuuacucuuaacuauauaaaguaagugcuucuuuguuuggug	abyss_v4.2_57040757:121..177:-
abyss_v4.2_66178245_27216	898.6		-	1754	1690	11	53	yes	-	xtr-miR-216_MIMAT0003629	-	-	uaaucucagcuggcaacuguga	cacaguggcuucugagauucugu	uaaucucagcuggcaacugugagugcuuacuaugccucucucacaguggcuucugagauucugu	abyss_v4.2_66178245:29790..29854:+
abyss_v4.2_2422465_31595	890.1		-	1737	824	0	913	yes	-	xtr-miR-93b_MIMAT0003660	-	-	aagugcugagagguguuccauga	ugggacaccugccgggguuucu	ugggacaccugccgggguuucuguguccaccaggaagugcugagagguguuccauga	abyss_v4.2_2422465:15..72:+
abyss_v4.2_62741974_3280	844.1		-	1651	1518	0	133	yes	-	xla-miR-427_MIMAT0001344	-	-	uaagugcuuccuguuuaggucu	aucuucaacuggggcaccugc	aucuucaacuggggcaccugcgacguuuauauuuguaagugcuuccuguuuaggucu	abyss_v4.2_62741974:69..126:+
abyss_v4.2_63029038_7138	842.8		-	1651	1518	0	133	yes	-	xla-miR-427_MIMAT0001344	-	-	uaagugcuuccuguuuaggucu	aucuucaacuggggcaccugc	aucuucaacuggggcaccugcgacguuuauauuuguaagugcuuccuguuuaggucu	abyss_v4.2_63029038:29..86:+
abyss_v4.2_24181108_21447	815.7		-	1596	1516	0	80	yes	-	xla-miR-427_MIMAT0001344	-	-	uaagugcuuccuguuuaggucu	aacuucaacuggggcaccugc	aacuucaacuggggcaccugcgacguuuauauuuguaagugcuuccuguuuaggucu	abyss_v4.2_24181108:15..72:-
abyss_v4.2_1103501_14068	793		-	1551	1528	0	23	yes	-	xla-miR-427_MIMAT0001344	-	-	uaagugcuuccuguuuaggucu	accuucaacuggggcaccug	accuucaacuggggcaccugcgacguuuauauuuguaagugcuuccuguuuaggucu	abyss_v4.2_1103501:69..126:+
abyss_v4.2_17106474_27077	733.4		-	1430	1425	0	5	yes	-	xla-miR-427_MIMAT0001344	-	-	uaagugcuucguguuuaggucu	gagcuucaacuggggcacu	gagcuucaacuggggcacuugcgacguuuauauguguaagugcuucguguuuaggucu	abyss_v4.2_17106474:52..110:+
abyss_v4.2_10618577_8347	614.9		-	1198	964	0	234	yes	-	xtr-miR-93b_MIMAT0003660	-	-	aagugcugagagguguuccagg	uugggacaccugccaggauuuc	uugggacaccugccaggauuucuguguccaccaggaagugcugagagguguuccagg	abyss_v4.2_10618577:1406..1463:-
abyss_v4.2_59104885_20235	560.5		-	1091	1061	0	30	yes	-	xtr-miR-93b_MIMAT0003660	-	-	aagugcugagagguguuccaggu	ugggacaccugccaggguuucu	ugggacaccugccaggguuucuguguucaccaggaagugcugagagguguuccaggu	abyss_v4.2_59104885:29..86:+
abyss_v4.2_57520822_284	545.5		-	1062	1061	0	1	yes	-	xtr-miR-93b_MIMAT0003660	-	-	aagugcugagagguguuccaggu	ugggacaccugccaugguu	ugggacaccugccaugguuucuguguccaccaggaagugcugagagguguuccaggu	abyss_v4.2_57520822:167..224:-
abyss_v4.2_65303232_6647	514.8		-	1001	725	0	276	yes	-	xtr-miR-93b_MIMAT0003660	-	-	aagugcugagagguguuccagg	ugggacaccugccggggcuucu	ugggacaccugccggggcuucuguguccaccaggaagugcugagagguguuccagg	abyss_v4.2_65303232:895..951:-
abyss_v4.2_65339315_11475	484.5		-	942	718	0	224	yes	-	xtr-miR-93b_MIMAT0003660	-	-	aagugcugagagguguuccagg	uggaacaccugccgggguuucu	uggaacaccugccgggguuucuguguccaccaggaagugcugagagguguuccagg	abyss_v4.2_65339315:4882..4938:-
abyss_v4.2_47703843_2564	473.3		-	920	729	0	191	yes	-	xtr-miR-93b_MIMAT0003660	-	-	aagugcugagagguguuccagg	uggaacaccugcugggguuuc	uggaacaccugcugggguuucuguguccaccaggaagugcugagagguguuccagg	abyss_v4.2_47703843:7..63:+
abyss_v4.2_3004686_6438	471		-	915	836	0	79	yes	-	xtr-miR-93b_MIMAT0003660	-	-	aagugcugagagguguuccauga	ugggacaccugccggggcuucu	ugggacaccugccggggcuucuguguccaccaggaagugcugagagguguuccauga	abyss_v4.2_3004686:2018..2075:-
abyss_v4.2_4080327_20104	469		-	912	836	0	76	yes	-	xtr-miR-93b_MIMAT0003660	-	-	aagugcugagagguguuccauga	ugggacaccugcugggguuucu	ugggacaccugcugggguuucuguguccaccaggaagugcugagagguguuccauga	abyss_v4.2_4080327:73..130:-
abyss_v4.2_47581103_1004	459		-	893	729	0	164	yes	-	xtr-miR-93b_MIMAT0003660	-	-	aagugcugagagguguuccagg	ucggacaccugccgggguuuc	ucggacaccugccgggguuucuguguccaccaggaagugcugagagguguuccagg	abyss_v4.2_47581103:11..67:+
abyss_v4.2_15562843_7151	446.5		-	867	697	0	170	yes	-	xtr-miR-93b_MIMAT0003660	-	-	aagugcugagagguguuccagg	uggaacaccugcugggguuuc	uggaacaccugcugggguuucuguauccacaaggaagugcugagagguguuccagg	abyss_v4.2_15562843:6959..7015:-
abyss_v4.2_55839618_10697	444.7		-	863	662	0	201	yes	-	xtr-miR-93b_MIMAT0003660	-	-	aagugcugagagguguuccagg	ugggacaccugccgggauuucu	ugggacaccugccgggauuucuguguccaccaggaagugcugagagguguuccagg	abyss_v4.2_55839618:82..138:-
abyss_v4.2_2595408_1231	441.6		-	859	856	0	3	yes	-	xtr-miR-93b_MIMAT0003660	-	-	aagugcugagagguguuccauga	ugggacaccuaccgggguuucu	ugggacaccuaccgggguuucuguguccaccaggaagugcugagagguguuccauga	abyss_v4.2_2595408:15..72:+
abyss_v4.2_17767496_3505	435.3		-	847	688	0	159	yes	-	xtr-miR-93b_MIMAT0003660	-	-	aagugcugagagguguuccagg	uggaacaccugcugggguuuc	uggaacaccugcugggguuucuguguccaccaggaagugcugagagguguuccagg	abyss_v4.2_17767496:6..62:-
abyss_v4.2_36221428_15452	428.9		-	833	830	0	3	yes	-	xtr-miR-93b_MIMAT0003660	-	-	aagugcugagagguguuccauga	ugggacaccugccggagauuc	ugggacaccugccggagauucuguguccaccaggaagugcugagagguguuccauga	abyss_v4.2_36221428:1570..1627:-
abyss_v4.2_22465670_32000	426.9		-	829	827	0	2	yes	-	xtr-miR-93b_MIMAT0003660	-	-	aagugcugagagguguuccauga	ugggauaccugccgggguuuc	ugggauaccugccgggguuucugugucaccaggaagugcugagagguguuccauga	abyss_v4.2_22465670:4876..4932:-
abyss_v4.2_44948947_31685	425.5		-	826	667	0	159	yes	-	xtr-miR-93b_MIMAT0003660	-	-	aagugcugagagguguuccagg	uggaacaccugcugggguuuc	uggaacaccugcugggguuucugcguccaccaggaagugcugagagguguuccagg	abyss_v4.2_44948947:26..82:-
abyss_v4.2_48190360_8684	420.2		-	815	729	0	86	yes	-	xtr-miR-93b_MIMAT0003660	-	-	aagugcugagagguguuccagg	ugggacaccugccggggcuucu	ugggacaccugccggggcuucuguguccaccaggaagugcugagagguguuccagg	abyss_v4.2_48190360:4..60:+
abyss_v4.2_66008090_836	416.6		-	809	731	0	78	yes	-	xtr-miR-93b_MIMAT0003660	-	-	aagugcugagagguguuccagg	ugggacaccugcugggguuucu	ugggacaccugcugggguuucuguguccaccaggaagugcugagagguguuccagg	abyss_v4.2_66008090:3..59:+
abyss_v4.2_60252397_3252	415.4		-	807	550	0	257	yes	-	xla-miR-427_MIMAT0001344	-	-	uaagugcuuucuguugagguuu	agcuucaacuggggcaccugca	agcuucaacuggggcaccugcacuguuuauauauuguuaagugcuuucuguugagguuu	abyss_v4.2_60252397:1779..1838:-
abyss_v4.2_31601882_20917	409		-	793	702	0	91	yes	-	xtr-miR-93b_MIMAT0003660	-	-	aagugcugagagguguuccagg	ugggacaccugccggggcuucu	ugggacaccugccggggcuucuguguccaccaggaagugcugagagguguuccagg	abyss_v4.2_31601882:159..215:-
abyss_v4.2_65053998_5283	404.2		-	787	698	0	89	yes	-	xtr-miR-93b_MIMAT0003660	-	-	aagugcugagagguguuccagg	ugggacaccugcugggguuuc	ugggacaccugcugggguuucuguguccaccaggaagugcugagagguguuccagg	abyss_v4.2_65053998:6..62:+
abyss_v4.2_36114725_14051	401.9		-	780	753	0	27	yes	-	xtr-miR-93b_MIMAT0003660	-	-	aagugcugagagguguuccaggu	ugggacaccuaccaggguuucu	ugggacaccuaccaggguuucugucuccaccaggaagugcugagagguguuccaggu	abyss_v4.2_36114725:154..211:+
abyss_v4.2_42996607_6551	396.8		-	770	667	0	103	yes	-	xtr-miR-93b_MIMAT0003660	-	-	aagugcugagagguguuccagg	uaggacaccugccgggguuuc	uaggacaccugccgggguuucuguguccaccaggaagugcugagagguguuccagg	abyss_v4.2_42996607:2648..2704:-
abyss_v4.2_44031511_19830	396.5		-	770	592	0	178	yes	-	xtr-miR-93b_MIMAT0003660	-	-	aagugcugagagguguuccagg	ugggacaccugccggguuuucu	ugggacaccugccggguuuucuguguccuccaaaaagugcugagagguguuccagg	abyss_v4.2_44031511:53..109:-
abyss_v4.2_31065010_14044	391.6		-	759	702	0	57	yes	-	xtr-miR-93b_MIMAT0003660	-	-	aagugcugagagguguuccagg	ugggacaccugucgggguuucu	ugggacaccugucgggguuucuguguccaccaggaagugcugagagguguuccagg	abyss_v4.2_31065010:8..64:+
abyss_v4.2_31967846_25528	391.1		-	759	702	0	57	yes	-	xtr-miR-93b_MIMAT0003660	-	-	aagugcugagagguguuccagg	ugggacaccugucgggguuucu	ugggacaccugucgggguuucuguguccaccaggaagugcugagagguguuccagg	abyss_v4.2_31967846:155..211:+
abyss_v4.2_65878494_16382	390.3		-	757	730	0	27	yes	-	xtr-miR-93b_MIMAT0003660	-	-	aagugcugagagguguuccagg	uggaacaccugccgggguuuc	uggaacaccugccgggguuucuguguccaccaggaagugcugagagguguuccagg	abyss_v4.2_65878494:12..68:+
abyss_v4.2_34771080_29488	387.3		-	751	749	0	2	yes	-	xtr-miR-93b_MIMAT0003660	-	-	aagugcugagagguguuccaggu	ugggauaccugccgggguuuc	ugggauaccugccgggguuucuguguccaccaggaagugcugagagguguuccaggu	abyss_v4.2_34771080:2084..2141:-
abyss_v4.2_49462470_24951	384.5		-	745	729	0	16	yes	-	xtr-miR-93b_MIMAT0003660	-	-	aagugcugagagguguuccagg	cggaacaccugccgggcuuu	cggaacaccugccgggcuuucuguguccaccaggaagugcugagagguguuccagg	abyss_v4.2_49462470:1028..1084:-
abyss_v4.2_16789252_22868	383.8		-	744	697	0	47	yes	-	xtr-miR-93b_MIMAT0003660	-	-	aagugcugagagguguuccagg	ugggacgccugccgggguuucu	ugggacgccugccgggguuucuguguccaccaggaagugcugagagguguuccagg	abyss_v4.2_16789252:67..123:+
abyss_v4.2_6162239_14727	382		-	740	681	0	59	yes	-	xtr-miR-93b_MIMAT0003660	-	-	aagugcugagagguguuccagg	ugggacaccugucgggguuucu	ugggacaccugucgggguuucuguguccacagggaagugcugagagguguuccagg	abyss_v4.2_6162239:745..801:-
abyss_v4.2_25876273_11157	378.5		-	735	708	0	27	yes	-	xtr-miR-93b_MIMAT0003660	-	-	aagugcugagagguguuccagg	uggaacaccugccgggguuuc	uggaacaccugccgggguuucuguguccaccaggaagugcugagagguguuccagg	abyss_v4.2_25876273:15..71:-
abyss_v4.2_51494609_19543	374.9		-	727	702	0	25	yes	-	xtr-miR-93b_MIMAT0003660	-	-	aagugcugagagguguuccagg	ugggacaccugccgggaau	ugggacaccugccgggaauucuguguccaccaggaagugcugagagguguuccagg	abyss_v4.2_51494609:267..323:-
abyss_v4.2_50069923_910	366.5		-	711	702	0	9	yes	-	xtr-miR-93b_MIMAT0003660	-	-	aagugcugagagguguuccagg	ugggauaccugcugggguuucu	ugggauaccugcugggguuucuguguccaccaggaagugcugagagguguuccagg	abyss_v4.2_50069923:10..66:+
abyss_v4.2_66114342_7495	365.5		-	709	708	0	1	yes	-	xtr-miR-93b_MIMAT0003660	-	-	aagugcugagagguguuccagg	ugggacaccugccgagguu	ugggacaccugccgagguuucuguguccaccaggaagugcugagagguguuccagg	abyss_v4.2_66114342:425..481:+
abyss_v4.2_7297587_29570	361.9		-	703	627	0	76	yes	-	xla-miR-427_MIMAT0001344	-	-	uaagugcuuccuuugugguuua	gcuucaacugcggcaccug	gcuucaacugcggcaccugcuacguuuauauguaagugcuuccuuugugguuua	abyss_v4.2_7297587:16..70:-
abyss_v4.2_17458673_31482	357.8		-	695	626	0	69	yes	-	xtr-miR-93b_MIMAT0003660	-	-	aagugcugagagguguuccagg	ugggacaccugcugggguuucu	ugggacaccugcugggguuucuguguccaccagaaagugcugagagguguuccagg	abyss_v4.2_17458673:26..82:-
abyss_v4.2_31500114_19680	356.8		-	693	626	0	67	yes	-	xtr-miR-93b_MIMAT0003660	-	-	aagugcugagagguguuccagg	ugggacaccugcugggguuucu	ugggacaccugcugggguuucuguguccaccagaaagugcugagagguguuccagg	abyss_v4.2_31500114:489..545:-
abyss_v4.2_18327705_10931	356.6		-	693	688	0	5	yes	-	xtr-miR-93b_MIMAT0003660	-	-	aagugcugagagguguuccagg	ugggacacuugccgggguuu	ugggacacuugccgggguuucuguguccaccaggaagugcugagagguguuccagg	abyss_v4.2_18327705:13..69:-
abyss_v4.2_65642204_18645	356.1		-	690	634	0	56	yes	-	xtr-miR-93b_MIMAT0003660	-	-	aagugcugagagguguuccagg	uaggacaccugccgggauu	uaggacaccugccgggauuccuggguccaccagaaagugcugagagguguuccagg	abyss_v4.2_65642204:153..209:+
abyss_v4.2_60313372_4053	348.1		-	674	649	0	25	yes	-	xtr-miR-93b_MIMAT0003660	-	-	aagugcugagagguguuccagg	ugggacaccugcugggaauucu	ugggacaccugcugggaauucuguguccaccaggaagugcugagagguguuccagg	abyss_v4.2_60313372:32..88:-
abyss_v4.2_13605121_14175	348		-	674	667	0	7	yes	-	xtr-miR-93b_MIMAT0003660	-	-	aagugcugagagguguuccagg	ugagacaccugccgggguuu	ugagacaccugccgggguuucuguguccaccacgaagugcugagagguguuccagg	abyss_v4.2_13605121:89..145:-
abyss_v4.2_55332234_4368	347.7		-	673	662	0	11	yes	-	xtr-miR-93b_MIMAT0003660	-	-	aagugcugagagguguuccagg	ugggacaccugcugggauuucu	ugggacaccugcugggauuucuguguccaccaggaagugcugagagguguuccagg	abyss_v4.2_55332234:22..78:+
abyss_v4.2_44250792_22649	347.5		-	676	667	0	9	yes	-	xtr-miR-93b_MIMAT0003660	-	-	aagugcugagagguguuccagg	ugggauaccugcugggguuucu	ugggauaccugcugggguuucuguguccaccaggaagugcugagagguguuccagg	abyss_v4.2_44250792:3..59:-
abyss_v4.2_44826172_30066	347.5		-	676	667	0	9	yes	-	xtr-miR-93b_MIMAT0003660	-	-	aagugcugagagguguuccagg	ugggauaccugcugggguuucu	ugggauaccugcugggguuucuguguccaccaggaagugcugagagguguuccagg	abyss_v4.2_44826172:205..261:+
abyss_v4.2_32370216_30809	338.7		-	667	433	0	234	yes	-	xla-miR-427_MIMAT0001344	-	-	uaagugcuuucuguugagguuu	agcuucaacuggggcaccugc	agcuucaacuggggcaccugcuacauuuauauuuguaagugcuuucuguugagguuu	abyss_v4.2_32370216:3..60:+
abyss_v4.2_31716030_22472	338.6		-	656	626	0	30	yes	-	xtr-miR-93b_MIMAT0003660	-	-	aagugcugagagguguuccagg	ugggacaccugccaggguuucu	ugggacaccugccaggguuucuguguccaccagaaagugcugagagguguuccagg	abyss_v4.2_31716030:10452..10508:-
abyss_v4.2_46886248_23834	333.8		-	646	585	0	61	yes	-	xtr-miR-93b_MIMAT0003660	-	-	aagugcugagagguguuccaag	ugggacaccugcugggguuuc	ugggacaccugcugggguuucuguguccaccugaaagugcugagagguguuccaag	abyss_v4.2_46886248:85..141:-
abyss_v4.2_12673711_2239	333.3		-	645	592	0	53	yes	-	xtr-miR-93b_MIMAT0003660	-	-	aagugcugagagguguuccagg	ugggacaccugcugcgguuuc	ugggacaccugcugcgguuucuguguccaccagaaagugcugagagguguuccagg	abyss_v4.2_12673711:123..179:+
abyss_v4.2_58286626_9858	328.1		-	635	630	0	5	yes	-	xtr-miR-93b_MIMAT0003660	-	-	aagugcugagagguguuccagg	ugggacacuugccgggguuu	ugggacacuugccgggguuucuguguucaccaggaagugcugagagguguuccagg	abyss_v4.2_58286626:179..235:+
abyss_v4.2_58871531_17326	325.8		-	631	561	0	70	yes	-	xtr-miR-93b_MIMAT0003660	-	-	aagugcugagagguguuccagg	ugggacaccugcugggguuucu	ugggacaccugcugggguuucuguguccaccagaaagugcugagagguguuccagg	abyss_v4.2_58871531:180..236:-
abyss_v4.2_8213604_9368	325.6		-	630	624	0	6	yes	-	xtr-miR-93b_MIMAT0003660	-	-	aagugcugagagguguuccagg	ugggacaccugccaguguuu	ugggacaccugccaguguuucuguguccaccagaaagugcugagagguguuccagg	abyss_v4.2_8213604:48..104:-
abyss_v4.2_9285398_22888	323.7		-	626	624	0	2	yes	-	xtr-miR-93b_MIMAT0003660	-	-	aagugcugagagguguuccagg	uggcacaccugccgggguuu	uggcacaccugccgggguuucuguguccuccagaaagugcugagagguguuccagg	abyss_v4.2_9285398:303..359:-
abyss_v4.2_59157002_20931	290.7		-	562	561	0	1	yes	-	xtr-miR-93b_MIMAT0003660	-	-	aagugcugagagguguuccagg	ugggagaccugccaggguuuc	ugggagaccugccaggguuucuauguccaccagaaagugcugagagguguuccagg	abyss_v4.2_59157002:65..121:+
abyss_v4.2_54271611_23171	285.2		-	550	466	0	84	yes	-	xtr-miR-93b_MIMAT0003660	-	-	aagugcugagagguguuccagg	ugggacaccugccggggcuucu	ugggacaccugccggggcuucuguguccacuaggaagugcugagagguguuccagg	abyss_v4.2_54271611:55..111:-
abyss_v4.2_17702959_2660	276.4		-	533	495	0	38	yes	-	xtr-miR-93b_MIMAT0003660	-	-	aagugcugagagguguuccaag	ugggacaccugucggggcuucu	ugggacaccugucggggcuucuguguccaccaggaagugcugagagguguuccaag	abyss_v4.2_17702959:201..257:+
abyss_v4.2_19825121_29880	270.8		-	522	495	0	27	yes	-	xtr-miR-93b_MIMAT0003660	-	-	aagugcugagagguguuccaag	uggaacaccugccgggguuuc	uggaacaccugccgggguuucugugucuaccaggaagugcugagagguguuccaag	abyss_v4.2_19825121:2000..2056:-
abyss_v4.2_60862121_11274	269.4		-	524	414	0	110	yes	-	xla-miR-427_MIMAT0001344	-	-	uaagugcuuucuguugagguuu	agcuucaacuugggcaccugc	agcuucaacuugggcaccugcugcauuuauauuuguaagugcuuucuguugagguuu	abyss_v4.2_60862121:974..1031:-
abyss_v4.2_65246711_26408	258.7		-	500	499	0	1	yes	-	xtr-miR-93b_MIMAT0003660	-	-	aagugcugagagguguuccaag	uuggacaccugccagaguuucu	uuggacaccugccagaguuucuguguucaccaugaagugcugagagguguuccaag	abyss_v4.2_65246711:411..467:-
abyss_v4.2_11742308_22905	255.2		-	493	155	0	338	yes	-	xla-miR-427_MIMAT0001344	-	-	uaagugcuuccuguugaaguuu	agcuucaacuggggcaccugcu	agcuucaacuggggcaccugcuauguuucuauuuguaagugcuuccuguugaaguuu	abyss_v4.2_11742308:247..304:+
abyss_v4.2_20885183_11720	251.9		-	485	426	0	59	yes	-	xtr-miR-93b_MIMAT0003660	-	-	aagugcugagagguguuccagg	ugggacaccugucgggguuucu	ugggacaccugucgggguuucugaguccaccagaaagugcugagagguguuccagg	abyss_v4.2_20885183:794..850:-
abyss_v4.2_53221022_9690	247.8		-	477	466	0	11	yes	-	xtr-miR-93b_MIMAT0003660	-	-	aagugcugagagguguuccagg	ugggacaucugccggggcuucu	ugggacaucugccggggcuucuguguccaccaggaagugcugagagguguuccagg	abyss_v4.2_53221022:257..313:+
abyss_v4.2_19962902_31648	244		-	472	470	0	2	yes	-	xla-miR-427_MIMAT0001344	-	-	uaagugcuuucuguugagguuu	agcuucaacuggggcuucugcu	agcuucaacuggggcuucugcuacauuuauauuuguaagugcuuucuguugagguuu	abyss_v4.2_19962902:430..487:-
abyss_v4.2_26623671_20607	242.1		-	468	185	0	283	yes	-	xla-miR-427_MIMAT0001344	-	-	uaagugcuuccuguugaaguuu	gagcuucaacuggggcaccugc	gagcuucaacuggggcaccugcuacguuuaaauuuguaagugcuuccuguugaaguuu	abyss_v4.2_26623671:1719..1777:+
abyss_v4.2_65276946_3468	241.5		-	467	466	0	1	yes	-	xla-miR-427_MIMAT0001344	-	-	uaagugcuuucuguugagguuu	agcuucaacugggaaaccugu	agcuucaacugggaaaccuguuauguucauauuuguaagugcuuucuguugagguuu	abyss_v4.2_65276946:1062..1119:-
abyss_v4.2_8314401_10606	235.5		-	454	429	0	25	yes	-	xla-miR-427_MIMAT0001344	-	-	uaagugcuuucuguugagguuu	agcuucaacucgggcaccug	agcuucaacucgggcaccugcuuugcuuauauuuuuaagugcuuucuguugagguuu	abyss_v4.2_8314401:2743..2800:-
abyss_v4.2_53298663_10653	233.3		-	449	445	0	4	yes	-	xtr-miR-93b_MIMAT0003660	-	-	aagugcugagagguguuccagg	ugggacaccugccggaguuucu	ugggacaccugccggaguuucugugucuaccagaaagugcugagagguguuccagg	abyss_v4.2_53298663:43..99:+
abyss_v4.2_35223208_2800	228.8		-	440	429	0	11	yes	-	xtr-miR-93b_MIMAT0003660	-	-	aagugcugagagguguuccagg	ugggacaccugcugggauuucu	ugggacaccugcugggauuucugugcccaccaggaagugcugagagguguuccagg	abyss_v4.2_35223208:80..136:+
abyss_v4.2_35871960_11007	226.4		-	436	429	0	7	yes	-	xtr-miR-93b_MIMAT0003660	-	-	aagugcugagagguguuccagg	ugagacaccugccgggguuu	ugagacaccugccgggguuucuguguccaccaggaagugcugagagguguuccagg	abyss_v4.2_35871960:17..73:-
abyss_v4.2_36004416_12600	226		-	434	429	0	5	yes	-	xtr-miR-93b_MIMAT0003660	-	-	aagugcugagagguguuccagg	ugggacaccugucgggcuuucu	ugggacaccugucgggcuuucuguguccaccaggaagugcugagagguguuccagg	abyss_v4.2_36004416:34..90:+
abyss_v4.2_8457896_12351	225.6		-	436	431	0	5	yes	-	xla-miR-427_MIMAT0001344	-	-	uaagugcuuucuguugagguuu	agcuuuaacuagggcaccug	agcuuuaacuagggcaccugcuacguuuauauguauaagugcuuucuguugagguuu	abyss_v4.2_8457896:1480..1537:+
abyss_v4.2_30312426_4171	225		-	436	433	0	3	yes	-	xla-miR-427_MIMAT0001344	-	-	uaagugcuuucuguugagguuu	aguuucaacugggguaccugc	aguuucaacugggguaccugcuacauuuauauuuguaagugcuuucuguugagguuu	abyss_v4.2_30312426:8804..8861:+
abyss_v4.2_21413002_18267	222.2		-	427	426	0	1	yes	-	xtr-miR-93b_MIMAT0003660	-	-	aagugcugagagguguuccagg	uggaacagcugccgggguuuc	uggaacagcugccgggguuucuguguccaccacaaagugcugagagguguuccagg	abyss_v4.2_21413002:124..180:+
abyss_v4.2_36366799_17162	218.6		-	420	408	0	12	yes	-	xtr-miR-93b_MIMAT0003660	-	-	aagugcugagagguguuccagg	ugggacaccugccggggu	ugggacaccugccggggucuuuguguccaccagaaagugcugagagguguuccagg	abyss_v4.2_36366799:35..91:-
abyss_v4.2_50634490_8268	216.3		-	417	158	0	259	yes	-	xla-miR-427_MIMAT0001344	-	-	uaagugcuuccuguugaaguuu	agcuucaacuggggcaccugc	agcuucaacuggggcaccugcuauguuuauauuuguaagugcuuccuguugaaguuu	abyss_v4.2_50634490:242..299:-
abyss_v4.2_274639_3544	200.4		-	385	158	0	227	yes	-	xla-miR-427_MIMAT0001344	-	-	uaagugcuucuuguugagguuuu	agcuucaacuggggcaccug	agcuucaacuggggcaccugcuacauuuauauuuguaagugcuucuuguugagguuuu	abyss_v4.2_274639:817..875:-
abyss_v4.2_37492620_31774	183		-	353	126	0	227	yes	-	xla-miR-427_MIMAT0001344	-	-	uaagugcuuccuguugauguuuau	agcuucaacuggggcaccugc	agcuucaacuggggcaccugcuacguugauguuuguaagugcuuccuguugauguuuau	abyss_v4.2_37492620:253..312:-
abyss_v4.2_12580465_1051	182.9		-	353	349	0	4	yes	-	xla-miR-427_MIMAT0001344	-	-	uaagugcuuucuguugagauuu	agcuucaacuagggcaccug	agcuucaacuagggcaccugcuauguuuauauuuguaagugcuuucuguugagauuu	abyss_v4.2_12580465:599..656:+
abyss_v4.2_5606319_7741	160.3		-	307	158	0	149	yes	-	xla-miR-427_MIMAT0001344	-	-	uaagugcuuccuguugaaguuu	agcuucaacuugggcaccugc	agcuucaacuugggcaccugcuuuauuuauauuuguaagugcuuccuguugaaguuu	abyss_v4.2_5606319:1525..1582:+
abyss_v4.2_5556630_7136	144.4		-	275	158	0	117	yes	-	xla-miR-427_MIMAT0001344	-	-	uaagugcuuccuguugaaguuu	agcuucaacuggggcaccua	agcuucaacuggggcaccuacaauguuuauauuuguaagugcuuccuguugaaguuu	abyss_v4.2_5556630:722..779:-
abyss_v4.2_65409184_20554	137.1		-	261	158	0	103	yes	-	xla-miR-427_MIMAT0001344	-	-	uaagugcuuccuguugaaguuu	agcuucaacuggagcaccug	agcuucaacuggagcaccugcuacuuuaaauuuguaagugcuuccuguugaaguuu	abyss_v4.2_65409184:5414..5470:-
abyss_v4.2_45814960_10371	136.4		-	260	180	0	80	yes	-	xtr-miR-93b_MIMAT0003660	-	-	aagugcugagagguuuuccagg	ugggacaccugccgggauu	ugggacaccugccgggauucuguguccaccaugaagugcugagagguuuuccagg	abyss_v4.2_45814960:5409..5464:-
abyss_v4.2_65620133_15771	117		-	220	209	0	11	yes	-	xtr-miR-187_MIMAT0003614	-	-	ucgugucuuguguugcagcc	gcuacagcacaggacaugggagc	gcuacagcacaggacaugggagcuuuugugaccccucgugucuuguguugcagcc	abyss_v4.2_65620133:4825..4880:+
abyss_v4.2_62923275_5766	116.9		-	221	155	0	66	yes	-	xla-miR-427_MIMAT0001344	-	-	uaagugcuucccguugagguuuu	agcuucaacguggacaccugc	agcuucaacguggacaccugcuuuguuuauaucuguaagugcuucccguugagguuuu	abyss_v4.2_62923275:536..594:-
abyss_v4.2_47666078_2067	115.2		-	219	214	0	5	yes	-	xla-miR-427_MIMAT0001344	-	-	uaagugcuucuuuuuuuggugg	accaaacaagaguacuuccu	accaaacaagaguacuuccucuuaauuguaugaaguaagugcuucuuuuuuuggugg	abyss_v4.2_47666078:603..660:+
abyss_v4.2_47711072_2688	103.7		-	196	148	0	48	yes	-	xla-miR-427_MIMAT0001344	-	-	uaagugcuuccuguugaaguuu	agcuuuaacuggggcaccugcu	agcuuuaacuggggcaccugcuauguuuauauuuguaagugcuuccuguugaaguuu	abyss_v4.2_47711072:279..336:-
abyss_v4.2_16739258_22247	93.2		-	176	174	0	2	yes	-	xla-miR-427_MIMAT0001344	-	-	uaagugcuuccuguugaaguuu	agcuucaacuagggaaccugcu	agcuucaacuagggaaccugcuauguugauauuuauaagugcuuccuguugaaguuu	abyss_v4.2_16739258:5481..5538:+
abyss_v4.2_62120899_27520	88.9		-	169	150	0	19	yes	-	xla-miR-427_MIMAT0001344	-	-	uaagugcuucuuguugagguua	gcuuuaacuggggcaccugc	gcuuuaacuggggcaccugcuauguuuauauuuauaagugcuucuuguugagguua	abyss_v4.2_62120899:287..343:-
abyss_v4.2_6822353_23390	86.1		-	162	158	0	4	yes	-	xla-miR-427_MIMAT0001344	-	-	uaagugcuuccuguugaaguuu	agcuucaacuggggcaucugcu	agcuucaacuggggcaucugcuauguuuauauuuguaagugcuuccuguugaaguuu	abyss_v4.2_6822353:1872..1929:-
abyss_v4.2_66146327_16962	85.6		-	160	117	0	43	yes	-	xla-miR-427_MIMAT0001344	-	-	uaagugcuuccuggugagguuu	agcuucaccuggggcaccugc	agcuucaccuggggcaccugcuauguuuauauuuguaagugcuuccuggugagguuu	abyss_v4.2_66146327:3356..3413:-
abyss_v4.2_15042283_547	84.9		-	157	145	0	12	yes	-	xtr-miR-148a_MIMAT0003664	-	-	ucagugcacauguauguuuggc	ucaaacacacaugcgcacug	ucagugcacauguauguuuggcaggccauaucgggcuggucaaacacacaugcgcacug	abyss_v4.2_15042283:1699..1758:+
abyss_v4.2_43606947_14442	84.5		-	159	158	0	1	yes	-	xla-miR-427_MIMAT0001344	-	-	uaagugcuuccuguugaaguuu	aacuucaacuggagcaacuacu	aacuucaacuggagcaacuacuacguuuauauuuguaagugcuuccuguugaaguuu	abyss_v4.2_43606947:176..233:-
abyss_v4.2_43465958_12777	84.4		-	159	158	0	1	yes	-	xla-miR-427_MIMAT0001344	-	-	uaagugcuuccuguugaaguuu	agcuucaacuugugcaccugc	agcuucaacuugugcaccugcuacguuuauacuuguaagugcuuccuguugaaguuu	abyss_v4.2_43465958:1830..1887:+
abyss_v4.2_7948302_5844	83.3		-	159	158	0	1	yes	-	xla-miR-427_MIMAT0001344	-	-	uaagugcuuccuguugaaguuu	agcuuuaacugggguaccu	agcuuuaacugggguaccuucuacauucaaauuuguaagugcuuccuguugaaguuu	abyss_v4.2_7948302:582..639:-
abyss_v4.2_48429910_11727	82.3		-	154	148	0	6	yes	-	xla-miR-427_MIMAT0001344	-	-	uaagugcuuccuguugaaguuu	agcuucaacuggggcaca	agcuucaacuggggcacaugcuauguuuauauuuguaagugcuuccuguugaaguuu	abyss_v4.2_48429910:316..373:+
abyss_v4.2_65361733_14353	81		-	152	99	0	53	yes	-	xla-miR-427_MIMAT0001344	-	-	uaagugcuuccuguuaagguuc	agcuuuaacuggggcaccug	agcuuuaacuggggcaccuguaagugcuuccuguaagugcuuccuguuaagguuc	abyss_v4.2_65361733:1428..1483:+
abyss_v4.2_49988913_31581	80.5		-	151	148	0	3	yes	-	xla-miR-427_MIMAT0001344	-	-	uaagugcuuccuguugaaguuu	agcuucaauuggggcaccug	agcuucaauuggggcaccugcuacguuuauauuuauaagugcuuccuguugaaguuu	abyss_v4.2_49988913:756..813:+
abyss_v4.2_20523971_6981	79.3		-	147	141	0	6	yes	-	xla-miR-427_MIMAT0001344	-	-	uaagugcuuucuuguuuggugg	cccaaacaaggguacuuacu	cccaaacaaggguacuuacuauuaauuaaaugugguaagugcuuucuuguuuggugg	abyss_v4.2_20523971:3606..3663:+
abyss_v4.2_65581362_10729	78.3		-	146	136	0	10	yes	-	xla-miR-427_MIMAT0001344	-	-	uaagugcuuccuuguuuggua	accaaacaaggguacuuccu	accaaacaaggguacuuccucuuaauuaaggguaguaagugcuuccuuguuuggua	abyss_v4.2_65581362:2178..2234:+
abyss_v4.2_14148639_21315	67		-	125	123	0	2	yes	-	xla-miR-427_MIMAT0001344	-	-	uaagugcuuccuguugaacuuu	agcuucaaauggggcacaug	agcuucaaauggggcacaugcaacauuuauauuuguaagugcuuccuguugaacuuu	abyss_v4.2_14148639:1832..1889:+
abyss_v4.2_45760426_9637	63.5		-	117	116	0	1	yes	-	xla-miR-427_MIMAT0001344	-	-	uaagugcuucuuguugagguuc	agcuuuaacugggacaccugc	agcuuuaacugggacaccugcuacauuuacauuuguaaguuuuguaagugcuucuuguugagguuc	abyss_v4.2_45760426:952..1018:+
abyss_v4.2_1834900_23529	62.5		-	114	111	0	3	yes	-	xtr-miR-9406_MIMAT0035360	-	-	ugcaaaucggaaauugcgaguc	cucgcaauuucagauucgcaaa	ugcaaaucggaaauugcgagucgcaccaacucgcaauuucagauucgcaaa	abyss_v4.2_1834900:29..80:+
abyss_v4.2_16690809_21643	61.7		-	115	48	0	67	yes	-	xla-miR-427_MIMAT0001344	-	-	uaagugcuuccuguugugguuu	agcuuuaacuggggcaccug	agcuuuaacuggggcaccugcuacauuaauauuuguaagugcuuccuguugugguuu	abyss_v4.2_16690809:808..865:+
abyss_v4.2_47712154_2695	60.7		-	111	70	0	41	yes	-	xla-miR-427_MIMAT0001344	-	-	uaagugcucccuguugagguuua	cgcuucaacuggggcaccugu	cgcuucaacuggggcaccuguuacauuugcauuuguaagugcucccuguugagguuua	abyss_v4.2_47712154:3046..3104:+
abyss_v4.2_16707804_21838	60.6		-	112	91	0	21	yes	-	xla-miR-427_MIMAT0001344	-	-	uaagugcuuccuauugagguuc	aacuucaacuggggcaccug	aacuucaacuggggcaccuguuacguuuauauuuguaagugcuuccuauugagguuc	abyss_v4.2_16707804:262..319:+
abyss_v4.2_27920641_5484	56.8		-	103	83	0	20	yes	-	xla-miR-427_MIMAT0001344	-	-	uaagugcuuccuggugagguuu	agcuucaccuggggcaccuac	agcuucaccuggggcaccuacuauguuuauauuuguaagugcuuccuggugagguuu	abyss_v4.2_27920641:164..221:-
abyss_v4.2_7672128_2241	55.9		-	102	74	0	28	yes	-	xla-miR-427_MIMAT0001344	-	-	uaagugcucccuguugagguuua	agcuucaacucgggcaccug	agcuucaacucgggcaccugcgacguuuauauuuguaagugcucccuguugagguuua	abyss_v4.2_7672128:744..802:+
abyss_v4.2_36904402_24035	54.7		-	99	94	0	5	yes	-	xla-miR-427_MIMAT0001344	-	-	uaagugcuuuguuguuuggugg	accagacaaggguacuuccu	accagacaaggguacuuccucugaauuaaaagaaguaagugcuuuguuguuuggugg	abyss_v4.2_36904402:805..862:+
abyss_v4.2_63471572_13004	53.6		-	96	92	0	4	yes	-	xtr-miR-10b_MIMAT0003558	-	-	cacccuguuuaaccucuuuau	uagggggguuagacaggggugug	uagggggguuagacagggguguguucuggcccccacccuguuuaaccucuuuau	abyss_v4.2_63471572:1056..1110:-
abyss_v4.2_41734352_22422	53		-	96	92	0	4	yes	-	xla-miR-427_MIMAT0001344	-	-	uaagugcuuccuuuugagguuc	agcuucaaccggggcaccugcu	agcuucaaccggggcaccugcuacauuuauacuuguaagugcuuccuuuugagguuc	abyss_v4.2_41734352:146..203:-
abyss_v4.2_14289603_23182	50.6		-	90	85	0	5	yes	-	xtr-miR-10b_MIMAT0003558	-	-	cacccuguuuaaccucuuuau	uaggggggucagacaggggugug	uaggggggucagacagggguguguuuuggcucccacccuguuuaaccucuuuau	abyss_v4.2_14289603:48..102:-
abyss_v4.2_65910749_20556	48.3		-	88	70	0	18	yes	-	xla-miR-427_MIMAT0001344	-	-	uaagugcucccuguugagguuua	agcuucaacuguggcacca	agcuucaacuguggcaccagcuaaauuuauauuuguaagugcucccuguugagguuua	abyss_v4.2_65910749:1238..1296:+
abyss_v4.2_52027184_26492	47.6		-	87	36	0	51	yes	-	xla-miR-427_MIMAT0001344	-	-	uaagugcuuccugaugagguuu	agcuucaacuugagcaccugc	agcuucaacuugagcaccugcuauuaauaucuguaagugcuuccugaugagguuu	abyss_v4.2_52027184:802..857:+
abyss_v4.2_18087466_7854	46.5		-	84	83	0	1	yes	-	xla-miR-427_MIMAT0001344	-	-	uaagugcuuccuggugagguuu	cuucagcuggggcaccug	cuucagcuggggcaccugguacguuuauauuuguaagugcuuccuggugagguuu	abyss_v4.2_18087466:140..195:-
abyss_v4.2_55742866_9491	46.2		-	84	60	0	24	yes	-	xla-miR-427_MIMAT0001344	-	-	gaagugcuuccuggugagguuu	agcuucaacuggagcaccugc	agcuucaacuggagcaccugcuauguuuauauuuggaagugcuuccuggugagguuu	abyss_v4.2_55742866:353..410:+
abyss_v4.2_11346102_17816	45.6		-	83	60	0	23	yes	-	xla-miR-427_MIMAT0001344	-	-	uaagugcugccuguugagguuua	agcuucaacuugagcaucugc	agcuucaacuugagcaucugcuuuguguauaucuguaagugcugccuguugagguuua	abyss_v4.2_11346102:785..843:-
abyss_v4.2_46681126_21397	42.1		-	76	61	0	15	yes	-	xla-miR-427_MIMAT0001344	-	-	uaagugcuuccuuuugagguuu	agcuucaacaugggcaccugc	agcuucaacaugggcaccugcuuuguuuauaucuguaagugcuuccuuuugagguuu	abyss_v4.2_46681126:254..311:+
abyss_v4.2_28935808_18872	40.6		-	71	69	0	2	yes	-	xtr-miR-31b_MIMAT0005562	-	-	agcaagaucguccacaauguggg	cacgguggaugacgcuugucc	agcaagaucguccacaaugugggggacugagucuggcccacgguggaugacgcuugucc	abyss_v4.2_28935808:117..176:+
abyss_v4.2_44481618_25561	40.4		-	73	71	0	2	yes	-	xla-miR-427_MIMAT0001344	-	-	uaagugcuuccuguugaaguua	agcuucaacuggagcaccu	agcuucaacuggagcaccuuuguuuauaugcguaagugcuuccuguugaaguua	abyss_v4.2_44481618:1266..1320:+
abyss_v4.2_55224017_2946	40		-	71	48	0	23	yes	-	xla-miR-427_MIMAT0001344	-	-	uaagugcuuccuguugugguuu	agccucaacuggggcaccugc	agccucaacuggggcaccugcuacguuuauauuuguaagugcuuccuguugugguuu	abyss_v4.2_55224017:26..83:-
abyss_v4.2_11624628_21384	39.6		-	70	65	0	5	yes	-	xla-miR-427_MIMAT0001344	-	-	uaagugcuuccuuuugagguuu	agcuucaacuggaacaccu	agcuucaacuggaacaccuguuauguuuauauuuguaagugcuuccuuuugagguuu	abyss_v4.2_11624628:337..394:-
abyss_v4.2_10493576_6788	36.8		-	66	64	0	2	yes	-	xla-miR-427_MIMAT0001344	-	-	uaagugcuuccuuuugagguuu	agcuuuaacuggggcacuugcu	agcuuuaacuggggcacuugcuauguuuauauuuguaagugcuuccuuuugagguuu	abyss_v4.2_10493576:290..347:-
abyss_v4.2_3315191_10457	34		-	60	57	0	3	yes	-	xla-miR-427_MIMAT0001344	-	-	uaagugcuuccuuuugagguuu	agcuucaaguggggcaccug	agcuucaaguggggcaccugcuauguguauauuuauaagugcuuccuuuugagguuu	abyss_v4.2_3315191:80..137:+
abyss_v4.2_37493681_31790	33.3		-	61	59	0	2	yes	-	xla-miR-427_MIMAT0001344	-	-	uaagugcuuccuuuugagguuu	aguuucaacugaggcaccug	aguuucaacugaggcaccugcuacuuuuauauuuguaagugcuuccuuuugagguuu	abyss_v4.2_37493681:1048..1105:-
abyss_v4.2_52524653_313	32.9		-	56	52	0	4	yes	-	xtr-miR-29b_MIMAT0003573	-	-	cagcaccaagaggugccucagg	uggggcaccugcuggggcuu	uggggcaccugcuggggcuucuggugcaaucagcagcaccaagaggugccucagg	abyss_v4.2_52524653:3151..3206:-
abyss_v4.2_33017932_6773	31.9		-	55	27	0	28	yes	-	xla-miR-427_MIMAT0001344	-	-	uaagugcuuccucuugagguuu	agcuucaacuggagcaccugc	agcuucaacuggagcaccugcuauuuauaguuguaagugcuuccucuugagguuu	abyss_v4.2_33017932:57..112:+
abyss_v4.2_33841246_17227	31.3		-	53	39	0	14	yes	-	xtr-miR-29b_MIMAT0003573	-	-	cagcaccaagaggugccucagg	uggggcaccugcuggggcuc	uggggcaccugcuggggcuccuggugcaaucagcagcaccaagaggugccucagg	abyss_v4.2_33841246:4..59:-
abyss_v4.2_33841262_17229	31.3		-	53	39	0	14	yes	-	xtr-miR-29b_MIMAT0003573	-	-	cagcaccaagaggugccucagg	uggggcaccugcuggggcuc	uggggcaccugcuggggcuccuggugcaaucagcagcaccaagaggugccucagg	abyss_v4.2_33841262:4..59:-
abyss_v4.2_57088459_26827	31.3		-	53	39	0	14	yes	-	xtr-miR-29b_MIMAT0003573	-	-	cagcaccaagaggugccucagg	uggggcaccugcuggggcuc	uggggcaccugcuggggcuccuggugcaaucagcagcaccaagaggugccucagg	abyss_v4.2_57088459:15..70:-
abyss_v4.2_38575366_13613	30.6		-	58	33	0	25	yes	-	xla-miR-427_MIMAT0001344	-	-	uaagugcuuccuguuaagguuu	agcuucaacuugggcaccugg	agcuucaacuugggcaccugguuuguucauaucuguaagugcuuccuguuaagguuu	abyss_v4.2_38575366:1006..1063:+
abyss_v4.2_46102138_14046	28.2		-	48	44	0	4	yes	-	xtr-miR-146b_MIMAT0005563	-	-	ugagaacuucacacauaaaagg	acuuuuaggugugaagaucucc	ugagaacuucacacauaaaaggauaacccuggauucacuuuuaggugugaagaucucc	abyss_v4.2_46102138:7030..7088:+
abyss_v4.2_66038283_4918	27.9		-	49	47	0	2	yes	-	xla-miR-427_MIMAT0001344	-	-	uaagugcuuucuguugaaguuu	aacuuuaacuggagcaccugc	aacuuuaacuggagcaccugcuauguuuauauuuguaagugcuuucuguugaaguuu	abyss_v4.2_66038283:24187..24244:+
abyss_v4.2_16491097_19034	27.9		-	47	43	0	4	yes	-	xtr-miR-218_MIMAT0003631	-	-	augugcuuccuguugagguuua	gagcuucaacuggggcacu	gagcuucaacuggggcacuugcuacgcuuauauuugcaugugcuuccuguugagguuua	abyss_v4.2_16491097:221..280:-
abyss_v4.2_65713913_28086	27.2		-	46	43	0	3	yes	-	xla-miR-427_MIMAT0001344	-	-	uaagugcuuccuuuugagguuu	agcuucaaguggggcaucugcu	agcuucaaguggggcaucugcuuuuuuuauauuuguaagugcuuccuuuugagguuu	abyss_v4.2_65713913:3288..3345:-
abyss_v4.2_65059435_5780	26.8		-	44	16	0	28	yes	-	xtr-miR-202-5p_MIMAT0003620	-	-	cuuccuauuugcgagucgcacu	uuccgaaucgcaaauaggaagg	uuccgaaucgcaaauaggaagggguguucccuuccuauuugcgagucgcacu	abyss_v4.2_65059435:8..60:+
abyss_v4.2_39144348_20856	26.7		-	43	39	0	4	yes	-	xtr-miR-29b_MIMAT0003573	-	-	cagcaccaagaggugccucagg	uggggcaccuguuggggcuc	uggggcaccuguuggggcuccugguaccauuagcagcaccaagaggugccucagg	abyss_v4.2_39144348:56..111:-
abyss_v4.2_11490670_19703	23.8		-	37	36	0	1	yes	-	xtr-miR-204_MIMAT0003696	-	-	uucccuuuugaugucucucugu	cagagaggcaugaaaagggaag	cagagaggcaugaaaagggaaggaaaggcuuuuccuucccuuuugaugucucucugu	abyss_v4.2_11490670:1258..1315:+
abyss_v4.2_54269030_23142	23.5		-	37	36	0	1	yes	-	xtr-miR-204_MIMAT0003696	-	-	uucccuuuugaugucucucugu	cagagaggcaugaaaagggaag	cagagaggcaugaaaagggaaggaaaggcuuuuccuucccuuuugaugucucucugu	abyss_v4.2_54269030:43..100:-
abyss_v4.2_4643319_27430	23.5		-	37	36	0	1	yes	-	xtr-miR-204_MIMAT0003696	-	-	uucccuuuugaugucucucugu	cagagaggcaugaaaagggaag	cagagaggcaugaaaagggaaggaaaggcuuuuccuucccuuuugaugucucucugu	abyss_v4.2_4643319:6..63:-
abyss_v4.2_45152897_1978	22.4		-	38	25	0	13	yes	-	xla-miR-427_MIMAT0001344	-	-	uaagugcuuccuguugauguuu	ggcuucaacuggggcaccugc	ggcuucaacuggggcaccugcuacguuuauauuuguaagugcuuccuguugauguuu	abyss_v4.2_45152897:2258..2315:-
abyss_v4.2_58775262_16109	21.9		-	37	19	0	18	yes	-	xla-miR-427_MIMAT0001344	-	-	uaagugcuaccucguuggguaa	uacccaacuguaguacuuucu	uacccaacuguaguacuuucuacuggcuaauuaguaagugcuaccucguuggguaa	abyss_v4.2_58775262:893..949:-
abyss_v4.2_46208873_15335	21.4		-	36	17	0	19	yes	-	xla-miR-427_MIMAT0001344	-	-	uaagugcuaccucguuggguau	uacccaauuggaguacuuucu	uacccaauuggaguacuuucuaucugcuaauuaguaagugcuaccucguuggguau	abyss_v4.2_46208873:519..575:-
abyss_v4.2_30861731_11453	21		-	34	25	0	9	yes	-	xla-miR-427_MIMAT0001344	-	-	caagugcuucuuuguucggugg	accaaacaaggguacuuucuc	accaaacaaggguacuuucucuuaauuauauguagcaagugcuucuuuguucggugg	abyss_v4.2_30861731:458..515:+
abyss_v4.2_65414611_21235	20		-	31	29	0	2	yes	-	xla-miR-427_MIMAT0001344	-	-	uaagugcuuccgguugagguuuc	aguuucaacuggggcaccu	aguuucaacuggggcaccuccuuuauucauauuuguuaagugcuuccgguugagguuuc	abyss_v4.2_65414611:1333..1392:+
abyss_v4.2_53378922_11653	19.5		-	31	30	0	1	yes	-	xla-miR-427_MIMAT0001344	-	-	uaagugcuucuuuugaggauu	agcuucaaacuggggcaccug	agcuucaaacuggggcaccugcuacguuuauauuuguaagugcuucuuuugaggauu	abyss_v4.2_53378922:80..137:+
abyss_v4.2_48105654_7631	19.3		-	30	29	0	1	yes	-	xla-miR-427_MIMAT0001344	-	-	uaagugcuucccuuugagguuu	agcuucaacuugggccccua	agcuucaacuugggccccuacuuuguuuauaucuguaagugcuucccuuugagguuu	abyss_v4.2_48105654:782..839:+
abyss_v4.2_18119723_8321	19		-	31	30	0	1	yes	-	xla-miR-427_MIMAT0001344	-	-	uaagugcuuccucuugagguuu	agcuucaaaucaggcaccug	agcuucaaaucaggcaccugcuauguuuauauuuguaagugcuuccucuugagguuu	abyss_v4.2_18119723:62..119:+
abyss_v4.2_693757_8814	18.2		-	27	26	0	1	yes	-	xla-miR-427_MIMAT0001344	-	-	uaagugcucaugucaguuuggc	ccaaacugacauacacacuu	uaagugcucaugucaguuuggccggucgucggaggcuaaccaaacugacauacacacuu	abyss_v4.2_693757:1401..1460:+
abyss_v4.2_64023083_20036	12.4		-	16	11	0	5	yes	-	xla-miR-427_MIMAT0001344	-	-	uaagugcuucguguuuaggucu	gagcuucaacuggggcacu	gagcuucaacuggggcacuugcgauguuuauauuuguaagugcuucguguuuaggucu	abyss_v4.2_64023083:37..95:-
abyss_v4.2_27969729_6205	11.8		-	17	16	0	1	yes	-	xla-miR-427_MIMAT0001344	-	-	uaagugcuucccauugagguuu	agcuucaacuagggcaccua	agcuucaacuagggcaccuacuuuguuuauauuuguaagugcuucccauugagguuu	abyss_v4.2_27969729:347..404:-
abyss_v4.2_44631941_27419	11.1		-	19	7	0	12	yes	-	xla-miR-427_MIMAT0001344	-	-	uaagugcuaccucguuggu	cuacccaauuggaguacuuucu	cuacccaauuggaguacuuucuauuggcaaauuaguaagugcuaccucguuggu	abyss_v4.2_44631941:691..745:-
abyss_v4.2_19298627_23062	10.9		-	16	11	0	5	yes	-	xla-miR-427_MIMAT0001344	-	-	uaagugcuucguguuuaggucu	gagcuucaacuggggcacu	gagcuucaacuggggcacuugcgacguuuauauuuguaagugcuucguguuuaggucu	abyss_v4.2_19298627:58..116:-
abyss_v4.2_2762383_3343	10.8		-	16	12	0	4	yes	-	xla-miR-427_MIMAT0001344	-	-	uaagugcuucccuuugaggcuu	agcuucaacuagaacaccu	agcuucaacuagaacaccugcuauguuuauauuuguaagugcuucccuuugaggcuu	abyss_v4.2_2762383:512..569:+
abyss_v4.2_26092042_13883	8.3		-	8	6	0	2	yes	-	xtr-miR-93b_MIMAT0003660	-	-	cagugcugauaggucuccuugg	ugggaugccugucuggacuccu	ugggaugccugucuggacuccugaaccacagcagcagugcugauaggucuccuugg	abyss_v4.2_26092042:21..77:+
abyss_v4.2_65187036_18465	7.8		-	9	6	0	3	yes	-	xla-miR-427_MIMAT0001344	-	-	gaagugcugguacucucaca	cugagaagugccgguacu	gaagugcugguacucucacacagaaagcauuggagcacugcugagaagugccgguacu	abyss_v4.2_65187036:9..67:-
abyss_v4.2_65945197_25159	7.7		-	5	4	0	1	yes	-	xtr-miR-200a_MIMAT0003693	-	-	gaacacugccgacggucaugg	augaccgccggcaguauucc	augaccgccggcaguauuccgccagaaugcugguggaacacugccgacggucaugg	abyss_v4.2_65945197:2077..2133:+

## Sheet: P. waltl (T) Xt+, score>3
provisional id	miRDeep2 score	estimated probability that the miRNA candidate is a true positive	rfam alert	total read count	mature read count	loop read count	star read count	significant randfold p-value	miRBase miRNA	example miRBase miRNA with the same seed	UCSC browser	NCBI blastn	consensus mature sequence	consensus star sequence	consensus precursor sequence	precursor coordinate
TRINITY_DN2020583_c3_g7_i1_10662	443545.5		-	869987	869332	20	635	yes	-	xla-miR-133d_MIMAT0011138	-	-	uugguccccuucaaccagcugc	gcugguaaaaaggaaccaaauc	gcugguaaaaaggaaccaaaucgugacugcgcuggauuugguccccuucaaccagcugc	TRINITY_DN2020583_c3_g7_i1:7..66:+
TRINITY_DN1934463_c0_g1_i1_7886	443545.7		-	869987	869332	20	635	yes	-	xla-miR-133d_MIMAT0011138	-	-	uugguccccuucaaccagcugc	gcugguaaaaaggaaccaaauc	gcugguaaaaaggaaccaaaucgugacugcgcuggauuugguccccuucaaccagcugc	TRINITY_DN1934463_c0_g1_i1:517..576:+
TRINITY_DN2156591_c4_g1_i1_29866	291263.1		-	571291	535906	79	35306	yes	-	xla-miR-142_MIMAT0011139	-	-	cauaaaguagaaagcacuacu	uguaguguuuccuacuuuaugga	cauaaaguagaaagcacuacuaagcccaugcauacaguguaguguuuccuacuuuaugga	TRINITY_DN2156591_c4_g1_i1:965..1025:+
TRINITY_DN2167295_c3_g2_i11_33883	15040		-	29496	28626	3	867	yes	-	xla-miR-15c_MIMAT0011140	-	-	uagcagcacaucaugguuugc	cugaucauuauuugcugcuuu	uagcagcacaucaugguuugcauguugucuguaaaaugcugaucauuauuugcugcuuu	TRINITY_DN2167295_c3_g2_i11:862..921:+
TRINITY_DN2167295_c3_g2_i13_33891	15040		-	29496	28626	3	867	yes	-	xla-miR-15c_MIMAT0011140	-	-	uagcagcacaucaugguuugc	cugaucauuauuugcugcuuu	uagcagcacaucaugguuugcauguugucuguaaaaugcugaucauuauuugcugcuuu	TRINITY_DN2167295_c3_g2_i13:813..872:+
TRINITY_DN2167295_c3_g2_i12_33890	18422.3		-	36128	36023	0	105	yes	-	xla-miR-15c_MIMAT0011140	-	-	uagcagcacguaaauauuggu	cccaauuuuauugugcugcuu	uagcagcacguaaauauugguacuucucuuaaccccaauuuuauugugcugcuu	TRINITY_DN2167295_c3_g2_i12:1629..1683:+
TRINITY_DN2167295_c3_g2_i11_33886	18422.3		-	36128	36023	0	105	yes	-	xla-miR-15c_MIMAT0011140	-	-	uagcagcacguaaauauuggu	cccaauuuuauugugcugcuu	uagcagcacguaaauauugguacuucucuuaaccccaauuuuauugugcugcuu	TRINITY_DN2167295_c3_g2_i11:1010..1064:+
TRINITY_DN2167295_c3_g2_i13_33894	18422.3		-	36128	36023	0	105	yes	-	xla-miR-15c_MIMAT0011140	-	-	uagcagcacguaaauauuggu	cccaauuuuauugugcugcuu	uagcagcacguaaauauugguacuucucuuaaccccaauuuuauugugcugcuu	TRINITY_DN2167295_c3_g2_i13:961..1015:+
TRINITY_DN2123602_c1_g1_i9_21938	42350.5		-	83061	78685	4228	148	yes	-	xla-miR-15c_MIMAT0011140	-	-	uagcagcacguaaauacuggag	ccaguauuacauugcugcugca	uagcagcacguaaauacuggaguacagaacugcuuuaaugcucuccaguauuacauugcugcugca	TRINITY_DN2123602_c1_g1_i9:2051..2117:+
TRINITY_DN2123602_c1_g1_i5_21932	42350.5		-	83061	78685	4228	148	yes	-	xla-miR-15c_MIMAT0011140	-	-	uagcagcacguaaauacuggag	ccaguauuacauugcugcugca	uagcagcacguaaauacuggaguacagaacugcuuuaaugcucuccaguauuacauugcugcugca	TRINITY_DN2123602_c1_g1_i5:2052..2118:+
TRINITY_DN2123602_c1_g1_i3_21928	42350.5		-	83061	78685	4228	148	yes	-	xla-miR-15c_MIMAT0011140	-	-	uagcagcacguaaauacuggag	ccaguauuacauugcugcugca	uagcagcacguaaauacuggaguacagaacugcuuuaaugcucuccaguauuacauugcugcugca	TRINITY_DN2123602_c1_g1_i3:2347..2413:+
TRINITY_DN2123602_c1_g1_i5_21929	57822.6		-	113409	97033	1	16375	yes	-	xla-miR-15c_MIMAT0011140	-	-	uagcagcacaucaugguuugua	cagaccauucugagcugccu	uagcagcacaucaugguuuguagggacaugaagauacagaccauucugagcugccu	TRINITY_DN2123602_c1_g1_i5:1742..1798:+
TRINITY_DN2123602_c1_g1_i3_21925	57822.6		-	113409	97033	1	16375	yes	-	xla-miR-15c_MIMAT0011140	-	-	uagcagcacaucaugguuugua	cagaccauucugagcugccu	uagcagcacaucaugguuuguagggacaugaagauacagaccauucugagcugccu	TRINITY_DN2123602_c1_g1_i3:2037..2093:+
TRINITY_DN2123602_c1_g1_i9_21935	57822.6		-	113409	97033	1	16375	yes	-	xla-miR-15c_MIMAT0011140	-	-	uagcagcacaucaugguuugua	cagaccauucugagcugccu	uagcagcacaucaugguuuguagggacaugaagauacagaccauucugagcugccu	TRINITY_DN2123602_c1_g1_i9:1741..1797:+
TRINITY_DN2015329_c0_g1_i4_10354	3.7		-	4917	4668	64	185	yes	-	xla-miR-18_MIMAT0001349	-	-	uaaggugcaucuagugcagu	acugcccuaaaugcuccuucuggc	uaaggugcaucuagugcaguuagugaaguaguuuagaaucuacugcccuaaaugcuccuucuggc	TRINITY_DN2015329_c0_g1_i4:1159..1224:+
TRINITY_DN2015329_c0_g1_i3_10348	3.7		-	4917	4668	64	185	yes	-	xla-miR-18_MIMAT0001349	-	-	uaaggugcaucuagugcagu	acugcccuaaaugcuccuucuggc	uaaggugcaucuagugcaguuagugaaguaguuuagaaucuacugcccuaaaugcuccuucuggc	TRINITY_DN2015329_c0_g1_i3:1176..1241:+
TRINITY_DN2015329_c0_g1_i2_10342	3.7		-	4917	4668	64	185	yes	-	xla-miR-18_MIMAT0001349	-	-	uaaggugcaucuagugcagu	acugcccuaaaugcuccuucuggc	uaaggugcaucuagugcaguuagugaaguaguuuagaaucuacugcccuaaaugcuccuucuggc	TRINITY_DN2015329_c0_g1_i2:1036..1101:+
TRINITY_DN2015329_c0_g1_i1_10336	3.7		-	4917	4668	64	185	yes	-	xla-miR-18_MIMAT0001349	-	-	uaaggugcaucuagugcagu	acugcccuaaaugcuccuucuggc	uaaggugcaucuagugcaguuagugaaguaguuuagaaucuacugcccuaaaugcuccuucuggc	TRINITY_DN2015329_c0_g1_i1:1911..1976:+
TRINITY_DN2175909_c2_g1_i4_38136	1531.5		-	2999	2754	27	218	yes	-	xla-miR-18_MIMAT0001349	-	-	uaaggugcaucuagugcagauag	acugcccuaagugcuccuucug	uaaggugcaucuagugcagauagugacguagauuagcaucuacugcccuaagugcuccuucug	TRINITY_DN2175909_c2_g1_i4:3766..3829:+
TRINITY_DN2983266_c0_g1_i1_45793	39913.9		-	78281	78072	0	209	yes	-	xla-miR-194_MIMAT0011141	-	-	uguaacagcaacuccauguggau	ccaguggagaugcuguuacuuu	uguaacagcaacuccauguggaucggugaagcuuccaguggagaugcuguuacuuu	TRINITY_DN2983266_c0_g1_i1:48..104:-
TRINITY_DN1955247_c0_g1_i1_8412	39913.9		-	78281	78072	0	209	yes	-	xla-miR-194_MIMAT0011141	-	-	uguaacagcaacuccauguggau	ccaguggagaugcuguuacuuu	uguaacagcaacuccauguggaucggugaagcuuccaguggagaugcuguuacuuu	TRINITY_DN1955247_c0_g1_i1:1044..1100:+
TRINITY_DN1955247_c0_g1_i2_8414	39913.9		-	78281	78072	0	209	yes	-	xla-miR-194_MIMAT0011141	-	-	uguaacagcaacuccauguggau	ccaguggagaugcuguuacuuu	uguaacagcaacuccauguggaucggugaagcuuccaguggagaugcuguuacuuu	TRINITY_DN1955247_c0_g1_i2:454..510:+
TRINITY_DN2143764_c0_g4_i3_26427	5		-	8379	7291	1	1087	yes	-	xla-miR-19b_MIMAT0001347	-	-	ugugcaaacccaugcaaaaca	cguuuugcaggguuagcagucagu	cguuuugcaggguuagcagucagucugggcuugguucugcugugcaaacccaugcaaaaca	TRINITY_DN2143764_c0_g4_i3:253..314:+
TRINITY_DN2118819_c7_g1_i1_21065	1667.5		-	3263	2829	0	434	yes	-	xla-miR-19b_MIMAT0001347	-	-	ugugcaaauccaugcaaaauug	aguuuugcagguuugcauccagc	aguuuugcagguuugcauccagccuguuaauaggucgcugugcaaauccaugcaaaauug	TRINITY_DN2118819_c7_g1_i1:43..103:+
TRINITY_DN2118819_c7_g1_i2_21071	1667.5		-	3263	2829	0	434	yes	-	xla-miR-19b_MIMAT0001347	-	-	ugugcaaauccaugcaaaauug	aguuuugcagguuugcauccagc	aguuuugcagguuugcauccagccuguuaauaggucgcugugcaaauccaugcaaaauug	TRINITY_DN2118819_c7_g1_i2:43..103:+
TRINITY_DN2175909_c2_g1_i4_38141	2004.3		-	3924	3492	1	431	yes	-	xla-miR-19b_MIMAT0001347	-	-	ugugcaaauccaugcaaaaccg	aguuuugcagguuugcauccagc	aguuuugcagguuugcauccagccgugacuacucuugcugugcaaauccaugcaaaaccg	TRINITY_DN2175909_c2_g1_i4:4183..4243:+
TRINITY_DN2175909_c2_g1_i4_38137	5573.1		-	10923	10653	0	270	yes	-	xla-miR-19b_MIMAT0001347	-	-	ugugcaaaucuaugcaaaucug	uaguuuugcauaguugcacu	uaguuuugcauaguugcacuacaagaauguaguugugcaaaucuaugcaaaucug	TRINITY_DN2175909_c2_g1_i4:3926..3981:+
TRINITY_DN2175194_c2_g5_i1_37515	28297.6		-	55496	55408	0	88	yes	-	xla-miR-1b_MIMAT0011135	-	-	uggaauguaaggaagugugugg	acaugcuucuuuauauccccaua	acaugcuucuuuauauccccauaugaauuauuuuauuauggaauguaaggaagugugugg	TRINITY_DN2175194_c2_g5_i1:658..718:+
TRINITY_DN2175194_c2_g5_i2_37517	28297.6		-	55496	55408	0	88	yes	-	xla-miR-1b_MIMAT0011135	-	-	uggaauguaaggaagugugugg	acaugcuucuuuauauccccaua	acaugcuucuuuauauccccauaugaauuauuuuauuauggaauguaaggaagugugugg	TRINITY_DN2175194_c2_g5_i2:481..541:+
TRINITY_DN2132398_c10_g1_i2_23907	336211.1		-	659455	659301	1	153	yes	-	xla-miR-1b_MIMAT0011135	-	-	uggaauguuaagaaguauguau	acauacuucuucauauguccaua	acauacuucuucauauguccauauggaguaguccuuuuuuauggaauguuaagaaguauguau	TRINITY_DN2132398_c10_g1_i2:775..838:+
TRINITY_DN2132398_c10_g1_i4_23909	336211.1		-	659455	659301	1	153	yes	-	xla-miR-1b_MIMAT0011135	-	-	uggaauguuaagaaguauguau	acauacuucuucauauguccaua	acauacuucuucauauguccauauggaguaguccuuuuuuauggaauguuaagaaguauguau	TRINITY_DN2132398_c10_g1_i4:754..817:+
TRINITY_DN2015329_c0_g1_i1_10334	4.8		-	9744	8802	0	942	yes	-	xla-miR-20_MIMAT0001348	-	-	aaaagugcuuacagugcagguag	acugcaauggaagcgcuucuagc	aaaagugcuuacagugcagguagcuucuuguaccuacugcaauggaagcgcuucuagc	TRINITY_DN2015329_c0_g1_i1:1782..1840:+
TRINITY_DN2015329_c0_g1_i2_10340	4.8		-	9744	8802	0	942	yes	-	xla-miR-20_MIMAT0001348	-	-	aaaagugcuuacagugcagguag	acugcaauggaagcgcuucuagc	aaaagugcuuacagugcagguagcuucuuguaccuacugcaauggaagcgcuucuagc	TRINITY_DN2015329_c0_g1_i2:907..965:+
TRINITY_DN2015329_c0_g1_i3_10346	4.8		-	9744	8802	0	942	yes	-	xla-miR-20_MIMAT0001348	-	-	aaaagugcuuacagugcagguag	acugcaauggaagcgcuucuagc	aaaagugcuuacagugcagguagcuucuuguaccuacugcaauggaagcgcuucuagc	TRINITY_DN2015329_c0_g1_i3:1047..1105:+
TRINITY_DN2015329_c0_g1_i4_10352	4.8		-	9744	8802	0	942	yes	-	xla-miR-20_MIMAT0001348	-	-	aaaagugcuuacagugcagguag	acugcaauggaagcgcuucuagc	aaaagugcuuacagugcagguagcuucuuguaccuacugcaauggaagcgcuucuagc	TRINITY_DN2015329_c0_g1_i4:1030..1088:+
TRINITY_DN2175909_c2_g1_i4_38134	7100.2		-	13919	12839	0	1080	yes	-	xla-miR-20_MIMAT0001348	-	-	caaagugcuuacagugcagguag	acugcagugaaggcacuugua	caaagugcuuacagugcagguagugacuuaaugaccuacugcagugaaggcacuugua	TRINITY_DN2175909_c2_g1_i4:3652..3710:+
TRINITY_DN2175909_c2_g1_i4_38140	7162		-	14040	11499	0	2541	yes	-	xla-miR-20_MIMAT0001348	-	-	uaaagugcuuauagugcagguag	acuguauuaugagcacuugaagu	uaaagugcuuauagugcagguagcguauuaugaucuacuguauuaugagcacuugaagu	TRINITY_DN2175909_c2_g1_i4:4052..4111:+
TRINITY_DN2015329_c0_g1_i2_10344	11557.5		-	22661	20877	0	1784	yes	-	xla-miR-20_MIMAT0001348	-	-	caaagugcucauagugcagguag	acuguaauaugagcacuuaccgu	caaagugcucauagugcagguaguuuugaauacgaucuacuguaauaugagcacuuaccgu	TRINITY_DN2015329_c0_g1_i2:1248..1309:+
TRINITY_DN2015329_c0_g1_i1_10338	11557.5		-	22661	20877	0	1784	yes	-	xla-miR-20_MIMAT0001348	-	-	caaagugcucauagugcagguag	acuguaauaugagcacuuaccgu	caaagugcucauagugcagguaguuuugaauacgaucuacuguaauaugagcacuuaccgu	TRINITY_DN2015329_c0_g1_i1:2123..2184:+
TRINITY_DN2015329_c0_g1_i3_10350	11557.5		-	22661	20877	0	1784	yes	-	xla-miR-20_MIMAT0001348	-	-	caaagugcucauagugcagguag	acuguaauaugagcacuuaccgu	caaagugcucauagugcagguaguuuugaauacgaucuacuguaauaugagcacuuaccgu	TRINITY_DN2015329_c0_g1_i3:1388..1449:+
TRINITY_DN2015329_c0_g1_i4_10356	11557.5		-	22661	20877	0	1784	yes	-	xla-miR-20_MIMAT0001348	-	-	caaagugcucauagugcagguag	acuguaauaugagcacuuaccgu	caaagugcucauagugcagguaguuuugaauacgaucuacuguaauaugagcacuuaccgu	TRINITY_DN2015329_c0_g1_i4:1371..1432:+
TRINITY_DN2143764_c0_g4_i3_26426	167496.4		-	328532	328448	0	84	yes	-	xla-miR-20_MIMAT0001348	-	-	caaagugcuguucgugcaggu	acugcacaugcagcacuucaga	caaagugcuguucgugcagguaguguacacgucucuacugcacaugcagcacuucaga	TRINITY_DN2143764_c0_g4_i3:0..58:+
TRINITY_DN2181680_c14_g1_i1_43188	156661.6		-	307276	298179	4	9093	yes	-	xla-miR-205_MIMAT0011142	-	-	uccuucauuccaccggagucug	gauuucaguggggugaagaac	uccuucauuccaccggagucuguguggcuccuagucagauuucaguggggugaagaac	TRINITY_DN2181680_c14_g1_i1:778..836:+
TRINITY_DN2181680_c14_g1_i2_43190	156661.6		-	307276	298179	4	9093	yes	-	xla-miR-205_MIMAT0011142	-	-	uccuucauuccaccggagucug	gauuucaguggggugaagaac	uccuucauuccaccggagucuguguggcuccuagucagauuucaguggggugaagaac	TRINITY_DN2181680_c14_g1_i2:184..242:+
TRINITY_DN2142424_c5_g5_i1_26209	4.5		-	87828	87786	0	42	yes	-	xla-miR-23a_MIMAT0011145	-	-	aucacauugccagggauuucc	gggguuccugguuaugggauuu	gggguuccugguuaugggauuucauuuuuuaaguaaaucacauugccagggauuucc	TRINITY_DN2142424_c5_g5_i1:588..645:+
TRINITY_DN2142424_c5_g6_i4_26225	5.2		-	86984	86690	0	294	yes	-	xla-miR-23a_MIMAT0011145	-	-	aucacauugccagggauuucc	ggauuccuggcagagugauuu	ggauuccuggcagagugauuugucuguaacuguauaaaaucacauugccagggauuucc	TRINITY_DN2142424_c5_g6_i4:815..874:+
TRINITY_DN2142424_c5_g6_i5_26227	5.2		-	86984	86690	0	294	yes	-	xla-miR-23a_MIMAT0011145	-	-	aucacauugccagggauuucc	ggauuccuggcagagugauuu	ggauuccuggcagagugauuugucuguaacuguauaaaaucacauugccagggauuucc	TRINITY_DN2142424_c5_g6_i5:736..795:+
TRINITY_DN2167089_c8_g1_i1_33777	66424.3		-	130281	130037	0	244	yes	-	xla-miR-23a_MIMAT0011145	-	-	aucacauugccagggauuacc	ggguuccuggcaugcugauuu	ggguuccuggcaugcugauuugugacauaaguaaaaucacauugccagggauuacc	TRINITY_DN2167089_c8_g1_i1:710..766:+
TRINITY_DN2142424_c5_g6_i1_26215	106282.7		-	208460	202453	1	6006	yes	-	xla-miR-24b_MIMAT0011146	-	-	uggcucaguucagcaggaac	ugccuacugagcugauaucagu	ugccuacugagcugauaucaguugauaugacacccacuggcucaguucagcaggaac	TRINITY_DN2142424_c5_g6_i1:1101..1158:+
TRINITY_DN2142424_c5_g6_i2_26219	106282.7		-	208460	202453	1	6006	yes	-	xla-miR-24b_MIMAT0011146	-	-	uggcucaguucagcaggaac	ugccuacugagcugauaucagu	ugccuacugagcugauaucaguugauaugacacccacuggcucaguucagcaggaac	TRINITY_DN2142424_c5_g6_i2:807..864:+
TRINITY_DN2167089_c8_g1_i1_33781	111582.3		-	218855	212851	0	6004	yes	-	xla-miR-24b_MIMAT0011146	-	-	uggcucaguucagcaggaac	ugccuacugagcugauaucagu	ugccuacugagcugauaucaguucuuauuacacacacuggcucaguucagcaggaac	TRINITY_DN2167089_c8_g1_i1:1451..1508:+
TRINITY_DN2085941_c15_g9_i1_16198	4.1		-	8604	8599	0	5	yes	-	xla-miR-427_MIMAT0001344	-	-	uaagugcuuccuguugagguu	aacuucaacuggggcaccu	aacuucaacuggggcaccuacuacauuuauauuuguaagugcuuccuguugagguu	TRINITY_DN2085941_c15_g9_i1:178..234:+
TRINITY_DN2181355_c17_g7_i1_42692	4.9		-	9491	9391	0	100	yes	-	xla-miR-427_MIMAT0001344	-	-	uaagugcuuccuguugagguu	agcuucaccuggggcaccug	agcuucaccuggggcaccugcuacguuuauauuuguaagugcuuccuguugagguu	TRINITY_DN2181355_c17_g7_i1:225..281:+
TRINITY_DN2160932_c16_g2_i1_31398	33.5		-	66	64	0	2	yes	-	xla-miR-427_MIMAT0001344	-	-	uaagugcuuccuuuugagguuu	agcuuuaacuggggcacuugcu	agcuuuaacuggggcacuugcuauguuuauauuuguaagugcuuccuuuugagguuu	TRINITY_DN2160932_c16_g2_i1:1228..1285:-
TRINITY_DN2117337_c8_g3_i1_20825	37.9		-	67	64	0	3	yes	-	xla-miR-427_MIMAT0001344	-	-	uaagugcuuccuuuugagguuu	agcuucaaguggggcaucugcu	agcuucaaguggggcaucugcuuuuuuuauauuuguaagugcuuccuuuugagguuu	TRINITY_DN2117337_c8_g3_i1:73..130:+
TRINITY_DN1327703_c0_g1_i1_3111	48.3		-	89	42	0	47	yes	-	xla-miR-427_MIMAT0001344	-	-	uaagugcugccuguugagguuua	agcuucaacuugagcaucug	agcuucaacuugagcaucugcuuuguguauaucuguaagugcugccuguugagguuua	TRINITY_DN1327703_c0_g1_i1:222..280:+
TRINITY_DN2090710_c1_g1_i1_16869	43541.5		-	85397	85364	0	33	yes	-	xla-miR-429_MIMAT0001346	-	-	uaauacugucugguaaugccg	gucuuaccaggcaagguuaga	gucuuaccaggcaagguuagaucuagcuauucccgucuaauacugucugguaaugccg	TRINITY_DN2090710_c1_g1_i1:717..775:+
TRINITY_DN2090710_c1_g1_i2_16871	43541.5		-	85397	85364	0	33	yes	-	xla-miR-429_MIMAT0001346	-	-	uaauacugucugguaaugccg	gucuuaccaggcaagguuaga	gucuuaccaggcaagguuagaucuagcuauucccgucuaauacugucugguaaugccg	TRINITY_DN2090710_c1_g1_i2:717..775:+
TRINITY_DN2039724_c0_g2_i1_11727	61098.2		-	119833	117800	2	2031	yes	-	xla-miR-429_MIMAT0001346	-	-	uaauacugccugguaaugaugau	caucuuacugggcagcauugga	caucuuacugggcagcauuggaugucgugucuguuucuaauacugccugguaaugaugau	TRINITY_DN2039724_c0_g2_i1:22..82:+
TRINITY_DN2039724_c0_g1_i1_11721	61098.2		-	119833	117800	2	2031	yes	-	xla-miR-429_MIMAT0001346	-	-	uaauacugccugguaaugaugau	caucuuacugggcagcauugga	caucuuacugggcagcauuggaugucgugucuguuucuaauacugccugguaaugaugau	TRINITY_DN2039724_c0_g1_i1:22..82:+
TRINITY_DN2118819_c7_g1_i1_21069	81960.2		-	160754	160292	15	447	yes	-	xla-miR-92a_MIMAT0011149	-	-	aauugcacgguauccaucugu	cggguggaucacgaugcaauuuu	cggguggaucacgaugcaauuuugcuuauuuaagaaggacgaaaauugcacgguauccaucugu	TRINITY_DN2118819_c7_g1_i1:309..373:+
TRINITY_DN2118819_c7_g1_i2_21075	81960.2		-	160754	160292	15	447	yes	-	xla-miR-92a_MIMAT0011149	-	-	aauugcacgguauccaucugu	cggguggaucacgaugcaauuuu	cggguggaucacgaugcaauuuugcuuauuuaagaaggacgaaaauugcacgguauccaucugu	TRINITY_DN2118819_c7_g1_i2:309..373:+
TRINITY_DN2118819_c7_g1_i2_21073	180978.2		-	354972	354738	2	232	yes	-	xla-miR-92a_MIMAT0011149	-	-	uauugcacuugucccggccugu	ggguggggauuuguugcauuacu	ggguggggauuuguugcauuacuuguggcuauguuuaaaguauugcacuugucccggccugu	TRINITY_DN2118819_c7_g1_i2:184..246:+
TRINITY_DN2118819_c7_g1_i1_21067	180978.2		-	354972	354738	2	232	yes	-	xla-miR-92a_MIMAT0011149	-	-	uauugcacuugucccggccugu	ggguggggauuuguugcauuacu	ggguggggauuuguugcauuacuuguggcuauguuuaaaguauugcacuugucccggccugu	TRINITY_DN2118819_c7_g1_i1:184..246:+
TRINITY_DN2175909_c2_g1_i4_38143	213197.7		-	418169	418039	21	109	yes	-	xla-miR-92a_MIMAT0011149	-	-	uauugcacuugucccggccugu	agguugggagcgguugcaaugcu	agguugggagcgguugcaaugcuuuuuguuucucuggaugguauugcacuugucccggccugu	TRINITY_DN2175909_c2_g1_i4:4298..4361:+
TRINITY_DN359957_c0_g1_i1_696	309584.3		-	607228	607075	0	153	yes	-	xla-miR-92a_MIMAT0011149	-	-	uauugcacucgucccggccucc	aggaacgggaugcugugcaguguu	aggaacgggaugcugugcaguguuguccuguaaccaccaauauugcacucgucccggccucc	TRINITY_DN359957_c0_g1_i1:142..204:-
TRINITY_DN2174491_c2_g2_i1_37271	309584.3		-	607228	607075	0	153	yes	-	xla-miR-92a_MIMAT0011149	-	-	uauugcacucgucccggccucc	aggaacgggaugcugugcaguguu	aggaacgggaugcugugcaguguuguccuguaaccaccaauauugcacucgucccggccucc	TRINITY_DN2174491_c2_g2_i1:672..734:+
TRINITY_DN3040526_c0_g1_i1_45884	9944.9		-	19498	19448	0	50	yes	-	xtr-let-7a_MIMAT0003667	-	-	ugagguaguagauugaauaguu	cuaugcagucuacugucuuucc	ugagguaguagauugaauaguuguagaguugcaccucuuuugagauaacuaugcagucuacugucuuucc	TRINITY_DN3040526_c0_g1_i1:571..641:+
TRINITY_DN2057567_c3_g2_i1_13150	17865.2		-	35033	31128	16	3889	yes	-	xtr-let-7a_MIMAT0003667	-	-	agagguaguagguugcauaguu	cuauacaaccugcugccuuucc	agagguaguagguugcauaguuuuagggcagggauuuugcccauaaggagguaacuauacaaccugcugccuuucc	TRINITY_DN2057567_c3_g2_i1:960..1036:+
TRINITY_DN2085209_c0_g1_i1_16130	91714.4		-	179885	178455	0	1430	yes	-	xtr-let-7a_MIMAT0003667	-	-	ugagguaguaguuugugcuguu	cugcgcaaacuacugccuugcu	ugagguaguaguuugugcuguuggucggguugugauauugcccgcugaggagauaacugcgcaaacuacugccuugcu	TRINITY_DN2085209_c0_g1_i1:1247..1325:+
TRINITY_DN2085209_c0_g1_i2_16136	91714.4		-	179885	178455	0	1430	yes	-	xtr-let-7a_MIMAT0003667	-	-	ugagguaguaguuugugcuguu	cugcgcaaacuacugccuugcu	ugagguaguaguuugugcuguuggucggguugugauauugcccgcugaggagauaacugcgcaaacuacugccuugcu	TRINITY_DN2085209_c0_g1_i2:3078..3156:+
TRINITY_DN2076314_c0_g1_i1_15060	109029.3		-	213847	210716	25	3106	yes	-	xtr-let-7a_MIMAT0003667	-	-	ugagguaguagguugugugguu	cuauacaaccuacugccuuccu	ugagguaguagguugugugguuucaggguagugauuuuuacccauuaaggcguuaacuauacaaccuacugccuuccu	TRINITY_DN2076314_c0_g1_i1:2588..2666:+
TRINITY_DN2071966_c1_g1_i2_14530	115929.3		-	227381	224323	2	3056	yes	-	xtr-let-7a_MIMAT0003667	-	-	ugagguaguaguuuguguaguu	cuauacauucuacugccuugcu	ugagguaguaguuuguguaguuacagggcagucauuuuugcccauuggagauaacuauacauucuacugccuugcu	TRINITY_DN2071966_c1_g1_i2:7665..7741:+
TRINITY_DN2168647_c2_g2_i4_34265	118256.7		-	231947	231305	18	624	yes	-	xtr-let-7a_MIMAT0003667	-	-	ugagguaguagguuguaugguu	cuguacaaccuucuagcuuucc	ugagguaguagguuguaugguuuagaauuacacccugggaguuaacuguacaaccuucuagcuuucc	TRINITY_DN2168647_c2_g2_i4:6388..6455:+
TRINITY_DN2168647_c2_g2_i5_34269	118256.7		-	231947	231305	18	624	yes	-	xtr-let-7a_MIMAT0003667	-	-	ugagguaguagguuguaugguu	cuguacaaccuucuagcuuucc	ugagguaguagguuguaugguuuagaauuacacccugggaguuaacuguacaaccuucuagcuuucc	TRINITY_DN2168647_c2_g2_i5:2235..2302:+
TRINITY_DN2168647_c2_g2_i2_34257	118256.7		-	231947	231305	18	624	yes	-	xtr-let-7a_MIMAT0003667	-	-	ugagguaguagguuguaugguu	cuguacaaccuucuagcuuucc	ugagguaguagguuguaugguuuagaauuacacccugggaguuaacuguacaaccuucuagcuuucc	TRINITY_DN2168647_c2_g2_i2:6388..6455:+
TRINITY_DN2168647_c2_g2_i3_34261	118256.7		-	231947	231305	18	624	yes	-	xtr-let-7a_MIMAT0003667	-	-	ugagguaguagguuguaugguu	cuguacaaccuucuagcuuucc	ugagguaguagguuguaugguuuagaauuacacccugggaguuaacuguacaaccuucuagcuuucc	TRINITY_DN2168647_c2_g2_i3:2234..2301:+
TRINITY_DN2150470_c3_g2_i1_28442	165100.7		-	323829	323615	12	202	yes	-	xtr-let-7a_MIMAT0003667	-	-	ugagguaguaguuuguacaguu	cuguacaggccacugccuugcc	ugagguaguaguuuguacaguuugagggucugcgauaccgcccgguacuggagauaacuguacaggccacugccuugcc	TRINITY_DN2150470_c3_g2_i1:1306..1385:+
TRINITY_DN2057567_c3_g2_i1_13148	807852.6		-	1584559	1584026	0	533	yes	-	xtr-let-7a_MIMAT0003667	-	-	ugagguaguagauuguauaguu	cuauacaaucuauugccuuccc	ugagguaguagauuguauaguugugagguagugauuuuaccuuguucuggagauaacuauacaaucuauugccuuccc	TRINITY_DN2057567_c3_g2_i1:369..447:+
TRINITY_DN2057567_c2_g1_i1_13140	844221.5		-	1655896	1654135	34	1727	yes	-	xtr-let-7a_MIMAT0003667	-	-	ugagguaguagauuguauaguu	cuauacagucuacugucuuucu	ugagguaguagauuguauaguuuuagggucauacccgaucucggagauaacuauacagucuacugucuuucu	TRINITY_DN2057567_c2_g1_i1:179..251:+
TRINITY_DN2175017_c0_g2_i4_37505	1119057.5		-	2194975	2193983	13	979	yes	-	xtr-let-7a_MIMAT0003667	-	-	ugagguaguagguuguauaguu	cuguacaaucuucuagcuuucc	ugagguaguagguuguauaguuaagaauaacaccucaggagauaacuguacaaucuucuagcuuucc	TRINITY_DN2175017_c0_g2_i4:5411..5478:+
TRINITY_DN2175017_c0_g2_i1_37501	1119057.5		-	2194975	2193983	13	979	yes	-	xtr-let-7a_MIMAT0003667	-	-	ugagguaguagguuguauaguu	cuguacaaucuucuagcuuucc	ugagguaguagguuguauaguuaagaauaacaccucaggagauaacuguacaaucuucuagcuuucc	TRINITY_DN2175017_c0_g2_i1:5411..5478:+
TRINITY_DN2057567_c3_g2_i1_13145	1131550.5		-	2219479	2215582	16	3881	yes	-	xtr-let-7a_MIMAT0003667	-	-	ugagguaguagguuguauaguu	cuauacaaccuacugucuuucu	ugagguaguagguuguauaguuuuagggucauacccaccgcugggagauaacuauacaaccuacugucuuucu	TRINITY_DN2057567_c3_g2_i1:46..119:+
TRINITY_DN2057567_c3_g3_i1_13151	1131550.5		-	2219479	2215582	16	3881	yes	-	xtr-let-7a_MIMAT0003667	-	-	ugagguaguagguuguauaguu	cuauacaaccuacugucuuucu	ugagguaguagguuguauaguuuuagggucauacccaccgcugggagauaacuauacaaccuacugucuuucu	TRINITY_DN2057567_c3_g3_i1:46..119:+
TRINITY_DN2057567_c3_g1_i1_13141	1131550.5		-	2219479	2215582	16	3881	yes	-	xtr-let-7a_MIMAT0003667	-	-	ugagguaguagguuguauaguu	cuauacaaccuacugucuuucu	ugagguaguagguuguauaguuuuagggucauacccaccgcugggagauaacuauacaaccuacugucuuucu	TRINITY_DN2057567_c3_g1_i1:46..119:+
TRINITY_DN2157489_c3_g1_i1_30155	1152502.9		-	2260576	2236184	1560	22832	yes	-	xtr-let-7a_MIMAT0003667	-	-	ugagguaguagguuguauaguu	uauacaaucuacugucuuuccu	ugagguaguagguuguauaguuuuaggggcacccccugucugucagauaacuauacaaucuacugucuuuccu	TRINITY_DN2157489_c3_g1_i1:909..982:+
TRINITY_DN2073934_c0_g1_i1_14715	60859.9		-	119366	119198	0	168	yes	-	xtr-miR-101a_MIMAT0003662	-	-	uacaguacugugauaacugaag	ucgguuaucauaguaccggugcu	ucgguuaucauaguaccggugcucuguacagagaagguacaguacugugauaacugaag	TRINITY_DN2073934_c0_g1_i1:13..72:+
TRINITY_DN2048892_c8_g1_i1_12425	60860.3		-	119366	119198	0	168	yes	-	xtr-miR-101a_MIMAT0003662	-	-	uacaguacugugauaacugaag	ucgguuaucauaguaccggugcu	ucgguuaucauaguaccggugcucuguacagagaagguacaguacugugauaacugaag	TRINITY_DN2048892_c8_g1_i1:804..863:+
TRINITY_DN2170072_c2_g2_i1_35039	69329.4		-	135978	118202	0	17776	yes	-	xtr-miR-101a_MIMAT0003662	-	-	uacaguacugugauaacugaag	ucaguuaucaccgugcugaugc	ucaguuaucaccgugcugaugcuguccauucaaaagguacaguacugugauaacugaag	TRINITY_DN2170072_c2_g2_i1:1391..1450:+
TRINITY_DN2155283_c2_g1_i1_29567	4.3		-	60939	60902	0	37	yes	-	xtr-miR-107_MIMAT0003584	-	-	agcagcauuguacagggcuauga	ggcuucuuuacagugcugucuugu	ggcuucuuuacagugcugucuuguuagguauugcucaagcagcauuguacagggcuauga	TRINITY_DN2155283_c2_g1_i1:797..857:+
TRINITY_DN2143903_c1_g6_i4_26458	4.8		-	15064772	15061925	0	2847	yes	-	xtr-miR-10b_MIMAT0003558	-	-	uacccuguagaaccgaauuugu	acagauucgauucuaggggaau	uacccuguagaaccgaauuuguguggugcucacagagucacagauucgauucuaggggaau	TRINITY_DN2143903_c1_g6_i4:2869..2930:+
TRINITY_DN2143903_c1_g2_i1_26456	4.8		-	15064772	15061925	0	2847	yes	-	xtr-miR-10b_MIMAT0003558	-	-	uacccuguagaaccgaauuugu	acagauucgauucuaggggaau	uacccuguagaaccgaauuuguguggugcucacagagucacagauucgauucuaggggaau	TRINITY_DN2143903_c1_g2_i1:253..314:+
TRINITY_DN2143903_c1_g1_i1_26454	4.8		-	15064772	15061925	0	2847	yes	-	xtr-miR-10b_MIMAT0003558	-	-	uacccuguagaaccgaauuugu	acagauucgauucuaggggaau	uacccuguagaaccgaauuuguguggugcucacagagucacagauucgauucuaggggaau	TRINITY_DN2143903_c1_g1_i1:319..380:+
TRINITY_DN2129190_c1_g7_i5_22956	187107.1		-	366994	366643	0	351	yes	-	xtr-miR-122_MIMAT0003585	-	-	uggagugugacaaugguguuu	aacgccauccucacacuaaau	uggagugugacaaugguguuuguauuuaauugaucaaacgccauccucacacuaaau	TRINITY_DN2129190_c1_g7_i5:736..793:+
TRINITY_DN2129190_c1_g7_i7_22958	187107.1		-	366994	366643	0	351	yes	-	xtr-miR-122_MIMAT0003585	-	-	uggagugugacaaugguguuu	aacgccauccucacacuaaau	uggagugugacaaugguguuuguauuuaauugaucaaacgccauccucacacuaaau	TRINITY_DN2129190_c1_g7_i7:4978..5035:+
TRINITY_DN2129190_c1_g7_i1_22954	187107.1		-	366994	366643	0	351	yes	-	xtr-miR-122_MIMAT0003585	-	-	uggagugugacaaugguguuu	aacgccauccucacacuaaau	uggagugugacaaugguguuuguauuuaauugaucaaacgccauccucacacuaaau	TRINITY_DN2129190_c1_g7_i1:581..638:+
TRINITY_DN2129190_c1_g7_i8_22960	187107.1		-	366994	366643	0	351	yes	-	xtr-miR-122_MIMAT0003585	-	-	uggagugugacaaugguguuu	aacgccauccucacacuaaau	uggagugugacaaugguguuuguauuuaauugaucaaacgccauccucacacuaaau	TRINITY_DN2129190_c1_g7_i8:482..539:+
TRINITY_DN2165570_c4_g6_i12_33087	5.1		-	510010	381503	185	128322	yes	-	xtr-miR-125a_MIMAT0003684	-	-	ucccugagacccuaacuugu	acaaguuaggcucuugggaccu	ucccugagacccuaacuugugaggaauuuuuggugaugaucacaaguuaggcucuugggaccu	TRINITY_DN2165570_c4_g6_i12:1796..1859:+
TRINITY_DN2165570_c4_g6_i14_33091	5.1		-	510010	381503	185	128322	yes	-	xtr-miR-125a_MIMAT0003684	-	-	ucccugagacccuaacuugu	acaaguuaggcucuugggaccu	ucccugagacccuaacuugugaggaauuuuuggugaugaucacaaguuaggcucuugggaccu	TRINITY_DN2165570_c4_g6_i14:1705..1768:+
TRINITY_DN2165570_c4_g6_i17_33095	5.1		-	510010	381503	185	128322	yes	-	xtr-miR-125a_MIMAT0003684	-	-	ucccugagacccuaacuugu	acaaguuaggcucuugggaccu	ucccugagacccuaacuugugaggaauuuuuggugaugaucacaaguuaggcucuugggaccu	TRINITY_DN2165570_c4_g6_i17:1337..1400:+
TRINITY_DN2165570_c4_g6_i18_33097	5.1		-	510010	381503	185	128322	yes	-	xtr-miR-125a_MIMAT0003684	-	-	ucccugagacccuaacuugu	acaaguuaggcucuugggaccu	ucccugagacccuaacuugugaggaauuuuuggugaugaucacaaguuaggcucuugggaccu	TRINITY_DN2165570_c4_g6_i18:1987..2050:+
TRINITY_DN2165570_c4_g6_i2_33083	5.1		-	510010	381503	185	128322	yes	-	xtr-miR-125a_MIMAT0003684	-	-	ucccugagacccuaacuugu	acaaguuaggcucuugggaccu	ucccugagacccuaacuugugaggaauuuuuggugaugaucacaaguuaggcucuugggaccu	TRINITY_DN2165570_c4_g6_i2:1896..1959:+
TRINITY_DN1990340_c0_g1_i1_9353	5.3		-	384511	382766	133	1612	yes	-	xtr-miR-125a_MIMAT0003684	-	-	ucccugagacccuaacuugu	acggguugggcucuugggaucu	ucccugagacccuaacuugugauguacagcguuuaaauccacggguugggcucuugggaucu	TRINITY_DN1990340_c0_g1_i1:1145..1207:+
TRINITY_DN2171740_c1_g3_i1_35852	5.4		-	3680094	3666843	0	13251	yes	-	xtr-miR-125a_MIMAT0003684	-	-	ucccugagacccuuaaccugu	acaggugaggcucuugggaacu	ucccugagacccuuaaccugugaggaagacuggucacaggugaggcucuugggaacu	TRINITY_DN2171740_c1_g3_i1:603..660:+
TRINITY_DN2171740_c1_g3_i2_35854	5.4		-	3680094	3666843	0	13251	yes	-	xtr-miR-125a_MIMAT0003684	-	-	ucccugagacccuuaaccugu	acaggugaggcucuugggaacu	ucccugagacccuuaaccugugaggaagacuggucacaggugaggcucuugggaacu	TRINITY_DN2171740_c1_g3_i2:610..667:+
TRINITY_DN2151640_c0_g2_i1_28782	238784.3		-	468357	207783	0	260574	yes	-	xtr-miR-126-5p_MIMAT0003587	-	-	cauuauuacuuuugguacgcg	ucguaccgugaguaauaaugc	cauuauuacuuuugguacgcgcugugacacaucaaacucguaccgugaguaauaaugc	TRINITY_DN2151640_c0_g2_i1:781..839:+
TRINITY_DN2151640_c0_g2_i5_28790	238784.3		-	468357	207783	0	260574	yes	-	xtr-miR-126-5p_MIMAT0003587	-	-	cauuauuacuuuugguacgcg	ucguaccgugaguaauaaugc	cauuauuacuuuugguacgcgcugugacacaucaaacucguaccgugaguaauaaugc	TRINITY_DN2151640_c0_g2_i5:781..839:+
TRINITY_DN2151640_c0_g2_i4_28788	238784.3		-	468357	207783	0	260574	yes	-	xtr-miR-126-5p_MIMAT0003587	-	-	cauuauuacuuuugguacgcg	ucguaccgugaguaauaaugc	cauuauuacuuuugguacgcgcugugacacaucaaacucguaccgugaguaauaaugc	TRINITY_DN2151640_c0_g2_i4:776..834:+
TRINITY_DN2151640_c0_g2_i3_28786	238784.3		-	468357	207783	0	260574	yes	-	xtr-miR-126-5p_MIMAT0003587	-	-	cauuauuacuuuugguacgcg	ucguaccgugaguaauaaugc	cauuauuacuuuugguacgcgcugugacacaucaaacucguaccgugaguaauaaugc	TRINITY_DN2151640_c0_g2_i3:781..839:+
TRINITY_DN2151640_c0_g2_i2_28784	238784.3		-	468357	207783	0	260574	yes	-	xtr-miR-126-5p_MIMAT0003587	-	-	cauuauuacuuuugguacgcg	ucguaccgugaguaauaaugc	cauuauuacuuuugguacgcgcugugacacaucaaacucguaccgugaguaauaaugc	TRINITY_DN2151640_c0_g2_i2:776..834:+
TRINITY_DN2181614_c6_g1_i1_43127	136138.5		-	267021	263572	0	3449	yes	-	xtr-miR-128_MIMAT0003589	-	-	ucacagugaaccggucucuuu	gggggccguuacacuguaagaga	gggggccguuacacuguaagagagugaguagcaggucucacagugaaccggucucuuu	TRINITY_DN2181614_c6_g1_i1:1012..1070:+
TRINITY_DN136230_c0_g1_i1_285	2396.6		-	4693	4669	0	24	yes	-	xtr-miR-129_MIMAT0003590	-	-	uuuuuugcagagacguuucaga	ugaaacguuuuagccaaaaaug	ugaaacguuuuagccaaaaauguuucuaugcugacuguguuuuuugcagagacguuucaga	TRINITY_DN136230_c0_g1_i1:153..214:+
TRINITY_DN136230_c0_g2_i1_287	2396.6		-	4693	4669	0	24	yes	-	xtr-miR-129_MIMAT0003590	-	-	uuuuuugcagagacguuucaga	ugaaacguuuuagccaaaaaug	ugaaacguuuuagccaaaaauguuucuaugcugacuguguuuuuugcagagacguuucaga	TRINITY_DN136230_c0_g2_i1:153..214:+
TRINITY_DN2123312_c0_g1_i3_21845	4		-	54655	54453	0	202	yes	-	xtr-miR-130a_MIMAT0003591	-	-	cagugcaauaguauugucaaagc	gcucugacuucauugcacuacu	gcucugacuucauugcacuacuguacuuuacagcuagcagugcaauaguauugucaaagc	TRINITY_DN2123312_c0_g1_i3:1493..1553:+
TRINITY_DN2123312_c0_g1_i2_21841	4		-	54655	54453	0	202	yes	-	xtr-miR-130a_MIMAT0003591	-	-	cagugcaauaguauugucaaagc	gcucugacuucauugcacuacu	gcucugacuucauugcacuacuguacuuuacagcuagcagugcaauaguauugucaaagc	TRINITY_DN2123312_c0_g1_i2:203..263:+
TRINITY_DN2123312_c0_g1_i4_21849	4		-	54655	54453	0	202	yes	-	xtr-miR-130a_MIMAT0003591	-	-	cagugcaauaguauugucaaagc	gcucugacuucauugcacuacu	gcucugacuucauugcacuacuguacuuuacagcuagcagugcaauaguauugucaaagc	TRINITY_DN2123312_c0_g1_i4:1622..1682:+
TRINITY_DN2123312_c0_g1_i1_21839	4		-	54655	54453	0	202	yes	-	xtr-miR-130a_MIMAT0003591	-	-	cagugcaauaguauugucaaagc	gcucugacuucauugcacuacu	gcucugacuucauugcacuacuguacuuuacagcuagcagugcaauaguauugucaaagc	TRINITY_DN2123312_c0_g1_i1:1833..1893:+
TRINITY_DN2123312_c0_g1_i1_21837	4.4		-	59252	57586	19	1647	yes	-	xtr-miR-130a_MIMAT0003591	-	-	cagugcaauguuaaaagggc	gcccuuuucacguuguacuacu	gcccuuuucacguuguacuacuagugaccauacacaaaaagcagugcaauguuaaaagggc	TRINITY_DN2123312_c0_g1_i1:1569..1630:+
TRINITY_DN2123312_c0_g1_i4_21847	4.4		-	59252	57586	19	1647	yes	-	xtr-miR-130a_MIMAT0003591	-	-	cagugcaauguuaaaagggc	gcccuuuucacguuguacuacu	gcccuuuucacguuguacuacuagugaccauacacaaaaagcagugcaauguuaaaagggc	TRINITY_DN2123312_c0_g1_i4:1358..1419:+
TRINITY_DN2109474_c0_g2_i1_19485	4.7		-	165542	163404	5	2133	yes	-	xtr-miR-130a_MIMAT0003591	-	-	cagugcaauauuaaaagggc	gcccuuuuucuguuguacuacu	gcccuuuuucuguuguacuacugggaacuguggucgagcagugcaauauuaaaagggc	TRINITY_DN2109474_c0_g2_i1:1204..1262:+
TRINITY_DN2123312_c0_g1_i3_21843	4.8		-	59252	57586	19	1647	yes	-	xtr-miR-130a_MIMAT0003591	-	-	cagugcaauguuaaaagggc	gcccuuuucacguuguacuacu	gcccuuuucacguuguacuacuagugaccauacacaaaaagcagugcaauguuaaaagggc	TRINITY_DN2123312_c0_g1_i3:1229..1290:+
TRINITY_DN2123312_c0_g1_i5_21851	4.8		-	59252	57586	19	1647	yes	-	xtr-miR-130a_MIMAT0003591	-	-	cagugcaauguuaaaagggc	gcccuuuucacguuguacuacu	gcccuuuucacguuguacuacuagugaccauacacaaaaagcagugcaauguuaaaagggc	TRINITY_DN2123312_c0_g1_i5:911..972:+
TRINITY_DN2109474_c0_g8_i1_19487	5		-	76893	74874	0	2019	yes	-	xtr-miR-130a_MIMAT0003591	-	-	cagugcaauaauauugucaaagc	gcucugacaguguugcacuacu	gcucugacaguguugcacuacugugugcacaaauaagcagugcaauaauauugucaaagc	TRINITY_DN2109474_c0_g8_i1:463..523:+
TRINITY_DN2164018_c6_g1_i3_32379	48042.1		-	94224	93235	0	989	yes	-	xtr-miR-130a_MIMAT0003591	-	-	uagugcaauauugcuuauagggucu	acccuaucaguauugccucugc	acccuaucaguauugccucugcuuuugugcugggguaguagugcaauauugcuuauagggucu	TRINITY_DN2164018_c6_g1_i3:3125..3188:+
TRINITY_DN2164018_c6_g1_i3_32381	136787.9		-	268295	187974	0	80321	yes	-	xtr-miR-130a_MIMAT0003591	-	-	cagugcaauaaugaaagggcgu	acucuuucucuguugcacuacu	acucuuucucuguugcacuacugucaaauuuaaagcuagcagugcaauaaugaaagggcgu	TRINITY_DN2164018_c6_g1_i3:5015..5076:+
TRINITY_DN2175034_c1_g1_i5_37514	8348.1		-	16367	15858	0	509	yes	-	xtr-miR-135_MIMAT0003598	-	-	uauggcuuuuuauuccuauguga	uguagggauggaagccauuaaa	uauggcuuuuuauuccuaugugauaguauuaaagucucauguagggauggaagccauuaaa	TRINITY_DN2175034_c1_g1_i5:6370..6431:+
TRINITY_DN2175034_c1_g1_i1_37512	8348.1		-	16367	15858	0	509	yes	-	xtr-miR-135_MIMAT0003598	-	-	uauggcuuuuuauuccuauguga	uguagggauggaagccauuaaa	uauggcuuuuuauuccuaugugauaguauuaaagucucauguagggauggaagccauuaaa	TRINITY_DN2175034_c1_g1_i1:6461..6522:+
TRINITY_DN2146650_c1_g7_i2_27313	1231102.4		-	2414745	2414189	0	556	yes	-	xtr-miR-143_MIMAT0003686	-	-	ugagaugaagcacuguagcu	ggugcagugcugcaucucugguc	ggugcagugcugcaucucuggucagcugugagucugagaugaagcacuguagcu	TRINITY_DN2146650_c1_g7_i2:1602..1656:+
TRINITY_DN2146650_c1_g7_i1_27311	1231102.4		-	2414745	2414189	0	556	yes	-	xtr-miR-143_MIMAT0003686	-	-	ugagaugaagcacuguagcu	ggugcagugcugcaucucugguc	ggugcagugcugcaucucuggucagcugugagucugagaugaagcacuguagcu	TRINITY_DN2146650_c1_g7_i1:1042..1096:+
TRINITY_DN2121734_c4_g1_i2_21533	5.4		-	58996	21081	41	37874	yes	-	xtr-miR-145_MIMAT0003688	-	-	guccaguuuucccaggaaucccu	auuccuggaaauacuguucuu	guccaguuuucccaggaaucccuugugugcugggauggggauuccuggaaauacuguucuu	TRINITY_DN2121734_c4_g1_i2:922..983:+
TRINITY_DN2121734_c4_g1_i1_21531	5.4		-	58996	21081	41	37874	yes	-	xtr-miR-145_MIMAT0003688	-	-	guccaguuuucccaggaaucccu	auuccuggaaauacuguucuu	guccaguuuucccaggaaucccuugugugcugggauggggauuccuggaaauacuguucuu	TRINITY_DN2121734_c4_g1_i1:900..961:+
TRINITY_DN2177618_c7_g2_i1_39108	924382.6		-	1813128	1812542	3	583	yes	-	xtr-miR-146b_MIMAT0005563	-	-	ugagaacugaauuccauggacu	uccauaguggucaguucucc	ugagaacugaauuccauggacugguuuuuccucauaugucuucgguccauaguggucaguucucc	TRINITY_DN2177618_c7_g2_i1:1149..1214:+
TRINITY_DN2083694_c2_g1_i1_15915	1548310.6		-	3036939	3010944	0	25995	yes	-	xtr-miR-148a_MIMAT0003664	-	-	ucagugcacuacagaacuuugu	aaaguucugugacacuuagacu	aaaguucugugacacuuagacucgauauuaaagaagucagugcacuacagaacuuugu	TRINITY_DN2083694_c2_g1_i1:11..69:+
TRINITY_DN2083694_c2_g4_i2_15919	1548310.6		-	3036939	3010944	0	25995	yes	-	xtr-miR-148a_MIMAT0003664	-	-	ucagugcacuacagaacuuugu	aaaguucugugacacuuagacu	aaaguucugugacacuuagacucgauauuaaagaagucagugcacuacagaacuuugu	TRINITY_DN2083694_c2_g4_i2:11..69:+
TRINITY_DN2083694_c2_g4_i1_15917	1548310.6		-	3036939	3010944	0	25995	yes	-	xtr-miR-148a_MIMAT0003664	-	-	ucagugcacuacagaacuuugu	aaaguucugugacacuuagacu	aaaguucugugacacuuagacucgauauuaaagaagucagugcacuacagaacuuugu	TRINITY_DN2083694_c2_g4_i1:11..69:+
TRINITY_DN2094182_c3_g5_i5_17292	22211.9		-	43559	43238	0	321	yes	-	xtr-miR-150_MIMAT0003606	-	-	ucucccaacccuuguaccagu	cugguacaaaggaugguggaua	ucucccaacccuuguaccaguguaaugccguaacccugguacaaaggaugguggaua	TRINITY_DN2094182_c3_g5_i5:1697..1754:+
TRINITY_DN2094182_c3_g5_i6_17294	22211.9		-	43559	43238	0	321	yes	-	xtr-miR-150_MIMAT0003606	-	-	ucucccaacccuuguaccagu	cugguacaaaggaugguggaua	ucucccaacccuuguaccaguguaaugccguaacccugguacaaaggaugguggaua	TRINITY_DN2094182_c3_g5_i6:967..1024:+
TRINITY_DN2094182_c3_g5_i1_17290	22211.9		-	43559	43238	0	321	yes	-	xtr-miR-150_MIMAT0003606	-	-	ucucccaacccuuguaccagu	cugguacaaaggaugguggaua	ucucccaacccuuguaccaguguaaugccguaacccugguacaaaggaugguggaua	TRINITY_DN2094182_c3_g5_i1:525..582:+
TRINITY_DN1987727_c0_g1_i1_9245	5.2		-	242908	239776	1	3131	yes	-	xtr-miR-153_MIMAT0003607	-	-	uugcauagucacaaaagugauc	ucauuuuugugauguugcagcu	ucauuuuugugauguugcagcuaguaauaugagcccaguugcauagucacaaaagugauc	TRINITY_DN1987727_c0_g1_i1:1128..1188:+
TRINITY_DN2161046_c1_g1_i4_31420	4.1		-	197587	197552	0	35	yes	-	xtr-miR-181b_MIMAT0003609	-	-	cacauucauugcugucgguggg	cucauugaccaaugaaugcaa	cacauucauugcugucgguggguuucacucuauaccaacucauugaccaaugaaugcaa	TRINITY_DN2161046_c1_g1_i4:3469..3528:+
TRINITY_DN2161046_c1_g1_i5_31422	4.1		-	197587	197552	0	35	yes	-	xtr-miR-181b_MIMAT0003609	-	-	cacauucauugcugucgguggg	cucauugaccaaugaaugcaa	cacauucauugcugucgguggguuucacucuauaccaacucauugaccaaugaaugcaa	TRINITY_DN2161046_c1_g1_i5:3435..3494:+
TRINITY_DN2161046_c1_g1_i2_31416	4.1		-	197587	197552	0	35	yes	-	xtr-miR-181b_MIMAT0003609	-	-	cacauucauugcugucgguggg	cucauugaccaaugaaugcaa	cacauucauugcugucgguggguuucacucuauaccaacucauugaccaaugaaugcaa	TRINITY_DN2161046_c1_g1_i2:3436..3495:+
TRINITY_DN2161046_c1_g1_i3_31418	4.1		-	197587	197552	0	35	yes	-	xtr-miR-181b_MIMAT0003609	-	-	cacauucauugcugucgguggg	cucauugaccaaugaaugcaa	cacauucauugcugucgguggguuucacucuauaccaacucauugaccaaugaaugcaa	TRINITY_DN2161046_c1_g1_i3:3470..3529:+
TRINITY_DN2502815_c0_g1_i1_45203	4.1		-	197587	197552	0	35	yes	-	xtr-miR-181b_MIMAT0003609	-	-	cacauucauugcugucgguggg	cucauugaccaaugaaugcaa	cacauucauugcugucgguggguuucacucuauaccaacucauugaccaaugaaugcaa	TRINITY_DN2502815_c0_g1_i1:17..76:-
TRINITY_DN1967027_c0_g1_i1_8662	4.2		-	172695	172147	5	543	yes	-	xtr-miR-181b_MIMAT0003609	-	-	aacauucauugcugucgguggg	cucacugaacgaugaaugcaa	aacauucauugcugucgguggguuuaacuauauagacaagcucacugaacgaugaaugcaa	TRINITY_DN1967027_c0_g1_i1:211..272:+
TRINITY_DN2158785_c0_g1_i11_30644	2229723.3		-	4373497	4357114	1	16382	yes	-	xtr-miR-181b_MIMAT0003609	-	-	aacauucaacgcugucggugagu	accaucgaucguugacuguacc	aacauucaacgcugucggugaguuuuggacugagcagaaaccaucgaucguugacuguacc	TRINITY_DN2158785_c0_g1_i11:2234..2295:+
TRINITY_DN2158785_c0_g1_i2_30642	2229723.3		-	4373497	4357114	1	16382	yes	-	xtr-miR-181b_MIMAT0003609	-	-	aacauucaacgcugucggugagu	accaucgaucguugacuguacc	aacauucaacgcugucggugaguuuuggacugagcagaaaccaucgaucguugacuguacc	TRINITY_DN2158785_c0_g1_i2:2766..2827:+
TRINITY_DN2158785_c0_g1_i1_30640	2229723.3		-	4373497	4357114	1	16382	yes	-	xtr-miR-181b_MIMAT0003609	-	-	aacauucaacgcugucggugagu	accaucgaucguugacuguacc	aacauucaacgcugucggugaguuuuggacugagcagaaaccaucgaucguugacuguacc	TRINITY_DN2158785_c0_g1_i1:2746..2807:+
TRINITY_DN2004295_c0_g1_i1_9836	2163592.3		-	4243785	4239943	1	3841	yes	-	xtr-miR-182-5p_MIMAT0003610	-	-	uuuggcaaugguagaacucaca	ugguucuagacuugccaacu	uuuggcaaugguagaacucacacuggugagcuauaaggauccggugguucuagacuugccaacu	TRINITY_DN2004295_c0_g1_i1:667..731:+
TRINITY_DN2003048_c0_g1_i1_9779	1307209.1		-	2564027	2563777	4	246	yes	-	xtr-miR-184_MIMAT0003613	-	-	uggacggagaacugauaagggu	ccuuaucacuuuuccagcccagc	ccuuaucacuuuuccagcccagcuuuuugugucuggcugcuggacggagaacugauaagggu	TRINITY_DN2003048_c0_g1_i1:199..261:+
TRINITY_DN2003048_c0_g1_i2_9781	1307209.1		-	2564027	2563777	4	246	yes	-	xtr-miR-184_MIMAT0003613	-	-	uggacggagaacugauaagggu	ccuuaucacuuuuccagcccagc	ccuuaucacuuuuccagcccagcuuuuugugucuggcugcuggacggagaacugauaagggu	TRINITY_DN2003048_c0_g1_i2:146..208:+
TRINITY_DN2058754_c0_g1_i1_13302	5894.4		-	11554	11464	0	90	yes	-	xtr-miR-190_MIMAT0025392	-	-	ugauauguuugauauauuagguug	acuauaucucaaacauauucca	ugauauguuugauauauuagguuguuauuuauacccaacuauaucucaaacauauucca	TRINITY_DN2058754_c0_g1_i1:584..643:+
TRINITY_DN1948376_c0_g1_i1_8268	625037.2		-	1225977	1225372	15	590	yes	-	xtr-miR-192_MIMAT0003615	-	-	augaccuaugaauugacagcca	ucugucauuucuucaggccaaua	augaccuaugaauugacagccagugugcuucgcgagucugucugucauuucuucaggccaaua	TRINITY_DN1948376_c0_g1_i1:26..89:+
TRINITY_DN2168635_c12_g2_i2_34241	56045.9		-	109923	107489	0	2434	yes	-	xtr-miR-193_MIMAT0003616	-	-	aacuggcccgcaaagucccgcu	cgggauuuugggggcgagauga	cgggauuuugggggcgagaugagcugacauuuuauccaacuggcccgcaaagucccgcu	TRINITY_DN2168635_c12_g2_i2:2079..2138:+
TRINITY_DN2168635_c12_g2_i3_34243	56045.9		-	109923	107489	0	2434	yes	-	xtr-miR-193_MIMAT0003616	-	-	aacuggcccgcaaagucccgcu	cgggauuuugggggcgagauga	cgggauuuugggggcgagaugagcugacauuuuauccaacuggcccgcaaagucccgcu	TRINITY_DN2168635_c12_g2_i3:2110..2169:+
TRINITY_DN1094947_c0_g3_i1_2384	5.2		-	7022	7018	0	4	yes	-	xtr-miR-196b_MIMAT0003691	-	-	uagguaguuucauguuguuggg	cucggcaacaagaaacugccuu	uagguaguuucauguuguugggcuuggauaauuuuuuuaacucggcaacaagaaacugccuu	TRINITY_DN1094947_c0_g3_i1:134..196:+
TRINITY_DN1094947_c0_g1_i1_2382	5.3		-	7025	7018	3	4	yes	-	xtr-miR-196b_MIMAT0003691	-	-	uagguaguuucauguuguuggg	cucggcaacaagaaacugccuu	uagguaguuucauguuguugggcuuggauaauuuuuuaacucggcaacaagaaacugccuu	TRINITY_DN1094947_c0_g1_i1:134..195:+
TRINITY_DN1007904_c0_g1_i1_2110	299.7		-	579	578	0	1	yes	-	xtr-miR-196b_MIMAT0003691	-	-	uagguaguuuuauguuguuggg	caggagcgugaaacuaccuggu	uagguaguuuuauguuguugggcuuuguuuggacacaggagcgugaaacuaccuggu	TRINITY_DN1007904_c0_g1_i1:778..835:+
TRINITY_DN1940064_c0_g1_i1_8042	3406.4		-	6675	6557	0	118	yes	-	xtr-miR-196b_MIMAT0003691	-	-	uagguaguuucauguuguuggg	cugcaacacgaaacuuccuuga	uagguaguuucauguuguuggggcaccaucguucucucugcaacacgaaacuuccuuga	TRINITY_DN1940064_c0_g1_i1:842..901:+
TRINITY_DN2039724_c0_g1_i1_11723	5.2		-	244733	229123	0	15610	yes	-	xtr-miR-200a_MIMAT0003693	-	-	uaacacugucugguaacgaug	caucuuacuagacagugcugga	caucuuacuagacagugcuggauauuauaacacuucucuaacacugucugguaacgaug	TRINITY_DN2039724_c0_g1_i1:2150..2209:+
TRINITY_DN2181638_c2_g5_i6_43149	239996.5		-	470734	469058	0	1676	yes	-	xtr-miR-203_MIMAT0003695	-	-	gugaaauguuuaggaccacuug	agugguucuuaacaguucaaca	agugguucuuaacaguucaacaguucucuaucgaaauugugaaauguuuaggaccacuug	TRINITY_DN2181638_c2_g5_i6:112..172:+
TRINITY_DN2181638_c2_g5_i7_43153	239996.5		-	470734	469058	0	1676	yes	-	xtr-miR-203_MIMAT0003695	-	-	gugaaauguuuaggaccacuug	agugguucuuaacaguucaaca	agugguucuuaacaguucaacaguucucuaucgaaauugugaaauguuuaggaccacuug	TRINITY_DN2181638_c2_g5_i7:2737..2797:+
TRINITY_DN2181638_c2_g5_i3_43137	239996.5		-	470734	469058	0	1676	yes	-	xtr-miR-203_MIMAT0003695	-	-	gugaaauguuuaggaccacuug	agugguucuuaacaguucaaca	agugguucuuaacaguucaacaguucucuaucgaaauugugaaauguuuaggaccacuug	TRINITY_DN2181638_c2_g5_i3:2498..2558:+
TRINITY_DN2181638_c2_g5_i1_43131	239996.5		-	470734	469058	0	1676	yes	-	xtr-miR-203_MIMAT0003695	-	-	gugaaauguuuaggaccacuug	agugguucuuaacaguucaaca	agugguucuuaacaguucaacaguucucuaucgaaauugugaaauguuuaggaccacuug	TRINITY_DN2181638_c2_g5_i1:2534..2594:+
TRINITY_DN2181638_c2_g5_i5_43143	239996.5		-	470734	469058	0	1676	yes	-	xtr-miR-203_MIMAT0003695	-	-	gugaaauguuuaggaccacuug	agugguucuuaacaguucaaca	agugguucuuaacaguucaacaguucucuaucgaaauugugaaauguuuaggaccacuug	TRINITY_DN2181638_c2_g5_i5:2701..2761:+
TRINITY_DN2160115_c4_g1_i1_31150	1058938		-	2077053	2077005	0	48	yes	-	xtr-miR-204_MIMAT0003696	-	-	uucccuuugucauccuaugccu	gcugggaagguaaagggacgu	uucccuuugucauccuaugccugaggauauauaaauggggcugggaagguaaagggacgu	TRINITY_DN2160115_c4_g1_i1:1776..1836:+
TRINITY_DN2160115_c4_g2_i1_31152	1058938		-	2077053	2077005	0	48	yes	-	xtr-miR-204_MIMAT0003696	-	-	uucccuuugucauccuaugccu	gcugggaagguaaagggacgu	uucccuuugucauccuaugccugaggauauauaaauggggcugggaagguaaagggacgu	TRINITY_DN2160115_c4_g2_i1:320..380:+
TRINITY_DN2121360_c5_g1_i1_21483	4517.1		-	8853	7047	0	1806	yes	-	xtr-miR-208_MIMAT0003698	-	-	auaagacgagcauaaagcuug	aagcuuuuugcuuggauuaugu	aagcuuuuugcuuggauuaugucugaaacugucauauaagacgagcauaaagcuug	TRINITY_DN2121360_c5_g1_i1:4254..4310:+
TRINITY_DN2121360_c5_g1_i15_21487	4517.1		-	8853	7047	0	1806	yes	-	xtr-miR-208_MIMAT0003698	-	-	auaagacgagcauaaagcuug	aagcuuuuugcuuggauuaugu	aagcuuuuugcuuggauuaugucugaaacugucauauaagacgagcauaaagcuug	TRINITY_DN2121360_c5_g1_i15:4380..4436:+
TRINITY_DN2121360_c5_g1_i7_21485	4517.1		-	8853	7047	0	1806	yes	-	xtr-miR-208_MIMAT0003698	-	-	auaagacgagcauaaagcuug	aagcuuuuugcuuggauuaugu	aagcuuuuugcuuggauuaugucugaaacugucauauaagacgagcauaaagcuug	TRINITY_DN2121360_c5_g1_i7:4456..4512:+
TRINITY_DN2121360_c5_g1_i16_21489	4517.1		-	8853	7047	0	1806	yes	-	xtr-miR-208_MIMAT0003698	-	-	auaagacgagcauaaagcuug	aagcuuuuugcuuggauuaugu	aagcuuuuugcuuggauuaugucugaaacugucauauaagacgagcauaaagcuug	TRINITY_DN2121360_c5_g1_i16:4585..4641:+
TRINITY_DN2035215_c0_g1_i3_11467	314580.4		-	617028	617000	0	28	yes	-	xtr-miR-208_MIMAT0003698	-	-	auaagacgaacaaaagguuug	aagcuuuuuguuugcuuuuaugu	aagcuuuuuguuugcuuuuauguuugaauuggaauauaagacgaacaaaagguuug	TRINITY_DN2035215_c0_g1_i3:760..816:+
TRINITY_DN2035215_c0_g1_i2_11465	314580.4		-	617028	617000	0	28	yes	-	xtr-miR-208_MIMAT0003698	-	-	auaagacgaacaaaagguuug	aagcuuuuuguuugcuuuuaugu	aagcuuuuuguuugcuuuuauguuugaauuggaauauaagacgaacaaaagguuug	TRINITY_DN2035215_c0_g1_i2:760..816:+
TRINITY_DN2160880_c7_g2_i1_31323	17805.1		-	34914	32199	33	2682	yes	-	xtr-miR-214_MIMAT0003627	-	-	acagcaggcacagacaggcagu	ugccugucuacacuugcugugc	ugccugucuacacuugcugugcagaacauccucucaccuguacagcaggcacagacaggcagu	TRINITY_DN2160880_c7_g2_i1:546..609:+
TRINITY_DN2053828_c0_g1_i1_12906	23405		-	45900	45867	5	28	yes	-	xtr-miR-218_MIMAT0003631	-	-	uugugcuugaucuaaccaugu	caugguucugucaagcaccaug	uugugcuugaucuaaccaugugauugugagguaugaguaaaacaugguucugucaagcaccaug	TRINITY_DN2053828_c0_g1_i1:1669..1733:+
TRINITY_DN1978151_c1_g1_i1_8941	31043.1		-	60881	60161	1	719	yes	-	xtr-miR-2184_MIMAT0012192	-	-	aacaguaagaguuaaugugcug	gcacauuaucuccuacuguuaa	aacaguaagaguuaaugugcugugaaauaaaaauuaucagcacauuaucuccuacuguuaa	TRINITY_DN1978151_c1_g1_i1:577..638:-
TRINITY_DN2181804_c8_g2_i1_43480	8378.8		-	16425	7853	1	8571	yes	-	xtr-miR-2188_MIMAT0012193	-	-	aagguccaaccuuauauguccu	auauauaugguuggaccugccc	aagguccaaccuuauauguccuguauggauggaggggggauauauaugguuggaccugccc	TRINITY_DN2181804_c8_g2_i1:918..979:+
TRINITY_DN2181804_c8_g2_i2_43482	8378.8		-	16425	7853	1	8571	yes	-	xtr-miR-2188_MIMAT0012193	-	-	aagguccaaccuuauauguccu	auauauaugguuggaccugccc	aagguccaaccuuauauguccuguauggauggaggggggauauauaugguuggaccugccc	TRINITY_DN2181804_c8_g2_i2:430..491:+
TRINITY_DN2148581_c8_g1_i1_27887	4.4		-	204029	203895	26	108	yes	-	xtr-miR-22-3p_MIMAT0003672	-	-	aagcugccaguugaagaac	guucuucauugguaagcuuua	guucuucauugguaagcuuuauguugaagguguccgcuaaagcugccaguugaagaac	TRINITY_DN2148581_c8_g1_i1:10..68:+
TRINITY_DN2177360_c8_g3_i2_39025	533063.3		-	1045572	1044247	6	1319	yes	-	xtr-miR-22-3p_MIMAT0003672	-	-	aagcugccaguugaagaacugu	aguucuucauuggcaggcuuu	aguucuucauuggcaggcuuuauguugauggugucugcuaaagcugccaguugaagaacugu	TRINITY_DN2177360_c8_g3_i2:1290..1352:+
TRINITY_DN2177360_c8_g3_i1_39021	533063.3		-	1045572	1044247	6	1319	yes	-	xtr-miR-22-3p_MIMAT0003672	-	-	aagcugccaguugaagaacugu	aguucuucauuggcaggcuuu	aguucuucauuggcaggcuuuauguugauggugucugcuaaagcugccaguugaagaacugu	TRINITY_DN2177360_c8_g3_i1:1290..1352:+
TRINITY_DN2167790_c1_g1_i5_33973	70652.7		-	138574	111177	0	27397	yes	-	xtr-miR-221_MIMAT0003700	-	-	agcuacaucuggcuacugggucuc	cgcucaguagucaguguagauu	cgcucaguagucaguguagauucuguuucuguucagcagcuacaucuggcuacugggucuc	TRINITY_DN2167790_c1_g1_i5:23..84:+
TRINITY_DN2093629_c0_g1_i2_17201	117173.5		-	229822	189755	0	40067	yes	-	xtr-miR-221_MIMAT0003700	-	-	agcuacauugucugcuggguuu	accuggcauacaauguagaauucugu	accuggcauacaauguagaauucuguguuuguuaagcaacagcuacauugucugcuggguuu	TRINITY_DN2093629_c0_g1_i2:27..89:+
TRINITY_DN2093629_c0_g1_i1_17199	117173.5		-	229822	189755	0	40067	yes	-	xtr-miR-221_MIMAT0003700	-	-	agcuacauugucugcuggguuu	accuggcauacaauguagaauucugu	accuggcauacaauguagaauucuguguuuguuaagcaacagcuacauugucugcuggguuu	TRINITY_DN2093629_c0_g1_i1:27..89:+
TRINITY_DN2119526_c0_g1_i2_21200	468144.2		-	918236	918025	1	210	yes	-	xtr-miR-26_MIMAT0003569	-	-	uucaaguaauccaggauaggc	ccuauucuugauuacuugcagu	uucaaguaauccaggauaggcagugacucuccagaaaggccuauucuugauuacuugcagu	TRINITY_DN2119526_c0_g1_i2:348..409:+
TRINITY_DN2119526_c0_g1_i1_21198	468144.2		-	918236	918025	1	210	yes	-	xtr-miR-26_MIMAT0003569	-	-	uucaaguaauccaggauaggc	ccuauucuugauuacuugcagu	uucaaguaauccaggauaggcagugacucuccagaaaggccuauucuugauuacuugcagu	TRINITY_DN2119526_c0_g1_i1:348..409:+
TRINITY_DN2055656_c1_g1_i2_13038	534270.4		-	1047940	1047367	0	573	yes	-	xtr-miR-26_MIMAT0003569	-	-	uucaaguaauccaggauaggc	ccuauucucgauuauuuggugc	uucaaguaauccaggauaggccguggucucuucagcugaccuauucucgauuauuuggugc	TRINITY_DN2055656_c1_g1_i2:1435..1496:+
TRINITY_DN2055656_c1_g1_i1_13036	534270.4		-	1047940	1047367	0	573	yes	-	xtr-miR-26_MIMAT0003569	-	-	uucaaguaauccaggauaggc	ccuauucucgauuauuuggugc	uucaaguaauccaggauaggccguggucucuucagcugaccuauucucgauuauuuggugc	TRINITY_DN2055656_c1_g1_i1:1430..1491:+
TRINITY_DN2117344_c0_g1_i2_20830	2056774.6		-	4034266	4033113	1	1152	yes	-	xtr-miR-26_MIMAT0003569	-	-	uucaaguaauccaggauaggcu	ccuauucucgauuacuuguucc	uucaaguaauccaggauaggcuguuucuucgcagugcggccuauucucgauuacuuguucc	TRINITY_DN2117344_c0_g1_i2:9..70:+
TRINITY_DN2117344_c0_g1_i1_20828	2056774.6		-	4034266	4033113	1	1152	yes	-	xtr-miR-26_MIMAT0003569	-	-	uucaaguaauccaggauaggcu	ccuauucucgauuacuuguucc	uucaaguaauccaggauaggcuguuucuucgcagugcggccuauucucgauuacuuguucc	TRINITY_DN2117344_c0_g1_i1:9..70:+
TRINITY_DN2142424_c5_g5_i1_26211	5.1		-	179610	179161	1	448	yes	-	xtr-miR-27b_MIMAT0003571	-	-	uucacaguggcuaaguucc	agggcuuagcugucugugaaca	agggcuuagcugucugugaacagugagauguauaaauguucacaguggcuaaguucc	TRINITY_DN2142424_c5_g5_i1:1447..1504:+
TRINITY_DN2142424_c5_g6_i1_26213	5.3		-	181300	178061	310	2929	yes	-	xtr-miR-27b_MIMAT0003571	-	-	uucacaguggcuaaguucc	agggcuuagcuuuuugugaaca	agggcuuagcuuuuugugaacaagguaucuaggcgcuauguucacaguggcuaaguucc	TRINITY_DN2142424_c5_g6_i1:19..78:+
TRINITY_DN2142424_c5_g6_i3_26223	5.3		-	181300	178061	310	2929	yes	-	xtr-miR-27b_MIMAT0003571	-	-	uucacaguggcuaaguucc	agggcuuagcuuuuugugaaca	agggcuuagcuuuuugugaacaagguaucuaggcgcuauguucacaguggcuaaguucc	TRINITY_DN2142424_c5_g6_i3:19..78:+
TRINITY_DN2167089_c8_g1_i1_33779	1141442.8		-	2238882	2235498	3	3381	yes	-	xtr-miR-27b_MIMAT0003571	-	-	uucacaguggcuaaguucugc	agagcuuagcugauuggugaac	agagcuuagcugauuggugaacagugauuacuuucucuuuuguucacaguggcuaaguucugc	TRINITY_DN2167089_c8_g1_i1:962..1025:+
TRINITY_DN2141408_c3_g1_i1_25985	3971.2		-	7782	7600	0	182	yes	-	xtr-miR-29b_MIMAT0003573	-	-	uagcaccauaugaaaucagugu	cugguuucacguggugacuuaga	cugguuucacguggugacuuagauguuaguagccuauucuagcaccauaugaaaucagugu	TRINITY_DN2141408_c3_g1_i1:3423..3484:+
TRINITY_DN2164191_c9_g2_i1_32443	12258.4		-	24037	23894	0	143	yes	-	xtr-miR-29b_MIMAT0003573	-	-	uagcaccauuugaaaucgguua	accgauuucuuuugguguccaga	accgauuucuuuugguguccagaguacacaugauguucuagcaccauuugaaaucgguua	TRINITY_DN2164191_c9_g2_i1:444..504:+
TRINITY_DN2050021_c1_g1_i1_12548	29273.4		-	57410	56619	2	789	yes	-	xtr-miR-30b_MIMAT0003576	-	-	uguaaacauccuacacucucagu	cugggagaagguuguuuacgcu	uguaaacauccuacacucucaguuguggaaagugaacaagcugggagaagguuguuuacgcu	TRINITY_DN2050021_c1_g1_i1:1293..1355:+
TRINITY_DN2050021_c1_g1_i7_12552	29273.4		-	57410	56619	2	789	yes	-	xtr-miR-30b_MIMAT0003576	-	-	uguaaacauccuacacucucagu	cugggagaagguuguuuacgcu	uguaaacauccuacacucucaguuguggaaagugaacaagcugggagaagguuguuuacgcu	TRINITY_DN2050021_c1_g1_i7:1145..1207:+
TRINITY_DN2050021_c1_g1_i2_12550	29273.4		-	57410	56619	2	789	yes	-	xtr-miR-30b_MIMAT0003576	-	-	uguaaacauccuacacucucagu	cugggagaagguuguuuacgcu	uguaaacauccuacacucucaguuguggaaagugaacaagcugggagaagguuguuuacgcu	TRINITY_DN2050021_c1_g1_i2:1009..1071:+
TRINITY_DN1973911_c6_g1_i1_8828	76132.6		-	149324	148701	0	623	yes	-	xtr-miR-30b_MIMAT0003576	-	-	uguaaacauccuacacucagcu	cugggaggcggauguuuacuga	uguaaacauccuacacucagcucuaacgcauacaauggcugggaggcggauguuuacuga	TRINITY_DN1973911_c6_g1_i1:319..379:+
TRINITY_DN2075541_c0_g1_i1_14944	138575.6		-	271801	271279	1	521	yes	-	xtr-miR-30b_MIMAT0003576	-	-	uguaaacauccuacacucucagcu	cugggaggaggguguuugcugc	uguaaacauccuacacucucagcuguauguacaagauggcugggaggaggguguuugcugc	TRINITY_DN2075541_c0_g1_i1:2769..2830:+
TRINITY_DN2075541_c0_g1_i1_14942	573720.3		-	1125319	1070189	2	55128	yes	-	xtr-miR-30b_MIMAT0003576	-	-	uguaaacauccuugacuggaagcu	cuuucagucagaugcuuacagc	uguaaacauccuugacuggaagcuguauugcuggaaggagcuuucagucagaugcuuacagc	TRINITY_DN2075541_c0_g1_i1:2034..2096:+
TRINITY_DN2130798_c1_g1_i1_23378	1852267		-	3633133	3633127	4	2	yes	-	xtr-miR-30b_MIMAT0003576	-	-	uguaaacauccucgacugga	ucagucggauguuugcagc	uguaaacauccucgacuggaaguuguggagaugcugcuggagcuuucagucggauguuugcagc	TRINITY_DN2130798_c1_g1_i1:2654..2718:+
TRINITY_DN2138890_c3_g3_i1_25382	4.9		-	36075	35565	0	510	yes	-	xtr-miR-31a_MIMAT0003679	-	-	aggcaagauguuggcauagcu	ugcuaugccaauauauugucau	aggcaagauguuggcauagcuguuguuaucaaacccugcuaugccaauauauugucau	TRINITY_DN2138890_c3_g3_i1:166..224:+
TRINITY_DN2138890_c3_g3_i2_25384	4.9		-	36075	35565	0	510	yes	-	xtr-miR-31a_MIMAT0003679	-	-	aggcaagauguuggcauagcu	ugcuaugccaauauauugucau	aggcaagauguuggcauagcuguuguuaucaaacccugcuaugccaauauauugucau	TRINITY_DN2138890_c3_g3_i2:548..606:+
TRINITY_DN2163044_c0_g5_i13_32105	5.2		-	141089	138493	0	2596	yes	-	xtr-miR-338_MIMAT0003665	-	-	uccagcaucagugauuuuguu	aacaauauccugaugcugagc	aacaauauccugaugcugagcgagugggacauggagacuccagcaucagugauuuuguu	TRINITY_DN2163044_c0_g5_i13:3807..3866:+
TRINITY_DN2163044_c0_g5_i11_32101	5.2		-	141089	138493	0	2596	yes	-	xtr-miR-338_MIMAT0003665	-	-	uccagcaucagugauuuuguu	aacaauauccugaugcugagc	aacaauauccugaugcugagcgagugggacauggagacuccagcaucagugauuuuguu	TRINITY_DN2163044_c0_g5_i11:3808..3867:+
TRINITY_DN2163044_c0_g5_i10_32099	5.2		-	141089	138493	0	2596	yes	-	xtr-miR-338_MIMAT0003665	-	-	uccagcaucagugauuuuguu	aacaauauccugaugcugagc	aacaauauccugaugcugagcgagugggacauggagacuccagcaucagugauuuuguu	TRINITY_DN2163044_c0_g5_i10:4336..4395:+
TRINITY_DN2163044_c0_g5_i12_32103	5.2		-	141089	138493	0	2596	yes	-	xtr-miR-338_MIMAT0003665	-	-	uccagcaucagugauuuuguu	aacaauauccugaugcugagc	aacaauauccugaugcugagcgagugggacauggagacuccagcaucagugauuuuguu	TRINITY_DN2163044_c0_g5_i12:3808..3867:+
TRINITY_DN2142454_c4_g1_i2_26235	15987		-	31350	30700	0	650	yes	-	xtr-miR-365_MIMAT0003637	-	-	uaaugccccuaaaaauccuuau	agggacuuuugggggcagaugug	agggacuuuugggggcagaugugcuuuguuuacacuaucauaaugccccuaaaaauccuuau	TRINITY_DN2142454_c4_g1_i2:2968..3030:+
TRINITY_DN2142454_c4_g1_i3_26237	15987		-	31350	30700	0	650	yes	-	xtr-miR-365_MIMAT0003637	-	-	uaaugccccuaaaaauccuuau	agggacuuuugggggcagaugug	agggacuuuugggggcagaugugcuuuguuuacacuaucauaaugccccuaaaaauccuuau	TRINITY_DN2142454_c4_g1_i3:2966..3028:+
TRINITY_DN2142454_c4_g1_i1_26233	15987		-	31350	30700	0	650	yes	-	xtr-miR-365_MIMAT0003637	-	-	uaaugccccuaaaaauccuuau	agggacuuuugggggcagaugug	agggacuuuugggggcagaugugcuuuguuuacacuaucauaaugccccuaaaaauccuuau	TRINITY_DN2142454_c4_g1_i1:2967..3029:+
TRINITY_DN2109231_c4_g1_i9_19462	5		-	97443	95357	0	2086	yes	-	xtr-miR-425-5p_MIMAT0003640	-	-	aaugacacgaucacucccguug	caucgggaaugucgugucgauc	aaugacacgaucacucccguugagcaggaaggcuugacgccaucgggaaugucgugucgauc	TRINITY_DN2109231_c4_g1_i9:112..174:+
TRINITY_DN2139480_c5_g1_i1_25550	1733.6		-	3392	3200	0	192	yes	-	xtr-miR-449c-5p_MIMAT0022747	-	-	aggcaguguauuguuagcuggcugc	cagucgcuacuacccugccac	aggcaguguauuguuagcuggcugcucgcuaugaauucagcagucgcuacuacccugccac	TRINITY_DN2139480_c5_g1_i1:1897..1958:+
TRINITY_DN2139480_c5_g1_i2_25560	1733.6		-	3392	3200	0	192	yes	-	xtr-miR-449c-5p_MIMAT0022747	-	-	aggcaguguauuguuagcuggcugc	cagucgcuacuacccugccac	aggcaguguauuguuagcuggcugcucgcuaugaauucagcagucgcuacuacccugccac	TRINITY_DN2139480_c5_g1_i2:2110..2171:+
TRINITY_DN3474317_c0_g1_i1_46445	1733.6		-	3392	3200	0	192	yes	-	xtr-miR-449c-5p_MIMAT0022747	-	-	aggcaguguauuguuagcuggcugc	cagucgcuacuacccugccac	aggcaguguauuguuagcuggcugcucgcuaugaauucagcagucgcuacuacccugccac	TRINITY_DN3474317_c0_g1_i1:458..519:-
TRINITY_DN2139480_c5_g1_i2_25558	3088.3		-	6049	6016	2	31	yes	-	xtr-miR-449c-5p_MIMAT0022747	-	-	aggcagugcaaugcuagcuggcugc	cagcugcuggcugcacuccaca	aggcagugcaaugcuagcuggcugcuccguuuuugaggcuucagcagcugcuggcugcacuccaca	TRINITY_DN2139480_c5_g1_i2:1806..1872:+
TRINITY_DN2139480_c5_g1_i1_25548	3088.3		-	6049	6016	2	31	yes	-	xtr-miR-449c-5p_MIMAT0022747	-	-	aggcagugcaaugcuagcuggcugc	cagcugcuggcugcacuccaca	aggcagugcaaugcuagcuggcugcuccguuuuugaggcuucagcagcugcuggcugcacuccaca	TRINITY_DN2139480_c5_g1_i1:1593..1659:+
TRINITY_DN2139480_c5_g1_i1_25554	4419.4		-	8661	8645	0	16	yes	-	xtr-miR-449c-5p_MIMAT0022747	-	-	aggcaguguauuguuaguugcug	cagcuacaugcacuuccacauc	aggcaguguauuguuaguugcuguuuauuaagaugccagcagcuacaugcacuuccacauc	TRINITY_DN2139480_c5_g1_i1:2762..2823:+
TRINITY_DN2503695_c0_g1_i1_45207	4419.4		-	8661	8645	0	16	yes	-	xtr-miR-449c-5p_MIMAT0022747	-	-	aggcaguguauuguuaguugcug	cagcuacaugcacuuccacauc	aggcaguguauuguuaguugcuguuuauuaagaugccagcagcuacaugcacuuccacauc	TRINITY_DN2503695_c0_g1_i1:13..74:-
TRINITY_DN2139480_c5_g1_i2_25564	4419.4		-	8661	8645	0	16	yes	-	xtr-miR-449c-5p_MIMAT0022747	-	-	aggcaguguauuguuaguugcug	cagcuacaugcacuuccacauc	aggcaguguauuguuaguugcuguuuauuaagaugccagcagcuacaugcacuuccacauc	TRINITY_DN2139480_c5_g1_i2:2975..3036:+
TRINITY_DN3474317_c0_g1_i1_46443	4733.3		-	9276	9133	0	143	yes	-	xtr-miR-449c-5p_MIMAT0022747	-	-	aggcaguguacguuagcugguu	caguccacuugcaccugccauc	aggcaguguacguuagcugguugacaaccaaaggacaccaguccacuugcaccugccauc	TRINITY_DN3474317_c0_g1_i1:290..350:-
TRINITY_DN2139480_c5_g1_i2_25562	4733.3		-	9276	9133	0	143	yes	-	xtr-miR-449c-5p_MIMAT0022747	-	-	aggcaguguacguuagcugguu	caguccacuugcaccugccauc	aggcaguguacguuagcugguugacaaccaaaggacaccaguccacuugcaccugccauc	TRINITY_DN2139480_c5_g1_i2:2279..2339:+
TRINITY_DN2139480_c5_g1_i1_25552	4733.3		-	9276	9133	0	143	yes	-	xtr-miR-449c-5p_MIMAT0022747	-	-	aggcaguguacguuagcugguu	caguccacuugcaccugccauc	aggcaguguacguuagcugguugacaaccaaaggacaccaguccacuugcaccugccauc	TRINITY_DN2139480_c5_g1_i1:2066..2126:+
TRINITY_DN2115336_c1_g1_i1_20356	8288.6		-	16250	16105	51	94	yes	-	xtr-miR-449c-5p_MIMAT0022747	-	-	uggcagugucuuagcugguugu	aaucagcagauuuacugcccu	uggcagugucuuagcugguuguugugagauauuuucagacaagcaaucagcagauuuacugcccu	TRINITY_DN2115336_c1_g1_i1:8..73:+
TRINITY_DN2145730_c1_g2_i6_26984	272486.1		-	534461	497310	0	37151	yes	-	xtr-miR-499_MIMAT0003643	-	-	uuaagacuugcagugauguuu	aacaucacuuuaagucugugcu	uuaagacuugcagugauguuuagauuucuuaugacaugaacaucacuuuaagucugugcu	TRINITY_DN2145730_c1_g2_i6:4010..4070:+
TRINITY_DN2145730_c1_g2_i3_26982	272486.1		-	534461	497310	0	37151	yes	-	xtr-miR-499_MIMAT0003643	-	-	uuaagacuugcagugauguuu	aacaucacuuuaagucugugcu	uuaagacuugcagugauguuuagauuucuuaugacaugaacaucacuuuaagucugugcu	TRINITY_DN2145730_c1_g2_i3:4010..4070:+
TRINITY_DN2145730_c1_g2_i2_26978	272486.1		-	534461	497310	0	37151	yes	-	xtr-miR-499_MIMAT0003643	-	-	uuaagacuugcagugauguuu	aacaucacuuuaagucugugcu	uuaagacuugcagugauguuuagauuucuuaugacaugaacaucacuuuaagucugugcu	TRINITY_DN2145730_c1_g2_i2:4010..4070:+
TRINITY_DN2090478_c1_g1_i1_16768	88384.9		-	173355	173220	0	135	yes	-	xtr-miR-7_MIMAT0003552	-	-	uggaagacuagugauuuuguuguu	caacaagucacagucugccuca	uggaagacuagugauuuuguuguuguaagcuuauucgcaugacaacaagucacagucugccuca	TRINITY_DN2090478_c1_g1_i1:22..86:+
TRINITY_DN2064585_c6_g5_i1_13820	91355.1		-	179181	178721	0	460	yes	-	xtr-miR-7_MIMAT0003552	-	-	uggaagacuagugauuuuguuguu	caacaagucacagucuccaca	uggaagacuagugauuuuguuguuuugagauuuaucaaaguaaacaacaagucacagucuccaca	TRINITY_DN2064585_c6_g5_i1:23..88:+
TRINITY_DN2176325_c3_g2_i3_38382	92228.8		-	180894	178762	0	2132	yes	-	xtr-miR-7_MIMAT0003552	-	-	uggaagacuagugauuuuguuguu	caacaaaucgcagucugccaua	uggaagacuagugauuuuguuguuuuuagauaacuaaauugacaacaaaucgcagucugccaua	TRINITY_DN2176325_c3_g2_i3:1662..1726:+
TRINITY_DN2176325_c3_g2_i2_38380	92228.8		-	180894	178762	0	2132	yes	-	xtr-miR-7_MIMAT0003552	-	-	uggaagacuagugauuuuguuguu	caacaaaucgcagucugccaua	uggaagacuagugauuuuguuguuuuuagauaacuaaauugacaacaaaucgcagucugccaua	TRINITY_DN2176325_c3_g2_i2:1680..1744:+
TRINITY_DN2176325_c3_g2_i12_38384	92228.8		-	180894	178762	0	2132	yes	-	xtr-miR-7_MIMAT0003552	-	-	uggaagacuagugauuuuguuguu	caacaaaucgcagucugccaua	uggaagacuagugauuuuguuguuuuuagauaacuaaauugacaacaaaucgcagucugccaua	TRINITY_DN2176325_c3_g2_i12:1850..1914:+
TRINITY_DN466893_c0_g2_i1_915	5		-	744439	736634	7	7798	yes	-	xtr-miR-9-5p_MIMAT0003649	-	-	ucuuugguuaucuagcuguau	auaaagcuacauaaccgaaagu	ucuuugguuaucuagcuguaugagugauaucaacucuucauaaagcuacauaaccgaaagu	TRINITY_DN466893_c0_g2_i1:50..111:+
TRINITY_DN466893_c0_g1_i1_913	5		-	744439	736634	7	7798	yes	-	xtr-miR-9-5p_MIMAT0003649	-	-	ucuuugguuaucuagcuguau	auaaagcuacauaaccgaaagu	ucuuugguuaucuagcuguaugagugauaucaacucuucauaaagcuacauaaccgaaagu	TRINITY_DN466893_c0_g1_i1:50..111:+
TRINITY_DN2075714_c1_g3_i1_14999	381597.3		-	748478	736509	0	11969	yes	-	xtr-miR-9-5p_MIMAT0003649	-	-	ucuuugguuaucuagcuguau	uaaagcuagauaaccgaaagu	ucuuugguuaucuagcuguaugaguguaaucucacccuucauaaagcuagauaaccgaaagu	TRINITY_DN2075714_c1_g3_i1:2760..2822:+
TRINITY_DN2075714_c1_g1_i1_14995	381597.3		-	748478	736509	0	11969	yes	-	xtr-miR-9-5p_MIMAT0003649	-	-	ucuuugguuaucuagcuguau	uaaagcuagauaaccgaaagu	ucuuugguuaucuagcuguaugaguguaaucucacccuucauaaagcuagauaaccgaaagu	TRINITY_DN2075714_c1_g1_i1:278..340:+
TRINITY_DN2110456_c1_g5_i2_19665	384383.5		-	753943	736634	0	17309	yes	-	xtr-miR-9-5p_MIMAT0003649	-	-	ucuuugguuaucuagcuguau	uaaagcuagauaaccgaaagu	ucuuugguuaucuagcuguaugaguguacugaucgucauaaagcuagauaaccgaaagu	TRINITY_DN2110456_c1_g5_i2:675..734:+
TRINITY_DN2110456_c1_g5_i3_19669	384383.5		-	753943	736634	0	17309	yes	-	xtr-miR-9-5p_MIMAT0003649	-	-	ucuuugguuaucuagcuguau	uaaagcuagauaaccgaaagu	ucuuugguuaucuagcuguaugaguguacugaucgucauaaagcuagauaaccgaaagu	TRINITY_DN2110456_c1_g5_i3:947..1006:+
TRINITY_DN2110456_c1_g5_i1_19661	384383.5		-	753943	736634	0	17309	yes	-	xtr-miR-9-5p_MIMAT0003649	-	-	ucuuugguuaucuagcuguau	uaaagcuagauaaccgaaagu	ucuuugguuaucuagcuguaugaguguacugaucgucauaaagcuagauaaccgaaagu	TRINITY_DN2110456_c1_g5_i1:1015..1074:+
TRINITY_DN2030749_c1_g1_i1_11157	916.1		-	1788	966	0	822	yes	-	xtr-miR-93b_MIMAT0003660	-	-	aagugcugagagguguuccauga	ugggacaccugccgggguuucu	ugggacaccugccgggguuucuguguccaccaggaagugcugagagguguuccauga	TRINITY_DN2030749_c1_g1_i1:200..257:+
TRINITY_DN2025186_c0_g1_i1_10914	108129.1		-	212082	211992	44	46	yes	-	xtr-miR-96_MIMAT0003661	-	-	uuuggcacuagcacauuuuugc	caauuauguauagugccaauau	uuuggcacuagcacauuuuugcuuuuguaugucuacuuugagcaauuauguauagugccaauau	TRINITY_DN2025186_c0_g1_i1:352..416:+
TRINITY_DN2168647_c2_g2_i4_34264	289004.2		-	566861	559872	0	6989	yes	-	xtr-miR-99_MIMAT0003582	-	-	aacccguagauccgaucuugu	caaguucgcuucuaugggucu	aacccguagauccgaucuuguggugaauuguacugcacaaguucgcuucuaugggucu	TRINITY_DN2168647_c2_g2_i4:5777..5835:+
TRINITY_DN2168647_c2_g2_i5_34268	289004.2		-	566861	559872	0	6989	yes	-	xtr-miR-99_MIMAT0003582	-	-	aacccguagauccgaucuugu	caaguucgcuucuaugggucu	aacccguagauccgaucuuguggugaauuguacugcacaaguucgcuucuaugggucu	TRINITY_DN2168647_c2_g2_i5:1624..1682:+
TRINITY_DN2168647_c2_g2_i3_34260	289004.2		-	566861	559872	0	6989	yes	-	xtr-miR-99_MIMAT0003582	-	-	aacccguagauccgaucuugu	caaguucgcuucuaugggucu	aacccguagauccgaucuuguggugaauuguacugcacaaguucgcuucuaugggucu	TRINITY_DN2168647_c2_g2_i3:1623..1681:+
TRINITY_DN2168647_c2_g2_i2_34256	289004.2		-	566861	559872	0	6989	yes	-	xtr-miR-99_MIMAT0003582	-	-	aacccguagauccgaucuugu	caaguucgcuucuaugggucu	aacccguagauccgaucuuguggugaauuguacugcacaaguucgcuucuaugggucu	TRINITY_DN2168647_c2_g2_i2:5777..5835:+
TRINITY_DN2010206_c0_g1_i1_10062	2443615.6		-	4793039	4778808	0	14231	yes	-	xtr-miR-99_MIMAT0003582	-	-	aacccguagauccgaacuugc	caagcucgagucugugggucu	aacccguagauccgaacuugcgguaugauucacacacaagcucgagucugugggucu	TRINITY_DN2010206_c0_g1_i1:992..1049:+
TRINITY_DN1981425_c0_g1_i1_9035	5.1		-	214428	161826	0	52602	yes	-	xtr-miR-9b-3p_MIMAT0003556	-	-	uaaagcuagagaaccgaaagu	ucuuugguuuucuagcuguau	ucuuugguuuucuagcuguaugaguuuagucauuucauaaagcuagagaaccgaaagu	TRINITY_DN1981425_c0_g1_i1:28..86:+

## Sheet: mature miRNA quantification
miRNA	example miRBase miRNA with the same seed	oocytes	lateembryo	larvae	eyes	brain	heart	lung	liver	limb3dpa	limb7dpa
abyss_v4.2_47256439_28822	xla-miR-133d_MIMAT0011138	6516.45	6232.35	6147.24	3449.76	629.81	27690.95	94.79	1118.77	17436.06	12376.82
abyss_v4.2_56936972_24903	xla-miR-133d_MIMAT0011138	1134.71	1710.05	1738.07	835.11	81.16	3411.02	24.71	144.29	4042.03	2246.18
abyss_v4.2_66069938_13870	xla-miR-133d_MIMAT0011138	6516.45	6232.35	6147.24	3449.76	629.81	27690.95	94.79	1118.77	17436.06	12376.82
abyss_v4.2_65429333_23272	xla-miR-142_MIMAT0011139	4182.20	111.76	187.50	229.34	197.29	1954.57	3703.12	25085.89	2217.58	2632.48
abyss_v4.2_66162024_21772	xla-miR-142_MIMAT0011139	3015.08	139.27	155.88	110.60	108.00	1203.80	1900.66	20685.88	962.68	1462.72
abyss_v4.2_30176030_2414	xla-miR-15c_MIMAT0011140	518.72	25.81	20.91	143.41	372.50	797.79	84.99	929.61	286.85	438.39
abyss_v4.2_43441368_12401	xla-miR-15c_MIMAT0011140	421.46	105.78	161.23	80.28	116.77	262.85	181.91	938.45	379.29	372.06
abyss_v4.2_43441368_12403	xla-miR-15c_MIMAT0011140	356.62	45.00	81.47	120.55	199.72	604.67	233.67	1368.32	400.92	411.39
abyss_v4.2_66089729_19811	xla-miR-15c_MIMAT0011140	810.50	149.72	180.65	228.32	228.46	578.58	377.02	1666.18	709.14	612.09
abyss_v4.2_66089729_19813	xla-miR-15c_MIMAT0011140	1005.03	314.37	231.84	752.69	717.41	2049.44	1095.71	2577.24	1365.08	1699.14
abyss_v4.2_66181295_20573	xla-miR-15c_MIMAT0011140	1847.95	72.73	173.14	425.70	490.96	935.08	674.17	1650.87	830.60	1034.11
abyss_v4.2_28743899_16314	xla-miR-194_MIMAT0011141	389.04	1341.51	4499.34	4.75	20.29	14.90	1063.54	8.41	5.24	9.57
abyss_v4.2_65701995_26547	xla-miR-19b_MIMAT0001347	32.42	11.30	24.18	8.88	23.46	28.08	20.87	66.65	34.66	36.36
abyss_v4.2_66128901_11937	xla-miR-19b_MIMAT0001347	32.42	17.92	49.92	36.77	122.90	81.86	33.44	203.82	124.82	97.80
abyss_v4.2_66128901_11941	xla-miR-19b_MIMAT0001347	0	3.41	5.88	14.14	34.34	26.97	10.44	88.22	30.63	21.47
abyss_v4.2_32874272_4879	xla-miR-1b_MIMAT0011135	291.78	1644.36	1319.77	368.06	5.18	6.04	4.69	2.16	1452.28	1494.40
abyss_v4.2_6136542_14388	xla-miR-1b_MIMAT0011135	3274.44	1476.72	1838.81	2610.29	159.25	19579.55	37.06	61.04	12464.68	8187.65
abyss_v4.2_66068008_13278	xla-miR-1b_MIMAT0011135	810.50	84.67	129.69	333.72	86.55	5469.04	31.10	359.55	1445.83	1041.98
abyss_v4.2_66138958_14796	xla-miR-1b_MIMAT0011135	3274.44	1476.72	1838.81	2610.29	159.25	19579.55	37.06	61.04	12464.68	8187.65
abyss_v4.2_66082474_17749	xla-miR-205_MIMAT0011142	2042.47	2215.94	4182.90	2383.26	21.45	23.26	24.50	24.80	14130.45	17753.61
abyss_v4.2_65701995_26546	xla-miR-20_MIMAT0001348	324.20	377.29	377.52	39.66	159.35	221.03	113.53	1021.06	191.59	237.05
abyss_v4.2_66071282_14223	xla-miR-20_MIMAT0001348	3533.80	2337.72	3162.09	1874.23	3056.90	5835.29	3205.32	7662.92	4508.66	4927.98
abyss_v4.2_66071282_14225	xla-miR-20_MIMAT0001348	162.10	187.90	265.92	42.54	225.19	114.25	68.80	773.67	144.44	177.31
abyss_v4.2_66128901_11934	xla-miR-20_MIMAT0001348	226.94	298.59	350.89	51.25	201.41	153.08	71.78	1030.34	195.89	222.81
abyss_v4.2_66128901_11940	xla-miR-20_MIMAT0001348	64.84	117.73	181.02	38.13	186.20	108.88	45.80	479.69	148.47	106.30
abyss_v4.2_66114131_7446	xla-miR-23a_MIMAT0011145	1945.21	210.93	445.01	2005.31	672.50	2458.99	827.32	2944.77	3661.66	3540.09
abyss_v4.2_66114131_7442	xla-miR-24b_MIMAT0011146	1621.01	253.59	458.10	2432.88	807.55	3591.90	1543.66	2385.07	4331.17	4405.82
abyss_v4.2_66132845_13018	xla-miR-24b_MIMAT0011146	1621.01	253.59	458.10	2432.88	807.55	3591.90	1543.66	2385.07	4331.17	4405.82
abyss_v4.2_10493576_6788	xla-miR-427_MIMAT0001344	0	0.21	0	0	1.06	0	0.43	0	0	0
abyss_v4.2_10515181_7068	xla-miR-427_MIMAT0001344	0	281.74	42.26	0.06	0	0.17	0	0.65	0.13	0
abyss_v4.2_10515191_7070	xla-miR-427_MIMAT0001344	0	281.74	42.26	0.06	0	0.17	0	0.65	0.13	0
abyss_v4.2_10766621_10233	xla-miR-427_MIMAT0001344	97.26	84.46	54.09	11.09	34.03	11.13	11.08	64.92	21.09	25.73
abyss_v4.2_1103501_14068	xla-miR-427_MIMAT0001344	0	175.31	50.15	0	0.32	0.06	0	0.22	0	0.21
abyss_v4.2_11346102_17816	xla-miR-427_MIMAT0001344	64.84	22.61	9.90	1.02	14.58	4.98	2.98	35.37	8.06	9.57
abyss_v4.2_11624628_21384	xla-miR-427_MIMAT0001344	0	0.21	0	0	1.06	0	0.43	0	0	0
abyss_v4.2_11742308_22905	xla-miR-427_MIMAT0001344	0	10.66	5.88	0.17	0.21	0.06	0	1.29	0	0.43
abyss_v4.2_12580465_1051	xla-miR-427_MIMAT0001344	32.42	4.69	4.32	1.02	10.36	2.16	1.92	12.08	3.63	4.04
abyss_v4.2_12813474_4057	xla-miR-427_MIMAT0001344	97.26	84.46	54.09	11.09	34.03	11.13	11.08	64.92	21.09	25.73
abyss_v4.2_12888095_4967	xla-miR-427_MIMAT0001344	97.26	84.46	54.09	11.09	34.03	11.13	11.08	64.92	21.09	25.73
abyss_v4.2_13135273_8190	xla-miR-427_MIMAT0001344	97.26	84.46	54.09	11.09	34.03	11.13	11.08	64.92	21.09	25.73
abyss_v4.2_14037214_19855	xla-miR-427_MIMAT0001344	97.26	84.46	54.09	11.09	34.03	11.13	11.08	64.92	21.09	25.73
abyss_v4.2_14148639_21315	xla-miR-427_MIMAT0001344	64.84	5.55	3.27	0.23	0.53	0.11	0.64	5.18	1.07	0.64
abyss_v4.2_14638972_27935	xla-miR-427_MIMAT0001344	64.84	248.25	108.26	0.51	2.22	3.21	2.56	15.75	2.96	2.76
abyss_v4.2_15911374_11478	xla-miR-427_MIMAT0001344	64.84	248.25	108.26	0.51	2.22	3.21	2.56	15.75	2.96	2.76
abyss_v4.2_16676605_21417	xla-miR-427_MIMAT0001344	97.26	84.46	54.09	11.09	34.03	11.13	11.08	64.92	21.09	25.73
abyss_v4.2_16690809_21643	xla-miR-427_MIMAT0001344	0	1.28	0.67	0.17	0	1.22	0	0.22	0	0.21
abyss_v4.2_16707804_21838	xla-miR-427_MIMAT0001344	0	5.97	1.34	0.17	0.32	0.78	0.64	1.08	0.27	1.28
abyss_v4.2_16739258_22247	xla-miR-427_MIMAT0001344	0	10.66	5.88	0.17	0.21	0.06	0	1.29	0	0.43
abyss_v4.2_17106474_27077	xla-miR-427_MIMAT0001344	0	1.49	0.30	0	0	0	0	0	0	0
abyss_v4.2_18087466_7854	xla-miR-427_MIMAT0001344	0	1.28	0.45	0	1.16	0.44	0.85	3.88	1.21	1.49
abyss_v4.2_18119723_8321	xla-miR-427_MIMAT0001344	0	0	0.97	0.11	0.21	0	0	0.22	0.67	0
abyss_v4.2_18775594_16560	xla-miR-427_MIMAT0001344	97.26	84.46	54.09	11.09	34.03	11.13	11.08	64.92	21.09	25.73
abyss_v4.2_19298627_23062	xla-miR-427_MIMAT0001344	0	1.49	0.30	0	0	0	0	0	0	0
abyss_v4.2_19962902_31648	xla-miR-427_MIMAT0001344	0	8.74	5.43	1.07	10.78	2.60	2.34	12.73	4.30	4.89
abyss_v4.2_20523971_6981	xla-miR-427_MIMAT0001344	0	0	0.74	0.62	0.32	0.33	0	5.82	2.69	3.83
abyss_v4.2_20792722_10481	xla-miR-427_MIMAT0001344	97.26	84.46	54.09	11.09	34.03	11.13	11.08	64.92	21.09	25.73
abyss_v4.2_2086109_26859	xla-miR-427_MIMAT0001344	0	6.61	2.08	0.45	2.85	1.00	2.77	16.61	2.28	2.98
abyss_v4.2_21503572_19489	xla-miR-427_MIMAT0001344	0	49.91	32.14	0.28	1.59	1.77	1.92	11.43	1.88	2.13
abyss_v4.2_21918372_24905	xla-miR-427_MIMAT0001344	97.26	84.46	54.09	11.09	34.03	11.13	11.08	64.92	21.09	25.73
abyss_v4.2_23272502_9698	xla-miR-427_MIMAT0001344	97.26	84.46	54.09	11.09	34.03	11.13	11.08	64.92	21.09	25.73
abyss_v4.2_23438653_11865	xla-miR-427_MIMAT0001344	0	1.71	1.34	1.07	4.54	83.96	2.13	4.75	2.15	4.25
abyss_v4.2_24181108_21447	xla-miR-427_MIMAT0001344	0	175.31	50.15	0	0.32	0.06	0	0.22	0	0.21
abyss_v4.2_25481368_6075	xla-miR-427_MIMAT0001344	97.26	84.46	54.09	11.09	34.03	11.13	11.08	64.92	21.09	25.73
abyss_v4.2_25785467_10044	xla-miR-427_MIMAT0001344	97.26	547.27	142.33	7.52	25.47	35.39	17.25	198.43	39.50	44.86
abyss_v4.2_26233753_15629	xla-miR-427_MIMAT0001344	97.26	547.27	142.33	7.52	25.47	35.39	17.25	198.43	39.50	44.86
abyss_v4.2_26623671_20607	xla-miR-427_MIMAT0001344	0	10.66	5.88	0.17	0.21	0.06	0	1.29	0	0.43
abyss_v4.2_27154995_27627	xla-miR-427_MIMAT0001344	97.26	547.27	142.33	7.52	25.47	35.39	17.25	198.43	39.50	44.86
abyss_v4.2_27440632_31521	xla-miR-427_MIMAT0001344	97.26	84.46	54.09	11.09	34.03	11.13	11.08	64.92	21.09	25.73
abyss_v4.2_274639_3544	xla-miR-427_MIMAT0001344	0	6.61	1.56	0.28	1.16	0.83	0.21	8.63	1.88	2.76
abyss_v4.2_2762383_3343	xla-miR-427_MIMAT0001344	0	0	0.07	0	0	0	0	0	0	0.21
abyss_v4.2_27920641_5484	xla-miR-427_MIMAT0001344	0	1.28	0.45	0	1.16	0.44	0.85	3.88	1.21	1.49
abyss_v4.2_27969729_6205	xla-miR-427_MIMAT0001344	32.42	0.21	0.37	0	0.32	0	0	0	0	0
abyss_v4.2_28535044_13618	xla-miR-427_MIMAT0001344	97.26	84.46	54.09	11.09	34.03	11.13	11.08	64.92	21.09	25.73
abyss_v4.2_29101199_21027	xla-miR-427_MIMAT0001344	97.26	84.46	54.09	11.09	34.03	11.13	11.08	64.92	21.09	25.73
abyss_v4.2_29217354_22624	xla-miR-427_MIMAT0001344	64.84	248.25	108.26	0.51	2.22	3.21	2.56	15.75	2.96	2.76
abyss_v4.2_30312426_4171	xla-miR-427_MIMAT0001344	0	8.74	5.43	1.07	10.78	2.60	2.34	12.73	4.30	4.89
abyss_v4.2_30861731_11453	xla-miR-427_MIMAT0001344	0	0	0	0	1.80	0.06	0	0	0	0
abyss_v4.2_31272969_16634	xla-miR-427_MIMAT0001344	97.26	84.46	54.09	11.09	34.03	11.13	11.08	64.92	21.09	25.73
abyss_v4.2_31711137_22421	xla-miR-427_MIMAT0001344	0	5.33	2.46	0.11	0.74	13.13	0.85	1.51	0.54	1.28
abyss_v4.2_32370216_30809	xla-miR-427_MIMAT0001344	0	8.74	5.43	1.07	10.78	2.60	2.34	12.73	4.30	4.89
abyss_v4.2_33017932_6773	xla-miR-427_MIMAT0001344	0	0	0.97	0.11	0.21	0	0	0.22	0.67	0
abyss_v4.2_3315191_10457	xla-miR-427_MIMAT0001344	0	0.21	0	0	1.06	0	0.43	0	0	0
abyss_v4.2_33614998_14348	xla-miR-427_MIMAT0001344	97.26	547.27	142.33	7.52	25.47	35.39	17.25	198.43	39.50	44.86
abyss_v4.2_35378342_4713	xla-miR-427_MIMAT0001344	97.26	84.46	54.09	11.09	34.03	11.13	11.08	64.92	21.09	25.73
abyss_v4.2_36904402_24035	xla-miR-427_MIMAT0001344	0	0	0	0	0.11	0	0	0	0	0.43
abyss_v4.2_37046303_25940	xla-miR-427_MIMAT0001344	97.26	84.46	54.09	11.14	34.03	11.13	11.08	64.92	21.09	25.73
abyss_v4.2_37492620_31774	xla-miR-427_MIMAT0001344	64.84	24.31	10.71	0.85	15.53	5.65	2.56	39.04	8.20	8.29
abyss_v4.2_37493681_31790	xla-miR-427_MIMAT0001344	0	0.21	0	0	1.06	0	0.43	0	0	0
abyss_v4.2_38575366_13613	xla-miR-427_MIMAT0001344	0	1.92	0.89	0.06	0.32	0.17	0	0	0	0.21
abyss_v4.2_38679252_14991	xla-miR-427_MIMAT0001344	97.26	4.69	5.95	2.89	11.84	206.30	3.83	18.12	5.51	8.93
abyss_v4.2_39671830_27814	xla-miR-427_MIMAT0001344	64.84	248.25	108.26	0.51	2.22	3.21	2.56	15.75	2.96	2.76
abyss_v4.2_41368967_17860	xla-miR-427_MIMAT0001344	97.26	84.46	54.09	11.09	34.03	11.13	11.08	64.92	21.09	25.73
abyss_v4.2_41734352_22422	xla-miR-427_MIMAT0001344	0	5.97	1.34	0.17	0.42	0.78	0.64	0.86	0.27	1.28
abyss_v4.2_42637906_1778	xla-miR-427_MIMAT0001344	97.26	547.27	142.33	7.52	25.47	35.39	17.25	198.43	39.50	44.86
abyss_v4.2_42758474_3353	xla-miR-427_MIMAT0001344	97.26	547.27	142.33	7.52	25.47	35.39	17.25	198.43	39.50	44.86
abyss_v4.2_43095230_7917	xla-miR-427_MIMAT0001344	97.26	547.27	142.33	7.52	25.47	35.39	17.25	198.43	39.50	44.86
abyss_v4.2_43095234_7919	xla-miR-427_MIMAT0001344	97.26	547.27	142.33	7.52	25.47	35.39	17.25	198.43	39.50	44.86
abyss_v4.2_43465958_12777	xla-miR-427_MIMAT0001344	0	10.66	5.88	0.17	0.21	0.06	0	1.29	0	0.43
abyss_v4.2_43504910_13222	xla-miR-427_MIMAT0001344	97.26	84.46	54.09	11.09	34.03	11.13	11.08	64.92	21.09	25.73
abyss_v4.2_43606947_14442	xla-miR-427_MIMAT0001344	0	10.66	5.88	0.17	0.21	0.06	0	1.29	0	0.43
abyss_v4.2_44377562_24290	xla-miR-427_MIMAT0001344	97.26	547.27	142.33	7.52	25.47	35.39	17.25	198.43	39.50	44.86
abyss_v4.2_44481618_25561	xla-miR-427_MIMAT0001344	0	3.41	2.53	0.11	0.11	0.17	0	3.02	0	0.21
abyss_v4.2_44631941_27419	xla-miR-427_MIMAT0001344	0	0	0	0	0	0	0	0	0	0
abyss_v4.2_45152897_1978	xla-miR-427_MIMAT0001344	0	1.49	0.89	0	0.11	0.06	0	0	0	0
abyss_v4.2_45542509_6899	xla-miR-427_MIMAT0001344	97.26	84.46	54.09	11.09	34.03	11.13	11.08	64.92	21.09	25.73
abyss_v4.2_45647858_8315	xla-miR-427_MIMAT0001344	97.26	84.46	54.09	11.09	34.03	11.13	11.08	64.92	21.09	25.73
abyss_v4.2_45760426_9637	xla-miR-427_MIMAT0001344	0	6.40	1.49	0.34	0.21	1.11	0.64	3.02	1.07	2.98
abyss_v4.2_45872933_11109	xla-miR-427_MIMAT0001344	97.26	84.46	54.09	11.09	34.03	11.13	11.08	64.92	21.09	25.73
abyss_v4.2_45966161_12250	xla-miR-427_MIMAT0001344	97.26	84.46	54.09	11.09	34.03	11.13	11.08	64.92	21.09	25.73
abyss_v4.2_46208873_15335	xla-miR-427_MIMAT0001344	0	0	0.15	0.06	0.21	0.11	0	0	0.27	0.85
abyss_v4.2_4648993_27532	xla-miR-427_MIMAT0001344	64.84	248.25	108.26	0.51	2.22	3.21	2.56	15.75	2.96	2.76
abyss_v4.2_46681126_21397	xla-miR-427_MIMAT0001344	0	0.21	0	0	1.06	0	0.43	0	0	0
abyss_v4.2_46906067_24094	xla-miR-427_MIMAT0001344	97.26	84.46	54.09	11.09	34.03	11.13	11.08	64.92	21.09	25.73
abyss_v4.2_47294383_29417	xla-miR-427_MIMAT0001344	97.26	84.46	54.09	11.09	34.03	11.13	11.08	64.92	21.09	25.73
abyss_v4.2_47666078_2067	xla-miR-427_MIMAT0001344	0	0	0.30	0.96	0.85	2.99	4.26	0	1.88	3.40
abyss_v4.2_47711072_2688	xla-miR-427_MIMAT0001344	0	10.66	5.88	0.17	0.21	0.06	0	1.29	0	0.43
abyss_v4.2_47712154_2695	xla-miR-427_MIMAT0001344	64.84	23.67	9.97	0.85	14.48	5.37	2.34	35.37	7.79	7.65
abyss_v4.2_48105654_7631	xla-miR-427_MIMAT0001344	0	0.64	0.67	0.11	0.21	0	0	0.22	0	0.21
abyss_v4.2_48261552_9559	xla-miR-427_MIMAT0001344	97.26	84.46	54.09	11.09	34.03	11.13	11.08	64.92	21.09	25.73
abyss_v4.2_48429910_11727	xla-miR-427_MIMAT0001344	0	10.66	5.88	0.17	0.21	0.06	0	1.29	0	0.43
abyss_v4.2_48571205_13661	xla-miR-427_MIMAT0001344	0	639.83	151.11	0.17	0.11	0.17	0	1.08	0	0
abyss_v4.2_48749220_15870	xla-miR-427_MIMAT0001344	97.26	84.46	54.09	11.09	34.03	11.13	11.08	64.92	21.09	25.73
abyss_v4.2_48870767_17350	xla-miR-427_MIMAT0001344	64.84	248.25	108.26	0.51	2.22	3.21	2.56	15.75	2.96	2.76
abyss_v4.2_49047210_19594	xla-miR-427_MIMAT0001344	97.26	84.46	54.09	11.09	34.03	11.13	11.08	64.92	21.09	25.73
abyss_v4.2_49988913_31581	xla-miR-427_MIMAT0001344	0	10.66	5.88	0.17	0.21	0.06	0	1.29	0	0.43
abyss_v4.2_50634490_8268	xla-miR-427_MIMAT0001344	0	10.66	5.88	0.17	0.21	0.06	0	1.29	0	0.43
abyss_v4.2_51171878_15437	xla-miR-427_MIMAT0001344	97.26	84.46	54.09	11.09	34.03	11.13	11.08	64.92	21.09	25.73
abyss_v4.2_51543831_20134	xla-miR-427_MIMAT0001344	64.84	248.25	108.26	0.51	2.22	3.21	2.56	15.75	2.96	2.76
abyss_v4.2_52027184_26492	xla-miR-427_MIMAT0001344	0	2.13	1.41	0	0.21	0.11	0	0.43	0	0
abyss_v4.2_53378922_11653	xla-miR-427_MIMAT0001344	0	2.56	0.82	0.06	1.06	0.33	0.43	6.69	0.81	2.13
abyss_v4.2_54461494_25652	xla-miR-427_MIMAT0001344	97.26	4.69	5.95	2.89	11.84	206.30	3.83	18.12	5.51	8.93
abyss_v4.2_55224017_2946	xla-miR-427_MIMAT0001344	0	1.28	0.67	0.17	0	1.22	0	0.22	0	0.21
abyss_v4.2_5556630_7136	xla-miR-427_MIMAT0001344	0	10.66	5.88	0.17	0.21	0.06	0	1.29	0	0.43
abyss_v4.2_55691019_8876	xla-miR-427_MIMAT0001344	97.26	547.27	142.33	7.52	25.47	35.39	17.25	198.43	39.50	44.86
abyss_v4.2_55742866_9491	xla-miR-427_MIMAT0001344	0	0	0.07	0	0.32	0.11	0	1.08	0	0.43
abyss_v4.2_55789828_10093	xla-miR-427_MIMAT0001344	97.26	547.27	142.33	7.52	25.47	35.39	17.25	198.43	39.50	44.86
abyss_v4.2_5606319_7741	xla-miR-427_MIMAT0001344	0	10.66	5.88	0.17	0.21	0.06	0	1.29	0	0.43
abyss_v4.2_56755050_22524	xla-miR-427_MIMAT0001344	64.84	22.82	15.85	1.75	3.59	1.61	2.34	16.18	9.94	9.14
abyss_v4.2_56811523_23268	xla-miR-427_MIMAT0001344	97.26	547.27	142.33	7.52	25.47	35.39	17.25	198.43	39.50	44.86
abyss_v4.2_57040757_26157	xla-miR-427_MIMAT0001344	0	1.71	1.34	1.07	4.54	83.96	2.13	4.75	2.15	4.25
abyss_v4.2_57044321_26209	xla-miR-427_MIMAT0001344	97.26	547.27	142.33	7.52	25.47	35.39	17.25	198.43	39.50	44.86
abyss_v4.2_58775262_16109	xla-miR-427_MIMAT0001344	0	0	0.15	0.23	0.11	0.11	0	0	0.54	1.28
abyss_v4.2_59722734_28396	xla-miR-427_MIMAT0001344	64.84	248.25	108.26	0.51	2.22	3.21	2.56	15.75	2.96	2.76
abyss_v4.2_59945393_31406	xla-miR-427_MIMAT0001344	64.84	248.25	108.26	0.51	2.22	3.21	2.56	15.75	2.96	2.76
abyss_v4.2_60252397_3252	xla-miR-427_MIMAT0001344	0	8.74	5.43	1.07	10.78	2.60	2.34	12.73	4.30	4.89
abyss_v4.2_60862121_11274	xla-miR-427_MIMAT0001344	0	8.74	5.43	1.07	10.78	2.60	2.34	12.73	4.30	4.89
abyss_v4.2_62120899_27520	xla-miR-427_MIMAT0001344	0	2.99	1.71	0.17	0.11	0.50	0.21	4.31	0.81	1.70
abyss_v4.2_6217000_15427	xla-miR-427_MIMAT0001344	97.26	4.69	5.95	2.89	11.84	206.30	3.83	18.12	5.51	8.93
abyss_v4.2_62443497_31571	xla-miR-427_MIMAT0001344	97.26	84.46	54.09	11.09	34.03	11.13	11.08	64.92	21.09	25.73
abyss_v4.2_62741974_3280	xla-miR-427_MIMAT0001344	0	175.31	50.15	0	0.32	0.06	0	0.22	0	0.21
abyss_v4.2_62923275_5766	xla-miR-427_MIMAT0001344	0	8.10	2.38	0.06	2.01	0.66	0.21	3.88	0.67	1.06
abyss_v4.2_63029038_7138	xla-miR-427_MIMAT0001344	0	175.31	50.15	0	0.32	0.06	0	0.22	0	0.21
abyss_v4.2_63082421_7833	xla-miR-427_MIMAT0001344	97.26	84.46	54.09	11.09	34.03	11.13	11.08	64.92	21.09	25.73
abyss_v4.2_63512312_13577	xla-miR-427_MIMAT0001344	97.26	547.27	142.33	7.52	25.47	35.39	17.25	198.43	39.50	44.86
abyss_v4.2_64023083_20036	xla-miR-427_MIMAT0001344	0	1.49	0.30	0	0	0	0	0	0	0
abyss_v4.2_64108212_21061	xla-miR-427_MIMAT0001344	64.84	22.82	15.85	1.75	3.59	1.61	2.34	16.18	9.94	9.14
abyss_v4.2_64420006_25042	xla-miR-427_MIMAT0001344	97.26	84.46	54.09	11.09	34.03	11.13	11.08	64.92	21.09	25.73
abyss_v4.2_64682458_28376	xla-miR-427_MIMAT0001344	0	723.65	204.68	0.17	0.42	0.11	0.21	0.65	0.13	0
abyss_v4.2_65187036_18465	xla-miR-427_MIMAT0001344	0	0.21	0.07	0	0.21	0	0	0.43	0	0
abyss_v4.2_65276946_3468	xla-miR-427_MIMAT0001344	0	8.74	5.43	1.07	10.78	2.60	2.34	12.73	4.30	4.89
abyss_v4.2_65361733_14353	xla-miR-427_MIMAT0001344	0	5.97	1.34	0.17	0.21	0.78	0.64	0.86	0.27	1.28
abyss_v4.2_65409184_20554	xla-miR-427_MIMAT0001344	0	10.66	5.88	0.17	0.21	0.06	0	1.29	0	0.43
abyss_v4.2_65414611_21235	xla-miR-427_MIMAT0001344	0	2.35	0.30	0	0.21	0.06	0	0.86	0.27	0
abyss_v4.2_65581362_10729	xla-miR-427_MIMAT0001344	0	0	0	0.23	0.21	3.93	0.64	0	0	0.43
abyss_v4.2_65713913_28086	xla-miR-427_MIMAT0001344	0	0.21	0	0	1.06	0	0.43	0	0	0
abyss_v4.2_65910749_20556	xla-miR-427_MIMAT0001344	64.84	23.67	9.97	0.85	14.48	5.37	2.34	35.37	7.79	7.65
abyss_v4.2_65919550_21769	xla-miR-427_MIMAT0001344	64.84	248.25	108.26	0.51	2.22	3.21	2.56	15.75	2.96	2.76
abyss_v4.2_66038283_4918	xla-miR-427_MIMAT0001344	0	0	0	0.06	0	0	0	0	0	0
abyss_v4.2_66139996_15100	xla-miR-427_MIMAT0001344	64.84	248.25	108.26	0.51	2.22	3.21	2.56	15.75	2.96	2.76
abyss_v4.2_66146327_16962	xla-miR-427_MIMAT0001344	0	1.28	0.45	0	1.16	0.44	0.85	3.88	1.21	1.49
abyss_v4.2_66155023_19705	xla-miR-427_MIMAT0001344	97.26	4.69	5.95	2.89	11.84	206.30	3.83	18.12	5.51	8.93
abyss_v4.2_6822353_23390	xla-miR-427_MIMAT0001344	0	10.66	5.88	0.17	0.21	0.06	0	1.29	0	0.43
abyss_v4.2_693757_8814	xla-miR-427_MIMAT0001344	0	0	0.30	0.34	0.53	0.39	0	0.43	0.54	0.43
abyss_v4.2_7297587_29570	xla-miR-427_MIMAT0001344	0	16.00	6.40	0.79	6.45	1.94	0.43	13.16	5.78	8.93
abyss_v4.2_7672128_2241	xla-miR-427_MIMAT0001344	64.84	23.67	9.97	0.85	14.48	5.37	2.34	35.37	7.79	7.65
abyss_v4.2_7699538_2565	xla-miR-427_MIMAT0001344	97.26	84.46	54.09	11.09	34.03	11.13	11.08	64.92	21.09	25.73
abyss_v4.2_7948302_5844	xla-miR-427_MIMAT0001344	0	10.66	5.88	0.17	0.21	0.06	0	1.29	0	0.43
abyss_v4.2_8314401_10606	xla-miR-427_MIMAT0001344	0	8.74	5.43	1.07	10.78	2.60	2.34	12.73	4.30	4.89
abyss_v4.2_8380346_11423	xla-miR-427_MIMAT0001344	64.84	22.82	15.85	1.75	3.59	1.61	2.34	16.18	9.94	9.14
abyss_v4.2_8457896_12351	xla-miR-427_MIMAT0001344	0	8.74	5.43	1.07	10.78	2.60	2.34	12.73	4.30	4.89
abyss_v4.2_9395942_24270	xla-miR-427_MIMAT0001344	97.26	547.27	142.33	7.52	25.47	35.39	17.25	198.43	39.50	44.86
abyss_v4.2_9446261_24866	xla-miR-427_MIMAT0001344	97.26	84.46	54.09	11.09	34.03	11.13	11.08	64.92	21.09	25.73
abyss_v4.2_9535579_25990	xla-miR-427_MIMAT0001344	97.26	84.46	54.09	11.09	34.03	11.13	11.08	64.92	21.09	25.73
abyss_v4.2_66059480_10740	xla-miR-429_MIMAT0001346	259.36	496.29	726.78	635.47	891.24	49.12	24.71	13.59	1206.00	1418.29
abyss_v4.2_66165534_22786	xla-miR-429_MIMAT0001346	648.40	1780.86	2514.10	1006.08	1148.66	81.86	34.29	25.24	2471.12	2701.79
abyss_v4.2_65701995_26549	xla-miR-92a_MIMAT0011149	8753.44	7389.59	4316.01	1467.82	1900.31	4462.24	1836.76	8674.28	4008.71	4596.74
abyss_v4.2_65701995_26551	xla-miR-92a_MIMAT0011149	1945.21	1540.28	835.26	362.40	510.40	1714.37	854.16	1585.30	877.36	1091.30
abyss_v4.2_66054827_9497	xla-miR-92a_MIMAT0011149	4149.78	3663.44	2417.38	2788.71	50664.13	96.20	78.60	60.39	89.35	85.89
abyss_v4.2_66128901_11943	xla-miR-92a_MIMAT0011149	8753.44	7389.59	4316.01	1467.82	1900.31	4462.24	1836.76	8674.28	4008.71	4596.74
abyss_v4.2_20250992_3362	xtr-let-7a_MIMAT0003667	1945.21	17.92	23.96	1940.59	2102.67	4035.51	2685.37	2368.03	5667.36	6641.37
abyss_v4.2_29977000_32619	xtr-let-7a_MIMAT0003667	324.20	2.56	9.90	670.66	1609.50	191.35	37.06	45.73	379.96	627.61
abyss_v4.2_38536159_13077	xtr-let-7a_MIMAT0003667	1912.79	23.67	36.31	1050.20	1582.77	3768.29	1639.72	3535.75	3748.59	5131.44
abyss_v4.2_42137230_27583	xtr-let-7a_MIMAT0003667	17766.25	520.18	1335.62	16796.72	29485.74	51486.07	16647.10	16318.65	43037.34	36082.32
abyss_v4.2_42137230_27585	xtr-let-7a_MIMAT0003667	421.46	8.10	12.13	181.94	174.25	288.32	150.81	133.94	507.47	602.52
abyss_v4.2_65517169_2279	xtr-let-7a_MIMAT0003667	16339.76	818.13	1142.69	13454.50	21503.97	38831.13	20589.21	19348.62	24056.83	26444.71
abyss_v4.2_66065591_12540	xtr-let-7a_MIMAT0003667	17831.09	540.65	1377.96	17114.77	29118.85	50766.09	16830.07	16277.46	42498.57	36915.73
abyss_v4.2_66089777_19834	xtr-let-7a_MIMAT0003667	1588.59	125.62	336.30	1944.66	5016.49	5412.44	219.82	306.71	3895.31	2840.41
abyss_v4.2_66098042_2073	xtr-let-7a_MIMAT0003667	389.04	1.71	10.27	218.65	397.54	643.82	472.02	524.55	511.10	685.65
abyss_v4.2_66098042_2075	xtr-let-7a_MIMAT0003667	15885.88	805.12	1127.29	12713.92	20592.33	37196.84	19098.17	19041.27	23305.50	25489.26
abyss_v4.2_66098042_2077	xtr-let-7a_MIMAT0003667	17798.67	522.10	1337.48	16866.19	29680.71	51736.62	16708.87	16365.46	43214.43	36188.20
abyss_v4.2_66112515_6212	xtr-let-7a_MIMAT0003667	2626.03	46.28	132.51	2411.83	3438.38	7753.74	3642.84	3591.40	6252.49	5408.04
abyss_v4.2_66137394_14343	xtr-let-7a_MIMAT0003667	1685.85	13.65	17.78	1331.76	2815.01	4783.13	1458.46	2889.34	3948.65	5169.71
abyss_v4.2_66137394_14345	xtr-let-7a_MIMAT0003667	17798.67	522.10	1337.48	16866.19	29680.71	51736.62	16708.87	16365.46	43214.43	36188.20
abyss_v4.2_66088977_19601	xtr-miR-101a_MIMAT0003662	1783.11	188.32	292.41	658.16	1932.54	1560.52	2084.91	2095.40	1605.04	1114.26
abyss_v4.2_66164297_22390	xtr-miR-101a_MIMAT0003662	1783.11	188.32	292.41	658.16	1932.54	1560.52	2084.91	2095.40	1605.04	1114.26
abyss_v4.2_66155812_19945	xtr-miR-107_MIMAT0003584	1134.71	274.06	384.89	516.39	2148.85	561.14	280.10	641.24	618.72	662.48
abyss_v4.2_14289603_23182	xtr-miR-10b_MIMAT0003558	0	0	0.07	0.40	4.97	0.11	0	0	0.27	0
abyss_v4.2_63471572_13004	xtr-miR-10b_MIMAT0003558	0	0	0.07	0.40	4.97	0.11	0	0	0.27	0
abyss_v4.2_65936971_24024	xtr-miR-10b_MIMAT0003558	170886.69	674340.69	604092.64	1706.44	33959.61	7841.08	65639.89	137501.67	189475.00	183019.42
abyss_v4.2_24500275_25602	xtr-miR-122_MIMAT0003585	3566.22	212.00	370.38	23.31	6.34	17.00	76608.24	12.73	5.91	14.46
abyss_v4.2_56064204_13598	xtr-miR-126-5p_MIMAT0003587	1815.53	969.13	1412.03	801.85	1414.85	5430.33	2118.35	2501.97	2852.16	3341.31
abyss_v4.2_48247894_9423	xtr-miR-128_MIMAT0003589	1005.03	159.10	345.38	335.81	15104.54	213.89	70.51	141.49	247.49	257.47
abyss_v4.2_39110598_20390	xtr-miR-129_MIMAT0003590	32.42	12.37	67.19	126.95	667.96	45.30	0.85	1.51	7.39	9.57
abyss_v4.2_42751330_3272	xtr-miR-129_MIMAT0003590	0	2.56	5.28	17.59	7.71	87.73	8.09	0.22	1.88	1.06
abyss_v4.2_66145415_16702	xtr-miR-130a_MIMAT0003591	1134.71	4169.97	4091.83	1190.61	1442.85	2180.75	375.74	1035.73	2089.54	2043.56
abyss_v4.2_66145415_16704	xtr-miR-130a_MIMAT0003591	615.98	4863.12	3068.78	316.07	682.43	527.91	51.55	273.28	337.91	533.85
abyss_v4.2_65269261_2456	xtr-miR-135_MIMAT0003598	64.84	25.38	126.71	164.28	1155.11	3.05	14.48	1.94	5.51	3.19
abyss_v4.2_65941782_24671	xtr-miR-135_MIMAT0003598	64.84	25.38	126.86	165.25	1155.64	3.05	14.48	1.94	5.51	3.19
abyss_v4.2_27110157_27037	xtr-miR-138_MIMAT0003599	0	44.57	61.01	41.98	737.38	7.03	0	1.29	4.17	5.74
abyss_v4.2_66097528_1928	xtr-miR-143_MIMAT0003686	32679.53	1089.41	9415.87	12708.38	14401.71	2856.81	29016.39	170237.97	24673.94	36361.05
abyss_v4.2_46102138_14046	xtr-miR-146b_MIMAT0005563	0	0.64	1.34	0.51	0.85	0.06	0.21	0.43	0	0.43
abyss_v4.2_66111347_5938	xtr-miR-146b_MIMAT0005563	76576.43	10957.06	10093.09	5992.78	18912.98	15233.01	106191.23	71960.04	16278.84	21321.55
abyss_v4.2_15042283_547	xtr-miR-148a_MIMAT0003664	0	3.41	1.04	1.13	1.37	2.27	2.34	0.65	1.07	3.83
abyss_v4.2_65383421_17212	xtr-miR-148a_MIMAT0003664	3695.90	623.83	752.74	1256.52	2354.07	1220.36	1571.35	1941.40	2063.74	2210.67
abyss_v4.2_65857728_13857	xtr-miR-148a_MIMAT0003664	96287.89	21608.92	27888.02	26285.13	39685.69	24843.40	72608.19	32050.20	47529.74	72849.44
abyss_v4.2_66113723_7300	xtr-miR-150_MIMAT0003606	745.66	46.28	34.45	96.96	102.93	708.68	134.62	5251.76	183.94	138.62
abyss_v4.2_65260003_1218	xtr-miR-153_MIMAT0003607	1361.65	363.21	658.32	1056.42	21818.66	44.03	24.50	24.80	26.20	32.53
abyss_v4.2_48777689_16231	xtr-miR-155_MIMAT0003608	324.20	26.23	68.67	83.73	313.64	179.11	55.81	557.55	530.58	905.27
abyss_v4.2_66063484_11890	xtr-miR-181b_MIMAT0003609	33068.57	32513.72	33948.13	143649.17	65463.70	13192.43	13280.53	25314.95	11692.79	16662.52
abyss_v4.2_66076716_15928	xtr-miR-182-5p_MIMAT0003610	20975.85	38800.46	31265.72	188032.29	27569.05	489.03	496.94	179.02	2106.87	4929.89
abyss_v4.2_60069494_875	xtr-miR-183_MIMAT0003612	10179.93	22489.75	21934.75	75515.51	13554.63	248.28	244.74	78.94	931.51	1382.15
abyss_v4.2_4710640_28361	xtr-miR-184_MIMAT0003613	14102.77	2763.42	2288.59	125699.23	216.63	634.02	296.93	96.41	76.32	127.14
abyss_v4.2_65620133_15771	xtr-miR-187_MIMAT0003614	0	0.64	1.93	0.34	0	0.83	0.64	0.86	0.94	0
abyss_v4.2_35607468_7625	xtr-miR-190_MIMAT0025392	226.94	29.65	156.62	1154.52	53.79	157.23	53.89	204.90	118.50	111.62
abyss_v4.2_4435491_24686	xtr-miR-190_MIMAT0025392	32.42	32.20	72.32	42.71	603.71	116.97	8.31	219.14	64.09	46.77
abyss_v4.2_64449546_25443	xtr-miR-191_MIMAT0003689	29178.15	5111.59	4301.36	3585.93	2625.86	9471.05	76894.52	38684.09	28874.38	37630.51
abyss_v4.2_28743899_16316	xtr-miR-192_MIMAT0003615	7813.26	20512.46	68139.40	124.51	460.31	453.03	41221.88	223.24	164.72	185.82
abyss_v4.2_66174030_25757	xtr-miR-193_MIMAT0003616	1005.03	38.82	150.15	256.84	326.95	878.81	263.49	4767.54	1690.09	2864.43
abyss_v4.2_34115851_20650	xtr-miR-196b_MIMAT0003691	0	352.55	231.17	0.28	3.49	0.55	0.85	0.43	158.68	188.16
abyss_v4.2_65379818_16698	xtr-miR-196b_MIMAT0003691	0	49.69	51.12	0	0	0.22	0.64	0.22	0.40	0.43
abyss_v4.2_65945197_25159	xtr-miR-200a_MIMAT0003693	0	0	0	0.06	0.21	0	0	0	0	0.21
abyss_v4.2_65059435_5780	xtr-miR-202-5p_MIMAT0003620	0	0	0.15	0.11	1.06	0.28	0.21	0	0	0
abyss_v4.2_66050944_8542	xtr-miR-203_MIMAT0003695	1847.95	2514.95	4705.67	2131.80	59.39	35.61	68.80	27.18	16165.84	16214.99
abyss_v4.2_11490670_19703	xtr-miR-204_MIMAT0003696	0	0	0	0	2.85	0	0	0	0	0
abyss_v4.2_4643319_27430	xtr-miR-204_MIMAT0003696	0	0	0	0	2.85	0	0	0	0	0
abyss_v4.2_54269030_23142	xtr-miR-204_MIMAT0003696	0	0	0	0	2.85	0	0	0	0	0
abyss_v4.2_66140821_15330	xtr-miR-204_MIMAT0003696	14524.23	3309.19	4907.30	83458.72	14906.72	5464.55	1224.79	773.45	22437.41	21128.51
abyss_v4.2_62571844_998	xtr-miR-208_MIMAT0003698	32.42	0	0.60	1.70	0.11	268.50	0.21	0	0	0.43
abyss_v4.2_65469807_28886	xtr-miR-208_MIMAT0003698	1653.43	13.22	5.65	130.00	6.76	13729.53	15.12	8.84	536.36	274.05
abyss_v4.2_51258845_16528	xtr-miR-214_MIMAT0003627	389.04	199.20	336.01	383.16	127.97	245.73	131.00	1053.63	507.74	943.97
abyss_v4.2_66178245_27216	xtr-miR-216_MIMAT0003629	0	11.94	37.05	36.83	48.82	0.44	0.21	0.22	1.48	0.21
abyss_v4.2_66033445_3369	xtr-miR-2184_MIMAT0012192	1977.63	39.24	131.40	1211.88	503.21	555.38	143.57	590.33	1599.53	1385.76
abyss_v4.2_14995542_32887	xtr-miR-2188_MIMAT0012193	32.42	4.48	6.85	17.54	7.40	194.50	46.44	481.63	128.72	86.11
abyss_v4.2_16491097_19034	xtr-miR-218_MIMAT0003631	0	10.02	4.17	0.40	5.18	2.71	1.49	11.22	3.76	2.76
abyss_v4.2_65868332_15111	xtr-miR-218_MIMAT0003631	259.36	350.84	733.70	292.48	2327.76	232.11	9.59	71.39	144.44	162.22
abyss_v4.2_66157559_20431	xtr-miR-218_MIMAT0003631	226.94	342.95	714.65	278.56	2255.37	223.75	9.37	70.31	143.09	156.26
abyss_v4.2_65754682_547	xtr-miR-219_MIMAT0003632	0	126.26	127.53	0.06	54.10	0.06	0.43	0.43	0	0
abyss_v4.2_66158479_20667	xtr-miR-221_MIMAT0003700	745.66	834.55	819.41	320.71	2577.04	690.95	246.66	468.69	2915.30	3588.57
abyss_v4.2_66158479_20669	xtr-miR-221_MIMAT0003700	1134.71	323.33	775.06	642.60	3481.07	1271.36	611.54	1253.14	4108.27	5035.56
abyss_v4.2_66063367_11847	xtr-miR-22-3p_MIMAT0003672	14880.86	3803.99	4562.51	8507.91	9430.23	28161.98	7684.00	7263.47	9754.14	15333.74
abyss_v4.2_11437315_18996	xtr-miR-26_MIMAT0003569	11055.28	2960.70	3489.24	9922.15	20307.33	19547.32	12424.89	9922.46	13493.46	10814.60
abyss_v4.2_66155936_19979	xtr-miR-26_MIMAT0003569	35629.76	23002.46	23405.93	38543.14	61035.80	83901.39	36847.15	26282.95	42775.21	36436.73
abyss_v4.2_66176084_26397	xtr-miR-26_MIMAT0003569	9531.53	1950.41	2445.06	9354.79	19678.68	17152.90	7858.66	8199.34	12466.29	9770.28
abyss_v4.2_66114131_7444	xtr-miR-27b_MIMAT0003571	18674.02	13093.66	13969.08	23783.64	9991.25	43172.30	6672.86	19755.41	39950.06	53459.20
abyss_v4.2_33841246_17227	xtr-miR-29b_MIMAT0003573	0	0	0.52	0.45	1.59	0.11	1.07	1.29	0.13	0.43
abyss_v4.2_33841262_17229	xtr-miR-29b_MIMAT0003573	0	0	0.52	0.45	1.59	0.11	1.07	1.29	0.13	0.43
abyss_v4.2_39144348_20856	xtr-miR-29b_MIMAT0003573	0	0	0.52	0.45	1.59	0.11	1.07	1.29	0.13	0.43
abyss_v4.2_52524653_313	xtr-miR-29b_MIMAT0003573	0	0	0.52	0.45	1.59	0.11	1.07	1.29	0.13	0.43
abyss_v4.2_57088459_26827	xtr-miR-29b_MIMAT0003573	0	0	0.52	0.45	1.59	0.11	1.07	1.29	0.13	0.43
abyss_v4.2_65246222_26305	xtr-miR-29b_MIMAT0003573	0	0.43	1.19	25.12	134.94	9.58	8.52	11.65	10.61	3.40
abyss_v4.2_66111873_6061	xtr-miR-29b_MIMAT0003573	32.42	1.71	10.64	88.93	290.07	49.18	33.02	88.43	102.78	99.71
abyss_v4.2_66119476_8990	xtr-miR-29b_MIMAT0003573	0	7.68	18.82	232.85	722.38	187.30	83.92	155.08	216.85	188.79
abyss_v4.2_66035331_3825	xtr-miR-30b_MIMAT0003576	4279.46	2186.29	2058.16	1756.39	4478.51	6098.30	972.59	2668.05	2441.29	3028.35
abyss_v4.2_66035331_3827	xtr-miR-30b_MIMAT0003576	13973.09	10240.45	10312.88	4527.90	20856.62	18769.91	11319.81	17608.89	9661.43	12506.94
abyss_v4.2_66043224_6417	xtr-miR-30b_MIMAT0003576	96547.25	7537.18	11441.29	24337.47	67019.09	99923.99	156335.53	110951.26	45701.40	31977.55
abyss_v4.2_66100474_2788	xtr-miR-30b_MIMAT0003576	1394.07	122.21	286.75	463.32	852.25	1101.95	436.45	1202.45	756.30	570.42
abyss_v4.2_66111057_5847	xtr-miR-30b_MIMAT0003576	2269.41	822.18	1202.51	767.51	1974.60	2886.21	430.91	3169.09	2074.22	2537.23
abyss_v4.2_28935808_18872	xtr-miR-31b_MIMAT0005562	0	0.85	0.52	0.40	2.43	1.05	0	0.86	0.13	0.64
abyss_v4.2_66099669_2563	xtr-miR-365_MIMAT0003637	486.30	15.57	28.87	170.51	265.87	560.36	126.31	537.49	891.33	875.51
abyss_v4.2_66135912_13856	xtr-miR-365_MIMAT0003637	486.30	15.57	28.87	170.51	265.87	560.36	126.31	537.49	891.33	875.51
abyss_v4.2_37054452_26052	xtr-miR-449c-5p_MIMAT0022747	291.78	396.27	568.44	81.69	94.68	104.29	30.89	201.88	95.80	119.06
abyss_v4.2_47528558_360	xtr-miR-449c-5p_MIMAT0022747	32.42	317.78	518.82	0.62	13.31	17.17	30.25	6.04	1.88	4.68
abyss_v4.2_47528558_362	xtr-miR-449c-5p_MIMAT0022747	64.84	265.53	469.79	1.36	23.99	26.69	34.08	3.45	1.07	2.76
abyss_v4.2_66135096_13630	xtr-miR-449c-5p_MIMAT0022747	32.42	180.22	372.61	0.17	4.02	4.49	3.20	1.73	0.13	1.91
abyss_v4.2_66135096_13632	xtr-miR-449c-5p_MIMAT0022747	32.42	67.18	190.55	0.62	6.76	8.64	16.19	1.08	0.13	1.70
abyss_v4.2_65752524_308	xtr-miR-499_MIMAT0003643	3242.02	38.39	56.55	257.63	10.78	26896.32	27.90	17.25	508.55	290.63
abyss_v4.2_4564609_26440	xtr-miR-7_MIMAT0003552	1231.97	865.47	1122.16	643.62	14067.68	172.46	72.42	422.53	271.40	433.50
abyss_v4.2_53811219_17371	xtr-miR-7_MIMAT0003552	1264.39	882.54	1145.22	662.57	14510.23	183.32	76.68	430.94	277.58	447.75
abyss_v4.2_66179131_27572	xtr-miR-7_MIMAT0003552	1296.81	884.88	1147.01	665.74	14523.44	184.54	77.53	432.02	278.12	448.81
abyss_v4.2_10618577_8347	xtr-miR-93b_MIMAT0003660	0	9.81	11.01	3.39	17.75	5.21	3.20	24.16	7.52	11.27
abyss_v4.2_12673711_2239	xtr-miR-93b_MIMAT0003660	0	10.45	11.09	3.34	17.12	5.26	3.20	22.22	6.58	11.27
abyss_v4.2_13605121_14175	xtr-miR-93b_MIMAT0003660	0	9.81	11.01	3.39	17.75	5.21	3.20	24.16	7.52	11.27
abyss_v4.2_15562843_7151	xtr-miR-93b_MIMAT0003660	0	9.81	11.01	3.39	17.75	5.21	3.20	24.16	7.52	11.27
abyss_v4.2_16789252_22868	xtr-miR-93b_MIMAT0003660	0	9.81	11.01	3.39	17.75	5.21	3.20	24.16	7.52	11.27
abyss_v4.2_17458673_31482	xtr-miR-93b_MIMAT0003660	0	10.45	11.09	3.34	17.12	5.26	3.20	22.22	6.58	11.27
abyss_v4.2_17702959_2660	xtr-miR-93b_MIMAT0003660	0	2.13	4.32	1.58	5.49	2.22	2.56	11.00	3.76	6.59
abyss_v4.2_17767496_3505	xtr-miR-93b_MIMAT0003660	0	9.81	11.01	3.39	17.75	5.21	3.20	24.16	7.52	11.27
abyss_v4.2_18327705_10931	xtr-miR-93b_MIMAT0003660	0	9.81	11.01	3.39	17.75	5.21	3.20	24.16	7.52	11.27
abyss_v4.2_19825121_29880	xtr-miR-93b_MIMAT0003660	0	2.13	4.32	1.58	5.49	2.22	2.56	11.00	3.76	6.59
abyss_v4.2_20885183_11720	xtr-miR-93b_MIMAT0003660	0	10.45	11.09	3.34	17.12	5.26	3.20	22.22	6.58	11.27
abyss_v4.2_21413002_18267	xtr-miR-93b_MIMAT0003660	0	10.45	11.09	3.34	17.12	5.26	3.20	22.22	6.58	11.27
abyss_v4.2_22465670_32000	xtr-miR-93b_MIMAT0003660	0	6.40	8.71	3.79	21.24	5.26	8.09	33.86	12.23	20.62
abyss_v4.2_2422465_31595	xtr-miR-93b_MIMAT0003660	0	6.40	8.71	3.79	21.24	5.26	8.09	33.86	12.23	20.62
abyss_v4.2_25876273_11157	xtr-miR-93b_MIMAT0003660	0	9.81	11.01	3.39	17.75	5.21	3.20	24.16	7.52	11.27
abyss_v4.2_2595408_1231	xtr-miR-93b_MIMAT0003660	0	6.40	8.71	3.79	21.24	5.26	8.09	33.86	12.23	20.62
abyss_v4.2_26092042_13883	xtr-miR-93b_MIMAT0003660	0	0.43	0.22	0.06	0	0	0	0	0	0
abyss_v4.2_3004686_6438	xtr-miR-93b_MIMAT0003660	0	6.40	8.71	3.79	21.24	5.26	8.09	33.86	12.23	20.62
abyss_v4.2_31065010_14044	xtr-miR-93b_MIMAT0003660	0	9.81	11.01	3.39	17.75	5.21	3.20	24.16	7.52	11.27
abyss_v4.2_31500114_19680	xtr-miR-93b_MIMAT0003660	0	10.45	11.09	3.34	17.12	5.26	3.20	22.22	6.58	11.27
abyss_v4.2_31601882_20917	xtr-miR-93b_MIMAT0003660	0	9.81	11.01	3.39	17.75	5.21	3.20	24.16	7.52	11.27
abyss_v4.2_31716030_22472	xtr-miR-93b_MIMAT0003660	0	10.45	11.09	3.34	17.12	5.26	3.20	22.22	6.58	11.27
abyss_v4.2_31967846_25528	xtr-miR-93b_MIMAT0003660	0	9.81	11.01	3.39	17.75	5.21	3.20	24.16	7.52	11.27
abyss_v4.2_34771080_29488	xtr-miR-93b_MIMAT0003660	32.42	12.80	14.73	5.66	35.82	8.70	6.18	38.39	11.96	17.86
abyss_v4.2_35223208_2800	xtr-miR-93b_MIMAT0003660	0	9.81	11.01	3.39	17.75	5.21	3.20	24.16	7.52	11.27
abyss_v4.2_35871960_11007	xtr-miR-93b_MIMAT0003660	0	9.81	11.01	3.39	17.75	5.21	3.20	24.16	7.52	11.27
abyss_v4.2_36004416_12600	xtr-miR-93b_MIMAT0003660	0	9.81	11.01	3.39	17.75	5.21	3.20	24.16	7.52	11.27
abyss_v4.2_36114725_14051	xtr-miR-93b_MIMAT0003660	32.42	12.80	14.73	5.66	35.82	8.70	6.18	38.39	11.96	17.86
abyss_v4.2_36221428_15452	xtr-miR-93b_MIMAT0003660	0	6.40	8.71	3.79	21.24	5.26	8.09	33.86	12.23	20.62
abyss_v4.2_36366799_17162	xtr-miR-93b_MIMAT0003660	0	10.45	11.09	3.34	17.12	5.26	3.20	22.22	6.58	11.27
abyss_v4.2_4080327_20104	xtr-miR-93b_MIMAT0003660	0	6.40	8.71	3.79	21.24	5.26	8.09	33.86	12.23	20.62
abyss_v4.2_42996607_6551	xtr-miR-93b_MIMAT0003660	0	9.81	11.01	3.39	17.75	5.21	3.20	24.16	7.52	11.27
abyss_v4.2_44031511_19830	xtr-miR-93b_MIMAT0003660	0	10.45	11.09	3.34	17.12	5.26	3.20	22.22	6.58	11.27
abyss_v4.2_44250792_22649	xtr-miR-93b_MIMAT0003660	0	9.81	11.01	3.39	17.75	5.21	3.20	24.16	7.52	11.27
abyss_v4.2_44826172_30066	xtr-miR-93b_MIMAT0003660	0	9.81	11.01	3.39	17.75	5.21	3.20	24.16	7.52	11.27
abyss_v4.2_44948947_31685	xtr-miR-93b_MIMAT0003660	0	9.81	11.01	3.39	17.75	5.21	3.20	24.16	7.52	11.27
abyss_v4.2_45814960_10371	xtr-miR-93b_MIMAT0003660	0	0	0.52	0	0	0	0	0	0	0
abyss_v4.2_46886248_23834	xtr-miR-93b_MIMAT0003660	0	2.13	4.09	1.47	4.86	2.27	2.56	8.84	2.82	5.74
abyss_v4.2_47581103_1004	xtr-miR-93b_MIMAT0003660	0	9.81	11.01	3.39	17.75	5.21	3.20	24.16	7.52	11.27
abyss_v4.2_47703843_2564	xtr-miR-93b_MIMAT0003660	0	9.81	11.01	3.39	17.75	5.21	3.20	24.16	7.52	11.27
abyss_v4.2_48190360_8684	xtr-miR-93b_MIMAT0003660	0	9.81	11.01	3.39	17.75	5.21	3.20	24.16	7.52	11.27
abyss_v4.2_49462470_24951	xtr-miR-93b_MIMAT0003660	0	9.81	11.01	3.39	17.75	5.21	3.20	24.16	7.52	11.27
abyss_v4.2_50069923_910	xtr-miR-93b_MIMAT0003660	0	9.81	11.01	3.39	17.75	5.21	3.20	24.16	7.52	11.27
abyss_v4.2_51494609_19543	xtr-miR-93b_MIMAT0003660	0	9.81	11.01	3.39	17.75	5.21	3.20	24.16	7.52	11.27
abyss_v4.2_53221022_9690	xtr-miR-93b_MIMAT0003660	0	9.81	11.01	3.39	17.75	5.21	3.20	24.16	7.52	11.27
abyss_v4.2_53298663_10653	xtr-miR-93b_MIMAT0003660	0	10.45	11.09	3.34	17.12	5.26	3.20	22.22	6.58	11.27
abyss_v4.2_54271611_23171	xtr-miR-93b_MIMAT0003660	0	9.81	11.01	3.39	17.75	5.21	3.20	24.16	7.52	11.27
abyss_v4.2_55332234_4368	xtr-miR-93b_MIMAT0003660	0	9.81	11.01	3.39	17.75	5.21	3.20	24.16	7.52	11.27
abyss_v4.2_55839618_10697	xtr-miR-93b_MIMAT0003660	0	9.81	11.01	3.39	17.75	5.21	3.20	24.16	7.52	11.27
abyss_v4.2_57520822_284	xtr-miR-93b_MIMAT0003660	32.42	12.80	14.73	5.66	35.82	8.70	6.18	38.39	11.96	17.86
abyss_v4.2_58286626_9858	xtr-miR-93b_MIMAT0003660	0	9.81	11.01	3.39	17.75	5.21	3.20	24.16	7.52	11.27
abyss_v4.2_58871531_17326	xtr-miR-93b_MIMAT0003660	0	10.45	11.09	3.34	17.12	5.26	3.20	22.22	6.58	11.27
abyss_v4.2_59104885_20235	xtr-miR-93b_MIMAT0003660	32.42	12.80	14.73	5.66	35.82	8.70	6.18	38.39	11.96	17.86
abyss_v4.2_59157002_20931	xtr-miR-93b_MIMAT0003660	0	10.45	11.09	3.34	17.12	5.26	3.20	22.22	6.58	11.27
abyss_v4.2_60313372_4053	xtr-miR-93b_MIMAT0003660	0	9.81	11.01	3.39	17.75	5.21	3.20	24.16	7.52	11.27
abyss_v4.2_6162239_14727	xtr-miR-93b_MIMAT0003660	0	9.81	11.01	3.39	17.75	5.21	3.20	24.16	7.52	11.27
abyss_v4.2_65053998_5283	xtr-miR-93b_MIMAT0003660	0	9.81	11.01	3.39	17.75	5.21	3.20	24.16	7.52	11.27
abyss_v4.2_65246711_26408	xtr-miR-93b_MIMAT0003660	0	2.13	4.32	1.58	5.49	2.22	2.56	11.00	3.76	6.59
abyss_v4.2_65303232_6647	xtr-miR-93b_MIMAT0003660	0	9.81	11.01	3.39	17.75	5.21	3.20	24.16	7.52	11.27
abyss_v4.2_65339315_11475	xtr-miR-93b_MIMAT0003660	0	9.81	11.01	3.39	17.75	5.21	3.20	24.16	7.52	11.27
abyss_v4.2_65642204_18645	xtr-miR-93b_MIMAT0003660	0	10.45	11.09	3.34	17.12	5.26	3.20	22.22	6.58	11.27
abyss_v4.2_65878494_16382	xtr-miR-93b_MIMAT0003660	0	9.81	11.01	3.39	17.75	5.21	3.20	24.16	7.52	11.27
abyss_v4.2_66008090_836	xtr-miR-93b_MIMAT0003660	0	9.81	11.01	3.39	17.75	5.21	3.20	24.16	7.52	11.27
abyss_v4.2_66114342_7495	xtr-miR-93b_MIMAT0003660	0	9.81	11.01	3.39	17.75	5.21	3.20	24.16	7.52	11.27
abyss_v4.2_8213604_9368	xtr-miR-93b_MIMAT0003660	0	10.45	11.09	3.34	17.12	5.26	3.20	22.22	6.58	11.27
abyss_v4.2_9285398_22888	xtr-miR-93b_MIMAT0003660	0	10.45	11.09	3.34	17.12	5.26	3.20	22.22	6.58	11.27
abyss_v4.2_1834900_23529	xtr-miR-9406_MIMAT0035360	0	0	0.22	1.02	5.07	0.50	1.92	2.16	0.81	0.21
abyss_v4.2_32065417_26750	xtr-miR-9-5p_MIMAT0003649	259.36	274.27	823.35	446.41	3394.63	4.15	4.26	17.04	2.28	1.70
abyss_v4.2_66071424_14280	xtr-miR-9-5p_MIMAT0003649	5154.81	1678.91	6182.51	4068.71	60273.16	63.30	59.22	64.06	78.33	69.73
abyss_v4.2_60069494_873	xtr-miR-96_MIMAT0003661	1329.23	485.63	626.03	10667.60	1093.29	26.97	38.13	9.27	87.87	169.66
abyss_v4.2_60986034_12958	xtr-miR-99_MIMAT0003582	46717.46	4816.63	7571.92	35401.64	113394.29	78023.46	122368.65	65145.84	61346.60	44374.99
abyss_v4.2_66089777_19832	xtr-miR-99_MIMAT0003582	3306.86	731.96	1397.67	4099.66	16292.30	8576.17	1862.96	1434.96	6484.26	4076.71

## Sheet: Top 10 regeneration miRNAs
miRNA	example miRBase miRNA with the same seed	adult_vs_regen+	adult_vs_regen-	adult_vs_embryo+	adult_vs_embryo-	regen_vs_embryo+	regen_vs_embryo-
abyss_v4.2_66082474_17749	xla-miR-205_MIMAT0011142	9.85132e-10	1	8.834e-06	1	1	1
abyss_v4.2_66050944_8542	xtr-miR-203_MIMAT0003695	1.27824e-08	1	7.09052e-05	1	1	1
abyss_v4.2_32874272_4879	xla-miR-1b_MIMAT0011135	8.30128e-08	1	8.31518e-08	1	1	1
abyss_v4.2_34115851_20650	xtr-miR-196b_MIMAT0003691	4.58664e-07	1	2.52762e-08	1	1	1
abyss_v4.2_6136542_14388	xla-miR-1b_MIMAT0011135	0.000356762	1	0.600449	1	1	1
abyss_v4.2_66138958_14796	xla-miR-1b_MIMAT0011135	0.000356762	1	0.600449	1	1	1
abyss_v4.2_66165534_22786	xla-miR-429_MIMAT0001346	0.00462767	1	0.0134803	1	1	1
abyss_v4.2_56936972_24903	xla-miR-133d_MIMAT0011138	0.0174004	1	0.219888	1	1	1
abyss_v4.2_66059480_10740	xla-miR-429_MIMAT0001346	0.0181425	1	0.618457	1	1	1
abyss_v4.2_47256439_28822	xla-miR-133d_MIMAT0011138	0.0312426	1	1	1	1	1
abyss_v4.2_66069938_13870	xla-miR-133d_MIMAT0011138	0.0312426	1	1	1	1	1
abyss_v4.2_65469807_28886	xtr-miR-208_MIMAT0003698	0.0480455	1	1	0.140956	1	1
abyss_v4.2_65936971_24024	xtr-miR-10b_MIMAT0003558	0.14044	1	0.000165319	1	1	1
abyss_v4.2_65752524_308	xtr-miR-499_MIMAT0003643	0.561779	1	1	1	1	1
abyss_v4.2_65429333_23272	xla-miR-142_MIMAT0011139	1	1	1	0.0512181	1	1
abyss_v4.2_66162024_21772	xla-miR-142_MIMAT0011139	1	1	1	0.47731	1	1
abyss_v4.2_30176030_2414	xla-miR-15c_MIMAT0011140	1	1	1	0.0194976	1	1
abyss_v4.2_43441368_12401	xla-miR-15c_MIMAT0011140	1	1	1	1	1	1
abyss_v4.2_43441368_12403	xla-miR-15c_MIMAT0011140	1	1	1	1	1	1
abyss_v4.2_66089729_19811	xla-miR-15c_MIMAT0011140	1	1	1	1	1	1
abyss_v4.2_66089729_19813	xla-miR-15c_MIMAT0011140	1	1	1	1	1	1
abyss_v4.2_66181295_20573	xla-miR-15c_MIMAT0011140	1	1	1	0.993554	1	1
abyss_v4.2_28743899_16314	xla-miR-194_MIMAT0011141	1	1	4.78588e-07	1	0.0187914	1
abyss_v4.2_65701995_26547	xla-miR-19b_MIMAT0001347	1	1	1	1	1	1
abyss_v4.2_66128901_11937	xla-miR-19b_MIMAT0001347	1	1	1	1	1	1
abyss_v4.2_66128901_11941	xla-miR-19b_MIMAT0001347	1	1	1	1	1	1
abyss_v4.2_66068008_13278	xla-miR-1b_MIMAT0011135	1	1	1	1	1	1
abyss_v4.2_65701995_26546	xla-miR-20_MIMAT0001348	1	1	1	1	1	1
abyss_v4.2_66071282_14223	xla-miR-20_MIMAT0001348	1	1	1	1	1	1
abyss_v4.2_66071282_14225	xla-miR-20_MIMAT0001348	1	1	1	1	1	1
abyss_v4.2_66128901_11934	xla-miR-20_MIMAT0001348	1	1	1	1	1	1
abyss_v4.2_66128901_11940	xla-miR-20_MIMAT0001348	1	1	1	1	1	1
abyss_v4.2_66114131_7446	xla-miR-23a_MIMAT0011145	1	1	1	1	1	1
abyss_v4.2_66114131_7442	xla-miR-24b_MIMAT0011146	1	1	1	1	1	1
abyss_v4.2_66132845_13018	xla-miR-24b_MIMAT0011146	1	1	1	1	1	1
abyss_v4.2_10493576_6788	xla-miR-427_MIMAT0001344	1	1	1	1	1	1
abyss_v4.2_10515181_7068	xla-miR-427_MIMAT0001344	1	1	3.78675e-07	1	0.22737	1
abyss_v4.2_10515191_7070	xla-miR-427_MIMAT0001344	1	1	3.78675e-07	1	0.22737	1
abyss_v4.2_10766621_10233	xla-miR-427_MIMAT0001344	1	1	1	1	1	1
abyss_v4.2_1103501_14068	xla-miR-427_MIMAT0001344	1	1	7.85643e-07	1	0.354352	1
abyss_v4.2_11346102_17816	xla-miR-427_MIMAT0001344	1	1	1	1	1	1
abyss_v4.2_11624628_21384	xla-miR-427_MIMAT0001344	1	1	1	1	1	1
abyss_v4.2_11742308_22905	xla-miR-427_MIMAT0001344	1	1	1	1	1	1
abyss_v4.2_12580465_1051	xla-miR-427_MIMAT0001344	1	1	1	1	1	1
abyss_v4.2_12813474_4057	xla-miR-427_MIMAT0001344	1	1	1	1	1	1
abyss_v4.2_12888095_4967	xla-miR-427_MIMAT0001344	1	1	1	1	1	1
abyss_v4.2_13135273_8190	xla-miR-427_MIMAT0001344	1	1	1	1	1	1
abyss_v4.2_14037214_19855	xla-miR-427_MIMAT0001344	1	1	1	1	1	1
abyss_v4.2_14148639_21315	xla-miR-427_MIMAT0001344	1	1	1	1	1	1
abyss_v4.2_14638972_27935	xla-miR-427_MIMAT0001344	1	1	5.12814e-05	1	1	1
abyss_v4.2_15911374_11478	xla-miR-427_MIMAT0001344	1	1	5.12814e-05	1	1	1
abyss_v4.2_16676605_21417	xla-miR-427_MIMAT0001344	1	1	1	1	1	1
abyss_v4.2_16690809_21643	xla-miR-427_MIMAT0001344	1	1	1	1	1	1
abyss_v4.2_16707804_21838	xla-miR-427_MIMAT0001344	1	1	1	1	1	1
abyss_v4.2_16739258_22247	xla-miR-427_MIMAT0001344	1	1	1	1	1	1
abyss_v4.2_17106474_27077	xla-miR-427_MIMAT0001344	1	1	1	1	1	1
abyss_v4.2_18087466_7854	xla-miR-427_MIMAT0001344	1	1	1	1	1	1
abyss_v4.2_18119723_8321	xla-miR-427_MIMAT0001344	1	1	1	1	1	1
abyss_v4.2_18775594_16560	xla-miR-427_MIMAT0001344	1	1	1	1	1	1
abyss_v4.2_19298627_23062	xla-miR-427_MIMAT0001344	1	1	1	1	1	1
abyss_v4.2_19962902_31648	xla-miR-427_MIMAT0001344	1	1	1	1	1	1
abyss_v4.2_20523971_6981	xla-miR-427_MIMAT0001344	1	1	1	1	1	1
abyss_v4.2_20792722_10481	xla-miR-427_MIMAT0001344	1	1	1	1	1	1
abyss_v4.2_2086109_26859	xla-miR-427_MIMAT0001344	1	1	1	1	1	1
abyss_v4.2_21503572_19489	xla-miR-427_MIMAT0001344	1	1	0.0412476	1	1	1
abyss_v4.2_21918372_24905	xla-miR-427_MIMAT0001344	1	1	1	1	1	1
abyss_v4.2_23272502_9698	xla-miR-427_MIMAT0001344	1	1	1	1	1	1
abyss_v4.2_23438653_11865	xla-miR-427_MIMAT0001344	1	1	1	1	1	1
abyss_v4.2_24181108_21447	xla-miR-427_MIMAT0001344	1	1	7.85643e-07	1	0.354352	1
abyss_v4.2_25481368_6075	xla-miR-427_MIMAT0001344	1	1	1	1	1	1
abyss_v4.2_25785467_10044	xla-miR-427_MIMAT0001344	1	1	0.136814	1	1	1
abyss_v4.2_26233753_15629	xla-miR-427_MIMAT0001344	1	1	0.136814	1	1	1
abyss_v4.2_26623671_20607	xla-miR-427_MIMAT0001344	1	1	1	1	1	1
abyss_v4.2_27154995_27627	xla-miR-427_MIMAT0001344	1	1	0.136814	1	1	1
abyss_v4.2_27440632_31521	xla-miR-427_MIMAT0001344	1	1	1	1	1	1
abyss_v4.2_274639_3544	xla-miR-427_MIMAT0001344	1	1	1	1	1	1
abyss_v4.2_2762383_3343	xla-miR-427_MIMAT0001344	1	1	1	1	1	1
abyss_v4.2_27920641_5484	xla-miR-427_MIMAT0001344	1	1	1	1	1	1
abyss_v4.2_27969729_6205	xla-miR-427_MIMAT0001344	1	1	1	1	1	1
abyss_v4.2_28535044_13618	xla-miR-427_MIMAT0001344	1	1	1	1	1	1
abyss_v4.2_29101199_21027	xla-miR-427_MIMAT0001344	1	1	1	1	1	1
abyss_v4.2_29217354_22624	xla-miR-427_MIMAT0001344	1	1	5.12814e-05	1	1	1
abyss_v4.2_30312426_4171	xla-miR-427_MIMAT0001344	1	1	1	1	1	1
abyss_v4.2_30861731_11453	xla-miR-427_MIMAT0001344	1	1	1	1	1	1
abyss_v4.2_31272969_16634	xla-miR-427_MIMAT0001344	1	1	1	1	1	1
abyss_v4.2_31711137_22421	xla-miR-427_MIMAT0001344	1	1	1	1	1	1
abyss_v4.2_32370216_30809	xla-miR-427_MIMAT0001344	1	1	1	1	1	1
abyss_v4.2_33017932_6773	xla-miR-427_MIMAT0001344	1	1	1	1	1	1
abyss_v4.2_3315191_10457	xla-miR-427_MIMAT0001344	1	1	1	1	1	1
abyss_v4.2_33614998_14348	xla-miR-427_MIMAT0001344	1	1	0.136814	1	1	1
abyss_v4.2_35378342_4713	xla-miR-427_MIMAT0001344	1	1	1	1	1	1
abyss_v4.2_36904402_24035	xla-miR-427_MIMAT0001344	1	1	1	1	1	1
abyss_v4.2_37046303_25940	xla-miR-427_MIMAT0001344	1	1	1	1	1	1
abyss_v4.2_37492620_31774	xla-miR-427_MIMAT0001344	1	1	1	1	1	1
abyss_v4.2_37493681_31790	xla-miR-427_MIMAT0001344	1	1	1	1	1	1
abyss_v4.2_38575366_13613	xla-miR-427_MIMAT0001344	1	1	1	1	1	1
abyss_v4.2_38679252_14991	xla-miR-427_MIMAT0001344	1	1	1	1	1	1
abyss_v4.2_39671830_27814	xla-miR-427_MIMAT0001344	1	1	5.12814e-05	1	1	1
abyss_v4.2_41368967_17860	xla-miR-427_MIMAT0001344	1	1	1	1	1	1
abyss_v4.2_41734352_22422	xla-miR-427_MIMAT0001344	1	1	1	1	1	1
abyss_v4.2_42637906_1778	xla-miR-427_MIMAT0001344	1	1	0.136814	1	1	1
abyss_v4.2_42758474_3353	xla-miR-427_MIMAT0001344	1	1	0.136814	1	1	1
abyss_v4.2_43095230_7917	xla-miR-427_MIMAT0001344	1	1	0.136814	1	1	1
abyss_v4.2_43095234_7919	xla-miR-427_MIMAT0001344	1	1	0.136814	1	1	1
abyss_v4.2_43465958_12777	xla-miR-427_MIMAT0001344	1	1	1	1	1	1
abyss_v4.2_43504910_13222	xla-miR-427_MIMAT0001344	1	1	1	1	1	1
abyss_v4.2_43606947_14442	xla-miR-427_MIMAT0001344	1	1	1	1	1	1
abyss_v4.2_44377562_24290	xla-miR-427_MIMAT0001344	1	1	0.136814	1	1	1
abyss_v4.2_44481618_25561	xla-miR-427_MIMAT0001344	1	1	1	1	1	1
abyss_v4.2_44631941_27419	xla-miR-427_MIMAT0001344	1	1	1	1	1	1
abyss_v4.2_45152897_1978	xla-miR-427_MIMAT0001344	1	1	1	1	1	1
abyss_v4.2_45542509_6899	xla-miR-427_MIMAT0001344	1	1	1	1	1	1
abyss_v4.2_45647858_8315	xla-miR-427_MIMAT0001344	1	1	1	1	1	1
abyss_v4.2_45760426_9637	xla-miR-427_MIMAT0001344	1	1	1	1	1	1
abyss_v4.2_45872933_11109	xla-miR-427_MIMAT0001344	1	1	1	1	1	1
abyss_v4.2_45966161_12250	xla-miR-427_MIMAT0001344	1	1	1	1	1	1
abyss_v4.2_46208873_15335	xla-miR-427_MIMAT0001344	1	1	1	1	1	1
abyss_v4.2_4648993_27532	xla-miR-427_MIMAT0001344	1	1	5.12814e-05	1	1	1
abyss_v4.2_46681126_21397	xla-miR-427_MIMAT0001344	1	1	1	1	1	1
abyss_v4.2_46906067_24094	xla-miR-427_MIMAT0001344	1	1	1	1	1	1
abyss_v4.2_47294383_29417	xla-miR-427_MIMAT0001344	1	1	1	1	1	1
abyss_v4.2_47666078_2067	xla-miR-427_MIMAT0001344	1	1	1	1	1	1
abyss_v4.2_47711072_2688	xla-miR-427_MIMAT0001344	1	1	1	1	1	1
abyss_v4.2_47712154_2695	xla-miR-427_MIMAT0001344	1	1	1	1	1	1
abyss_v4.2_48105654_7631	xla-miR-427_MIMAT0001344	1	1	1	1	1	1
abyss_v4.2_48261552_9559	xla-miR-427_MIMAT0001344	1	1	1	1	1	1
abyss_v4.2_48429910_11727	xla-miR-427_MIMAT0001344	1	1	1	1	1	1
abyss_v4.2_48571205_13661	xla-miR-427_MIMAT0001344	1	1	1.55493e-09	1	0.0183312	1
abyss_v4.2_48749220_15870	xla-miR-427_MIMAT0001344	1	1	1	1	1	1
abyss_v4.2_48870767_17350	xla-miR-427_MIMAT0001344	1	1	5.12814e-05	1	1	1
abyss_v4.2_49047210_19594	xla-miR-427_MIMAT0001344	1	1	1	1	1	1
abyss_v4.2_49988913_31581	xla-miR-427_MIMAT0001344	1	1	1	1	1	1
abyss_v4.2_50634490_8268	xla-miR-427_MIMAT0001344	1	1	1	1	1	1
abyss_v4.2_51171878_15437	xla-miR-427_MIMAT0001344	1	1	1	1	1	1
abyss_v4.2_51543831_20134	xla-miR-427_MIMAT0001344	1	1	5.12814e-05	1	1	1
abyss_v4.2_52027184_26492	xla-miR-427_MIMAT0001344	1	1	1	1	1	1
abyss_v4.2_53378922_11653	xla-miR-427_MIMAT0001344	1	1	1	1	1	1
abyss_v4.2_54461494_25652	xla-miR-427_MIMAT0001344	1	1	1	1	1	1
abyss_v4.2_55224017_2946	xla-miR-427_MIMAT0001344	1	1	1	1	1	1
abyss_v4.2_5556630_7136	xla-miR-427_MIMAT0001344	1	1	1	1	1	1
abyss_v4.2_55691019_8876	xla-miR-427_MIMAT0001344	1	1	0.136814	1	1	1
abyss_v4.2_55742866_9491	xla-miR-427_MIMAT0001344	1	1	1	1	1	1
abyss_v4.2_55789828_10093	xla-miR-427_MIMAT0001344	1	1	0.136814	1	1	1
abyss_v4.2_5606319_7741	xla-miR-427_MIMAT0001344	1	1	1	1	1	1
abyss_v4.2_56755050_22524	xla-miR-427_MIMAT0001344	1	1	1	1	1	1
abyss_v4.2_56811523_23268	xla-miR-427_MIMAT0001344	1	1	0.136814	1	1	1
abyss_v4.2_57040757_26157	xla-miR-427_MIMAT0001344	1	1	1	1	1	1
abyss_v4.2_57044321_26209	xla-miR-427_MIMAT0001344	1	1	0.136814	1	1	1
abyss_v4.2_58775262_16109	xla-miR-427_MIMAT0001344	1	1	1	1	1	1
abyss_v4.2_59722734_28396	xla-miR-427_MIMAT0001344	1	1	5.12814e-05	1	1	1
abyss_v4.2_59945393_31406	xla-miR-427_MIMAT0001344	1	1	5.12814e-05	1	1	1
abyss_v4.2_60252397_3252	xla-miR-427_MIMAT0001344	1	1	1	1	1	1
abyss_v4.2_60862121_11274	xla-miR-427_MIMAT0001344	1	1	1	1	1	1
abyss_v4.2_62120899_27520	xla-miR-427_MIMAT0001344	1	1	1	1	1	1
abyss_v4.2_6217000_15427	xla-miR-427_MIMAT0001344	1	1	1	1	1	1
abyss_v4.2_62443497_31571	xla-miR-427_MIMAT0001344	1	1	1	1	1	1
abyss_v4.2_62741974_3280	xla-miR-427_MIMAT0001344	1	1	7.85643e-07	1	0.354352	1
abyss_v4.2_62923275_5766	xla-miR-427_MIMAT0001344	1	1	1	1	1	1
abyss_v4.2_63029038_7138	xla-miR-427_MIMAT0001344	1	1	7.85643e-07	1	0.354352	1
abyss_v4.2_63082421_7833	xla-miR-427_MIMAT0001344	1	1	1	1	1	1
abyss_v4.2_63512312_13577	xla-miR-427_MIMAT0001344	1	1	0.136814	1	1	1
abyss_v4.2_64023083_20036	xla-miR-427_MIMAT0001344	1	1	1	1	1	1
abyss_v4.2_64108212_21061	xla-miR-427_MIMAT0001344	1	1	1	1	1	1
[truncated: 198 more rows]
